# Supplementary material for: Phosphorylation of BCKDK of BCAA catabolism at Y246 by Src promotes metastasis of colorectal cancer
Source: Oncogene. 2020 Apr 1;39(20):3980–96. doi: 10.1038/s41388-020-1262-z (PMC7220852; doi:10.1038/s41388-020-1262-z)
Supplement: Supplementary file 4 — Supplementary Table S1 [file 41388_2020_1262_MOESM4_ESM.xlsx]

## Sheet: Supplementary Table S1
MS/MS spectrum database search analysis summary
Total spectrum 119724
Matched spectrum 45063 (37.6%)
Peptides 10849
Modified peptides 6176
Identified proteins 2815
Quantifiable proteins 2748
Identified sites 6567
Quantifiable sites 6368
Normalized proteins 1899
Normalized sites 4994
Differentially modified modification sites (proteins) summary
up-regulated
fold change >1.2 3282
fold change >1.3 2892
fold change >1.5 2275
fold change >2 1320
down-regulated
fold change >1.2 1310
fold change >1.3 1031
fold change >1.5 622
fold change >2 237
Differentially modified modification sites after normalized summary
up-regulated
fold change >1.2 2130
fold change >1.3 1827
fold change >1.5 1374
fold change >2 749
down-regulated
fold change >1.2 1412
fold change >1.3 1162
fold change >1.5 741
fold change >2 280

## Sheet: Protein Ratio
-7.1	1
-5.2	1
-4.8	1
-4.7	1
-4.3	1
-4.1	1
-3.9	1
-3.6	2
-3.5	2
-3.4	4
-3.3	1
-3	5
-2.9	1
-2.8	2
-2.7	1
-2.6	1
-2.5	4
-2.4	4
-2.3	6
-2.2	4
-2.1	2
-2	3
-1.9	8
-1.8	5
-1.7	8
-1.6	10
-1.5	12
-1.4	19
-1.3	26
-1.2	25
-1.1	33
-1	46
-0.9	54
-0.8	79
-0.7	108
-0.6	122
-0.5	150
-0.4	221
-0.3	235
-0.2	289
-0.1	326
0	691
0.1	347
0.2	350
0.3	322
0.4	328
0.5	275
0.6	262
0.7	238
0.8	198
0.9	209
1	208
1.1	183
1.2	162
1.3	127
1.4	90
1.5	92
1.6	94
1.7	68
1.8	52
1.9	42
2	36
2.1	36
2.2	27
2.3	22
2.4	15
2.5	16
2.6	13
2.7	7
2.8	8
2.9	3
3	3
3.1	1
3.2	3
3.3	5
3.4	1
3.5	3
3.6	2
4.4	1
4.5	2
5	1
