# Supplementary material for: Phosphorylation of BCKDK of BCAA catabolism at Y246 by Src promotes metastasis of colorectal cancer
Source: Oncogene. 2020 Apr 1;39(20):3980–96. doi: 10.1038/s41388-020-1262-z (PMC7220852; doi:10.1038/s41388-020-1262-z)
Supplement: Supplementary file 5 — Supplementary Table S2 [file 41388_2020_1262_MOESM5_ESM.xlsx]

## Sheet: Supplementary Table S2 
Protein accession	Position	Amino acid	Protein description	Gene name	Localization probability	PEP	Score	Modified sequence	Charge	Mass error [ppm]	MS/MS Count	Control	Experiment	Phosphorylation Experiment/Control Ratio	Proteome Experiment/Control Ratio	Normalized Experiment/Control Ratio
Q7Z7K6	101	T	Centromere protein V	CENPV	0.835893	2.45143e-07	57.541	AQEEGPGEPPPPELALLPPPPPPPPT(0.06)PAT(0.836)PT(0.063)S(0.026)S(0.012)AS(0.003)NLDLGEQR	4	-0.046386	1	125690	15530000	33.081	1.239	26.7
Q69YN4	133	S	Protein virilizer homolog	VIRMA	0.752213	0.000112576	53.998	VIS(0.752)HDRDS(0.248)PPPPPPPPPPPQPQPSLK	4	0.032879	9	27390000	616260000	22.381	1.032	21.687
Q9NZV5	13	S	Selenoprotein N	SELENON	1	2.14421e-09	111.77	GPPS(1)PGPAAQPPAPPR	3	-0.20145	3	15946000	162070000	7.703	0.586	13.145
Q69YN4	138	S	Protein virilizer homolog	VIRMA	0.889539	1.17001e-07	65.069	VIS(0.11)HDRDS(0.89)PPPPPPPPPPPQPQPSLK	3	0.55783	7	7206600	156010000	12.391	1.032	12.007
Q9ULU4	682	S	Protein kinase C-binding protein 1	ZMYND8	1	0.00298416	68.168	AKPS(1)PHPIKDK	2	-1.0604	2	49242000	1002200000	11.961	0.998	11.985
Q69YH5	98	S	Cell division cycle-associated protein 2	CDCA2	0.999998	0.000504491	87.719	GS(1)PETNHLIR	2	2.1922	1	10871000	291620000	11.418	0.965	11.832
P45974	623	T	Ubiquitin carboxyl-terminal hydrolase 5	USP5	0.999759	0.010346	40.685	GTGLQPGEEELPDIAPPLVT(1)PDEPK	2	0.86422	1	2381400	35108000	12.647	1.091	11.592
P06400	37	S	Retinoblastoma-associated protein	RB1	0.999985	3.69403e-08	63.638	TAATAAAAAAEPPAPPPPPPPEEDPEQDS(1)GPEDLPLVR	4	1.9685	6	71610000	1183500000	10.077	0.954	10.563
O15085	150	S	Rho guanine nucleotide exchange factor 11	ARHGEF11	0.973734	7.58329e-07	84.195	IT(0.005)S(0.021)VIPS(0.974)PPPPPPLPPPQR	2	0.46029	8	528180	10698000	10.802	1.053	10.258
Q12929	625	S	Epidermal growth factor receptor kinase substrate 8	EPS8	0.82041	1.87978e-06	58.95	PADT(0.044)PPAPS(0.82)PPPT(0.129)PAPVPVPLPPS(0.003)T(0.003)PAPVPVSK	5	-0.29749	3	8394600	116680000	11.856	1.205	9.839
Q96KQ7	555	T	Histone-lysine N-methyltransferase EHMT2	EHMT2	0.915115	2.84394e-08	73.753	GDGVT(0.915)PPAGT(0.085)AAPAPPPLSQDVPGR	3	2.2007	1	3405900	41547000	10.1	1.036	9.749
Q99549	164	S	M-phase phosphoprotein 8	MPHOSPH8	1	1.54291e-08	145	QREEKS(1)PDDLK	2	3.8873	1	21808000	230490000	9.548	1.031	9.261
Q9H4G0	378	S	Band 4.1-like protein 1	EPB41L1	1	0.00344594	58.274	LVS(1)PEPPPK	2	0.62181	1	5770800	47868000	9.289	1.086	8.553
Q5T5P2	1044	S	Sickle tail protein homolog	KIAA1217	1	0.00100865	53.193	LGGKS(1)PPPPPPPPR	3	-0.93607	2	737150	5842100	5.629	0.699	8.053
Q5SYE7	941	S	NHS-like protein 1	NHSL1	1	6.2083e-06	62.853	KLDPAVGS(1)PPAPPPPPVPS(1)PPFPCPADR	3	0.089937	2	797240	20414000	10.145	1.313	7.727
O95817	386	S	BAG family molecular chaperone regulator 3	BAG3	0.795527	7.73806e-09	97.057	VPPAPVPCPPPSPGPS(0.004)AVPS(0.201)S(0.796)PK	3	-0.22022	3	11908000	78678000	8.356	1.084	7.708
Q86VX9	188	S	Vacuolar fusion protein MON1 homolog A	MON1A	0.992587	0.000351421	62.589	QIS(0.993)QDFS(0.007)ELSTQLTGVAR	3	-0.59903	1	789700	1244400	1.552	0.206	7.534
A6NEL2	271	S	Ankyrin repeat domain-containing protein SOWAHB	SOWAHB	1	0.000432857	77.42	AS(1)PPALLPGPAPR	2	-0.27446	1	2276200	26769000	4.992	0.663	7.529
P07947	111	S	Tyrosine-protein kinase Yes	YES1	0.999998	0.00817307	73.887	TTEDLS(1)FK	2	-0.081543	1	737990	10890000	10.407	1.387	7.503
Q2M2I8	620	T	AP2-associated protein kinase 1	AAK1	0.989654	7.78284e-05	96.673	VGS(0.01)LT(0.99)PPS(0.624)S(0.377)PK	2	0.064856	3	100540000	222450000	8.008	1.093	7.327
Q69YN4	184	T	Protein virilizer homolog	VIRMA	1	2.02008e-11	93.492	T(1)PPGPPPPDDDEDDPVPLPVSGDKEEDAPHR	4	-0.27138	3	8959600	200940000	7.477	1.032	7.245
P16383	551	S	GC-rich sequence DNA-binding factor 2	GCFC2	1	0.0254519	43.604	KVLS(1)AIINK	2	-0.40666	1	39636000	426920000	7.255	1.039	6.983
Q15599	254	S	Na(+)/H(+) exchange regulatory cofactor NHE-RF2	SLC9A3R2	0.995975	3.80584e-18	117.23	VTPTEEHVEGPLPS(0.996)PVT(0.004)NGTSPAQLNGGSACSSR	3	0.17379	2	11337000	118400000	6.609	0.955	6.92
Q14149	497	S	MORC family CW-type zinc finger protein 3	MORC3	0.846287	8.07784e-07	109.07	PTALS(0.846)T(0.149)PS(0.005)FSSPK	2	-0.67062	1	2159500	17097000	7.197	1.06	6.79
Q9UKV3	414	T	Apoptotic chromatin condensation inducer in the nucleus	ACIN1	0.979798	1.61659e-07	82.6	ASLVALPEQTAS(0.008)EEET(0.98)PPPLLT(0.012)K	2	-0.63721	1	3940700	32403000	6.613	1.005	6.58
Q8N8N7	270	S	Prostaglandin reductase 2	PTGR2	0.809426	0.00102301	42.052	DVPY(0.191)PPPLS(0.809)PAIEAIQK	3	-0.37375	1	271010	3511500	9.713	1.483	6.55
Q96T58	2460	T	Msx2-interacting protein	SPEN	0.808731	1.58146e-07	59.748	VHS(0.001)IIES(0.075)DPVT(0.809)PPS(0.105)DPS(0.01)IPIPTLPSVTAAK	3	-0.41906	1	1643800	12050000	6.099	0.942	6.475
Q14202	817	T	Zinc finger MYM-type protein 3	ZMYM3	0.803018	0.00113381	57.173	S(0.013)APT(0.184)APT(0.803)PPPPPPPATPR	3	2.3201	1	6314100	35161000	5.244	0.816	6.426
Q14839	515	S	Chromodomain-helicase-DNA-binding protein 4	CHD4	0.801883	8.38259e-05	51.827	WGQPPS(0.802)PT(0.197)PVPRPPDADPNT(0.001)PSPK	3	0.52229	3	2500600	28418000	6.054	0.943	6.42
Q8N556	265	S	Actin filament-associated protein 1	AFAP1	0.758309	3.35162e-07	57.347	EAYS(0.001)GCSGPVDS(0.001)ECPPPPS(0.24)S(0.758)PVHK	2	-0.52846	6	109850000	802400000	4.671	0.728	6.416
Q9Y6W5	308	S	Wiskott-Aldrich syndrome protein family member 2	WASF2	0.990436	7.73907e-05	53.39	SSVVS(0.005)PS(0.004)HPPPAPPLGS(0.99)PPGPK	3	-0.51774	3	8230600	103150000	6.342	1.023	6.199
Q96D71	540	S	RalBP1-associated Eps domain-containing protein 1	REPS1	0.872829	1.8571e-17	133.61	S(0.23)HS(0.756)GT(0.141)S(0.873)PDNTAPPPPPPRPQPSHSR	3	0.37673	4	5203600	57362000	5.806	0.937	6.196
Q9NPI6	315	S	mRNA-decapping enzyme 1A	DCP1A	0.755687	1.53375e-05	51.892	HAPT(0.082)Y(0.032)T(0.089)IPLS(0.756)PVLS(0.733)PT(0.306)LPAEAPT(0.002)AQVPPSLPR	3	0.33483	4	1686300	25678000	7.376	1.209	6.101
Q8NI35	335	T	InaD-like protein	PATJ	0.795371	3.59552e-06	72.573	DPAGDIS(0.205)VT(0.795)PPAPAALPVALPTVASK	2	0.4063	1	317130	3303800	7.058	1.157	6.1
Q92615	244	S	La-related protein 4B	LARP4B	0.946352	0.00536591	50.404	EIS(0.946)ES(0.027)T(0.027)PVEEVEALFK	2	0.67604	1	334840	2880600	6.891	1.167	5.905
Q14160	1348	S	Protein scribble homolog	SCRIB	0.98985	9.11322e-13	92.731	AFAAVPTSHPPEDAPAQPPTPGPAAS(0.99)PEQLS(0.01)FR	3	0.28377	4	8931000	170320000	6.436	1.104	5.83
O14497	772	S	AT-rich interactive domain-containing protein 1A	ARID1A	0.891111	1.6121e-06	87.511	NPQMPQYSS(0.002)PQPGS(0.106)ALS(0.891)PR	2	-0.53467	2	1204200	15272000	6.15	1.057	5.818
P61619	408	S	Protein transport protein Sec61 subunit alpha isoform 1	SEC61A1	0.830002	0.00129889	66.492	ET(0.17)S(0.83)MVHELNR	2	-0.42891	6	154080000	609710000	7.35	1.282	5.733
O60784	462	S	Target of Myb protein 1	TOM1	0.871694	4.79788e-18	142.4	LPNLS(0.127)S(0.872)PS(0.001)AEGPPGPPSGPAPR	2	-0.27271	1	3611600	31870000	5.476	0.96	5.704
Q6ZSZ5	1124	S	Rho guanine nucleotide exchange factor 18	ARHGEF18	0.999094	5.96643e-08	78.583	HSPAPPPDPGFPAPS(0.999)PPPADS(0.001)PSEGFSLK	3	-0.60039	2	1339900	18988000	6.825	1.238	5.513
Q9NTJ3	22	S	Structural maintenance of chromosomes protein 4	SMC4	0.973913	4.72578e-06	68.543	EEGPPPPS(0.974)PDGAS(0.256)S(0.77)DAEPEPPSGR	2	-0.44439	1	1177200	13132000	4.722	0.862	5.478
P25440	298	S	Bromodomain-containing protein 2	BRD2	0.960142	1.14013e-07	65.765	KADT(0.001)T(0.001)T(0.001)PT(0.002)PT(0.007)AILAPGS(0.96)PAS(0.025)PPGS(0.003)LEPK	3	-0.4045	5	38778000	319290000	8.065	1.476	5.464
Q9NS69	15	S	Mitochondrial import receptor subunit TOM22 homolog	TOMM22	1	2.35026e-08	81.477	AAAVAAAGAGEPQS(1)PDELLPK	3	0.092298	12	285570000	2111500000	4.469	0.825	5.417
P62241	130	T	40S ribosomal protein S8	RPS8	1	4.7837e-07	110.51	LT(1)PEEEEILNK	2	-0.0083029	6	97296000	578380000	4.411	0.816	5.406
Q5SYE7	930	S	NHS-like protein 1	NHSL1	1	8.95373e-05	47.12	KLDPAVGS(1)PPAPPPPPVPS(1)PPFPCPADR	3	0.089937	2	454400	11623000	7.031	1.313	5.355
Q14839	703	T	Chromodomain-helicase-DNA-binding protein 4	CHD4	0.995089	2.56769e-05	73.294	KLERPPET(0.995)PT(0.005)VDPTVK	3	0.00086777	4	31133000	276530000	4.907	0.943	5.204
Q9H7D0	1789	S	Dedicator of cytokinesis protein 5	DOCK5	0.993889	2.79937e-11	104.89	LSPFHGSSPPQST(0.002)PLS(0.994)PPPLT(0.004)PK	3	-0.10925	6	22112000	223710000	6.838	1.315	5.2
Q9NTJ3	28	S	Structural maintenance of chromosomes protein 4	SMC4	0.775392	2.24376e-11	94.185	EEGPPPPS(0.014)PDGAS(0.21)S(0.775)DAEPEPPSGR	2	0.98461	2	6843000	47177000	4.46	0.862	5.174
Q9H4A3	1978	S	Serine/threonine-protein kinase WNK1	WNK1	1	2.69861e-11	106.95	EGPVAS(1)PPFMDLEQAVLPAVIPK	3	0.4082	4	7355600	49721000	4.322	0.843	5.127
Q8WUZ0	126	S	B-cell CLL/lymphoma 7 protein family member C	BCL7C	0.760308	1.79209e-12	83.854	GT(0.001)EPS(0.002)PGGT(0.006)PQPS(0.231)RPVS(0.76)PAGPPEGVPEEAQPPR	3	0.071363	2	15898000	92258000	4.973	0.971	5.122
Q9UHD1	66	S	Cysteine and histidine-rich domain-containing protein 1	CHORDC1	1	6.98766e-05	71.376	HNS(1)EKPPEPVKPEVK	4	0.34221	1	3184800	26146000	6.825	1.349	5.059
Q8TDZ2	617	S	[F-actin]-monooxygenase MICAL1	MICAL1	0.84951	7.30267e-05	53.096	S(0.143)MAHS(0.85)PGPVS(0.007)QAS(0.001)PGTSSAVLFLSK	3	-1.7318	1	6034000	27987000	3.824	0.759	5.038
Q96JM3	204	S	Chromosome alignment-maintaining phosphoprotein 1	CHAMP1	0.999989	4.05157e-06	57.613	LAPVPS(1)PEPQKPAPVS(0.921)PES(0.079)VK	3	-0.093347	5	150310000	1130000000	6.35	1.267	5.012
Q96JM3	286	S	Chromosome alignment-maintaining phosphoprotein 1	CHAMP1	0.913449	1.22649e-10	110.7	KPS(0.482)PS(0.605)ES(0.913)PEPWKPFPAVSPEPR	4	-1.1764	7	92086000	746690000	6.324	1.267	4.991
Q9Y6W5	293	S	Wiskott-Aldrich syndrome protein family member 2	WASF2	0.789425	1.68829e-05	63.433	RS(0.211)S(0.789)VVS(0.789)PS(0.211)HPPPAPPLGSPPGPK	3	1.2926	2	1730500	21676000	5.088	1.023	4.974
Q9BUN8	226	S	Derlin-1	DERL1	0.999861	0.000271532	64.275	GGVSGFGVPPAS(1)MR	2	0.33659	4	4505500	10563000	3.234	0.659	4.907
Q6FI81	136	T	Anamorsin	CIAPIN1	0.999617	0.0121186	56.527	EPLT(1)PEEVQSVR	2	-0.94605	1	3387800	12858000	4.739	0.974	4.866
Q9BZQ8	646	S	Protein Niban	FAM129A	0.952248	5.98769e-10	89.055	GES(0.01)LS(0.037)LPGPS(0.952)PPPDGT(0.001)EQVIISR	3	0.22798	1	10191000	61435000	5.26	1.099	4.786
O95400	247	S	CD2 antigen cytoplasmic tail-binding protein 2	CD2BP2	0.756425	1.74014e-09	67.345	GLGCQT(0.001)LGPHNPT(0.242)PPPS(0.756)LDMFAEELAEEELETPTPTQR	3	-0.3483	2	23538000	75972000	3.637	0.769	4.73
Q9UPN3	5808	S	Microtubule-actin cross-linking factor 1, isoforms 1/2/3/5	MACF1	1	1.59847e-07	100.97	ALIAQLPS(1)PAIDHEQLR	2	1.4468	4	3320400	27349000	6.049	1.281	4.722
Q08378	22	S	Golgin subfamily A member 3	GOLGA3	0.778026	4.24865e-14	100.52	S(0.002)HS(0.006)GPS(0.214)S(0.778)LPEAPLKPPGPLVPPDQQDK	3	0.71185	2	6314200	36112000	4.267	0.914	4.668
Q14764	873	S	Major vault protein	MVP	0.818965	2.26361e-06	62.052	VAS(0.075)GPS(0.024)PGEGIS(0.819)PQS(0.082)AQAPQAPGDNHVVPVLR	3	0.45232	1	15069000	208440000	4.879	1.051	4.642
Q96D71	537	S	RalBP1-associated Eps domain-containing protein 1	REPS1	0.968585	1.32532e-50	195.3	SHS(0.969)GT(0.03)S(0.001)PDNTAPPPPPPRPQPSHSR	3	0.24205	8	22576000	206200000	4.335	0.937	4.626
Q0JRZ9	468	S	F-BAR domain only protein 2	FCHO2	1	9.85472e-11	114.57	PTTPLSVGTIVPPPRPAS(1)RPK	3	0.14083	4	3403100	32239000	5.177	1.122	4.614
P12931	104	S	Proto-oncogene tyrosine-protein kinase Src	SRC	0.998943	0.00724998	76.943	TET(0.001)DLS(0.999)FK	2	-0.12273	1	1157300	10316000	4.465	0.972	4.594
Q8IYB3	775	S	Serine/arginine repetitive matrix protein 1	SRRM1	0.985744	5.65306e-09	87.948	KPPAPPS(0.997)PVQS(0.012)QS(0.986)PS(0.004)T(0.001)NWSPAVPVK	3	-0.58753	4	54825000	482710000	4.783	1.045	4.577
Q9NYV4	644	S	Cyclin-dependent kinase 12	CDK12	0.838502	1.4755e-05	55.852	TSTLPPLPLPPLLPGDDDMDS(0.839)PKET(0.146)LPS(0.015)KPVK	4	-0.026841	2	837830	13422000	5.688	1.253	4.54
Q92538	1773	S	Golgi-specific brefeldin A-resistance guanine nucleotide exchange factor 1	GBF1	1	1.76236e-12	109.08	TPGHPPPPEIPSELGACDFEKPES(1)PR	4	0.049774	6	124770000	2820800000	4.61	1.017	4.533
O43379	1348	S	WD repeat-containing protein 62	WDR62	0.999999	7.42873e-24	150.11	PSLPAPES(1)PGLPAHPSNPQLPEAR	3	0.048791	4	17126000	180980000	6.071	1.344	4.517
Q7Z6Z7	3927	T	E3 ubiquitin-protein ligase HUWE1	HUWE1	0.8524	7.36986e-05	55.632	ES(0.003)QLAHIKDEPPPLS(0.887)PAPLT(0.888)PAT(0.852)PS(0.245)S(0.124)LDPFFS(0.001)R	4	0.4186	1	2512000	60135000	5.549	1.243	4.464
Q7Z6Z7	3924	T	E3 ubiquitin-protein ligase HUWE1	HUWE1	0.887887	1.16009e-06	61.504	ES(0.003)QLAHIKDEPPPLS(0.887)PAPLT(0.888)PAT(0.852)PS(0.245)S(0.124)LDPFFS(0.001)R	4	0.4186	1	2512000	60135000	5.549	1.243	4.464
O60341	166	S	Lysine-specific histone demethylase 1A	KDM1A	0.999597	4.55954e-06	59.048	LPPPPPQAPPEEENES(1)EPEEPSGVEGAAFQSR	3	1.5572	7	16487000	225390000	5.532	1.24	4.461
Q9C0B5	299	S	Palmitoyltransferase ZDHHC5	ZDHHC5	0.846648	1.53161e-07	61.09	S(0.14)KGS(0.847)LEIT(0.011)ES(0.002)QS(0.001)ADAEPPPPPKPDLSR	3	1.1628	1	10926000	32747000	4.841	1.09	4.441
Q16643	342	S	Drebrin	DBN1	0.789251	6.4417e-14	134.34	S(0.02)PS(0.98)DS(0.26)S(0.789)T(0.664)AS(0.251)T(0.036)PVAEQIER	2	-0.89233	1	1176300	11856000	4.656	1.049	4.439
Q9Y6R0	263	S	Numb-like protein	NUMBL	0.890189	2.98449e-08	68.616	KAEAAAAPT(0.001)VAPGPAQPGHVS(0.89)PT(0.098)PAT(0.006)T(0.003)S(0.001)PGEK	4	0.27586	4	82376000	751630000	4.719	1.065	4.431
Q3YEC7	599	T	Rab-like protein 6	RABL6	1	2.48986e-25	130.62	RADDFPVRDDPS(1)DVT(1)DEDEGPAEPPPPPK	4	-0.020011	2	48666000	496520000	5.237	1.184	4.423
O60885	1126	S	Bromodomain-containing protein 4	BRD4	0.760945	0.00155235	49.266	S(0.004)EPFS(0.761)PS(0.235)LRPEPPKHPESIK	3	0.55321	1	273060	3863300	6.397	1.447	4.421
Q5THJ4	1761	T	Vacuolar protein sorting-associated protein 13D	VPS13D	0.941298	0.000501662	58.47	EVQDKDY(0.066)PLT(0.941)PPPS(0.82)PT(0.173)VDEPK	3	-0.20925	1	9791200	43319000	4.032	0.92	4.383
Q5THJ4	1765	S	Vacuolar protein sorting-associated protein 13D	VPS13D	0.819742	0.000501662	58.47	EVQDKDY(0.066)PLT(0.941)PPPS(0.82)PT(0.173)VDEPK	3	-0.20925	1	9791200	43319000	4.032	0.92	4.383
Q96TA1	665	S	Niban-like protein 1	FAM129B	1	4.93574e-15	103.94	GLLAQGLRPES(1)PPPAGPLLNGAPAGESPQPK	3	0.14189	39	262870000	2332900000	4.238	0.971	4.365
Q5VYS8	994	T	Terminal uridylyltransferase 7	ZCCHC6	1	0.0176295	53.565	IQLEPLPPLT(1)PK	2	0.56363	1	412840	3217700	5.834	1.341	4.35
Q96JM3	282	S	Chromosome alignment-maintaining phosphoprotein 1	CHAMP1	0.96913	9.45682e-16	131.31	KPS(0.969)PS(0.149)ES(0.881)PEPWKPFPAVS(0.001)PEPR	2	-0.25085	7	136140000	1013800000	5.512	1.267	4.35
Q9NQX3	194	S	Gephyrin	GPHN	0.99649	1.68998e-11	90.03	VKEVHDELEDLPS(1)PPPPLS(0.996)PPPT(0.277)T(0.251)S(0.476)PHK	4	0.96987	9	92409000	713570000	5.904	1.362	4.335
Q9NQX3	188	S	Gephyrin	GPHN	0.999956	1.68998e-11	90.03	EVHDELEDLPS(1)PPPPLS(0.983)PPPT(0.01)T(0.003)S(0.004)PHK	4	0.43617	9	92409000	713570000	5.904	1.362	4.335
Q9UKK3	1434	S	Poly [ADP-ribose] polymerase 4	PARP4	0.972586	2.24525e-08	81.65	PSAGT(0.022)FPELDS(0.973)PQLHFS(0.005)LPTDPDPIR	3	1.1422	1	2800200	25566000	4.023	0.929	4.33
Q9H3N1	221	S	Thioredoxin-related transmembrane protein 1	TMX1	0.999994	0.000350784	89.26	RPQPYPYPS(1)KK	2	0.92921	2	1065200	10953000	5.089	1.186	4.291
Q9H7N4	500	S	Splicing factor, arginine/serine-rich 19	SCAF1	1	2.80237e-09	98.267	QRS(1)PS(1)PAPAPAPAAAAGPPTR	3	0.27174	4	111980000	699080000	3.705	0.866	4.278
Q8WX92	557	S	Negative elongation factor B	NELFB	0.999789	6.53286e-12	99.319	KPS(1)PAQAAETPALELPLPSVPAPAPL	2	0.73099	2	24618000	136850000	3.881	0.917	4.232
O75145	714	T	Liprin-alpha-3	PPFIA3	0.999313	1.80234e-05	88.486	GEGPAIPGDT(0.999)PPPT(0.001)PR	3	1.1343	4	18048000	98006000	4.302	1.02	4.218
A1X283	291	S	SH3 and PX domain-containing protein 2B	SH3PXD2B	0.928196	4.10693e-15	108.9	NSGEPLPPKPGPGS(0.928)PS(0.072)HPGALDLDGVSR	3	-0.86234	10	41556000	401120000	6.006	1.426	4.212
P51610	1507	S	Host cell factor 1	HCFC1	0.999492	1.34359e-07	74.063	AVTTVTQSTPVPGPSVPPPEELQVS(0.999)PGPR	4	1.3277	4	16237000	60635000	4.162	0.991	4.2
Q8N8N7	265	Y	Prostaglandin reductase 2	PTGR2	0.916196	0.000107129	76.341	DVPY(0.916)PPPLS(0.084)PAIEAIQK	2	0.55244	2	1087700	9275600	6.217	1.483	4.192
Q8N1G0	183	S	Zinc finger protein 687	ZNF687	0.82002	1.20626e-15	113.41	TPLDLFAHFGPEPGDHSDPLPPS(0.02)APS(0.82)PT(0.159)R	3	-0.26969	6	6327500	79521000	4.617	1.103	4.186
Q8WYL5	521	S	Protein phosphatase Slingshot homolog 1	SSH1	0.998953	8.82046e-09	87.802	RLS(0.999)DPLLPS(0.999)PEDET(0.001)GSLVHLEDPER	3	0.52325	2	18592000	76830000	2.848	0.681	4.182
Q63HN8	4142	S	E3 ubiquitin-protein ligase RNF213	RNF213	0.999011	0.0115899	52.071	LLLKY(0.001)S(0.999)FHDVK	2	0.2556	1	1521600	7807400	5.276	1.277	4.132
Q68EM7	676	S	Rho GTPase-activating protein 17	ARHGAP17	0.873821	1.11961e-06	73.509	S(0.656)PS(0.874)PPT(0.235)QHT(0.235)GQPPGQPSAPSQLSAPR	3	0.050143	2	36440000	217420000	4.464	1.081	4.13
O60885	470	S	Bromodomain-containing protein 4	BRD4	0.772211	2.75979e-07	69.845	MPDEPEEPVVAVS(0.227)S(0.772)PAVPPPT(0.001)K	3	0.90556	3	4843700	47202000	5.969	1.447	4.125
Q96RN5	603	T	Mediator of RNA polymerase II transcription subunit 15	MED15	0.999891	0.000283069	63.235	NDMAVPT(1)PPPPPVPPTK	2	-0.27261	5	6611200	25397000	3.519	0.854	4.121
Q8IYB3	769	S	Serine/arginine repetitive matrix protein 1	SRRM1	0.998772	2.8046e-13	94.802	KPPAPPS(0.999)PVQS(0.001)QSPSTNWSPAVPVK	3	0.06343	10	154230000	1119600000	4.284	1.045	4.1
Q9C0C2	601	S	182 kDa tankyrase-1-binding protein	TNKS1BP1	0.999937	2.46924e-29	182.19	YESQEPLAGQES(1)PLPLATR	2	2.0196	4	18893000	119280000	4.108	1.004	4.092
P11274	122	S	Breakpoint cluster region protein	BCR	1	3.67078e-05	57.166	PQPAPADGADPPPAEEPEARPDGEGS(1)PGK	3	0.63683	1	5583200	60305000	4.834	1.184	4.083
P15407	74	S	Fos-related antigen 1	FOSL1	1	5.80016e-14	152.34	PLTYPQYS(1)PPQPR	2	0.57726	7	45835000	127320000	3.889	0.96	4.051
P41212	22	S	Transcription factor ETV6	ETV6	0.98415	3.29007e-06	66.1	IS(0.426)Y(0.11)T(0.474)PPES(0.984)PVPS(0.005)Y(0.001)ASSTPLHVPVPR	3	0.94275	1	1809500	23034000	4.773	1.182	4.038
Q99567	35	S	Nuclear pore complex protein Nup88	NUP88	0.970504	7.36767e-12	86.771	NQS(0.971)PT(0.018)EAEKPAS(0.008)S(0.002)S(0.001)LPSSPPPQLLTR	3	-0.20002	4	17185000	180210000	4.55	1.128	4.034
Q0JRZ9	453	T	F-BAR domain only protein 2	FCHO2	0.958479	1.72557e-08	106.86	PT(0.041)T(0.958)PLSVGTIVPPPRPASR	3	0.13877	2	4559000	26530000	4.501	1.122	4.012
P39023	13	S	60S ribosomal protein L3	RPL3	1	0.00013019	131.82	HGS(1)LGFLPR	2	0.52462	4	16880000	74838000	3.721	0.933	3.988
Q6QNY0	63	T	Biogenesis of lysosome-related organelles complex 1 subunit 3	BLOC1S3	1	2.07876e-08	93.384	VAGEAAET(1)DS(1)EPEPEPEPTAAPR	3	2.0622	1	16812000	116230000	3.998	1.003	3.986
Q9H7N4	498	S	Splicing factor, arginine/serine-rich 19	SCAF1	1	2.80237e-09	98.267	QRS(1)PS(1)PAPAPAPAAAAGPPTR	3	0.27174	5	116070000	723100000	3.443	0.866	3.976
P00966	174	T	Argininosuccinate synthase	ASS1	1	0.00426145	59.227	QHGIPIPVT(1)PK	3	-0.63094	1	243740	1508100	5.906	1.491	3.961
Q9UET6	271	S	Putative tRNA (cytidine(32)/guanosine(34)-2'-O)-methyltransferase	FTSJ1	0.994836	1.04594e-06	66.52	Y(0.001)T(0.001)PPT(0.003)QPPIS(0.995)PPY(0.001)QEACTLK	3	0.53031	6	60376000	307620000	3.49	0.881	3.961
O15047	1153	S	Histone-lysine N-methyltransferase SETD1A	SETD1A	0.825661	0.000512627	62.739	PS(0.174)S(0.826)PIPLLPPPK	2	-0.2567	4	11359000	78307000	4.569	1.156	3.952
O60244	1144	S	Mediator of RNA polymerase II transcription subunit 14	MED14	0.852103	0.0002321	53.525	MPGMS(0.001)PANPS(0.002)LHS(0.004)PVPDAS(0.141)HS(0.852)PR	4	0.91869	2	1128200	29926000	4.497	1.139	3.948
Q9UKJ3	740	S	G patch domain-containing protein 8	GPATCH8	0.943728	1.25555e-07	107.65	GPKPEPPGS(0.056)GS(0.944)PAPPR	3	0.14014	5	30158000	185700000	4.365	1.11	3.932
P49454	2996	S	Centromere protein F	CENPF	0.99995	2.82522e-05	56.172	GS(1)PLLGPVVPGPSPIPSVTEK	3	0.73214	2	2004400	7196100	3.426	0.877	3.906
Q7Z5L9	406	S	Interferon regulatory factor 2-binding protein 2	IRF2BP2	0.843976	5.66699e-05	61.488	IPMTPTSSFVS(0.005)PPPPT(0.075)AS(0.844)PHS(0.075)NR	3	-0.92162	2	21379000	94472000	5.344	1.369	3.904
Q8N1G0	140	S	Zinc finger protein 687	ZNF687	0.824419	0.000110675	46.033	MQNGFGS(0.018)PEPS(0.018)LPGT(0.13)PHS(0.824)PAPPS(0.006)GGT(0.003)WK	3	-0.086723	1	1792600	10022000	4.291	1.103	3.89
O75534	123	S	Cold shock domain-containing protein E1	CSDE1	0.99805	1.71036e-17	143.57	SPAAPGQS(0.998)PT(0.002)GSVCYER	2	-0.36855	1	4795700	23643000	2.542	0.654	3.887
Q07157	402	S	Tight junction protein ZO-1	TJP1	0.770521	1.06167e-06	60.941	PVYAQVGQPDVDLPVS(0.771)PS(0.228)DGVLPNSTHEDGILR	4	0.3111	1	174100	1940200	6.254	1.635	3.825
Q6PJG2	661	S	ELM2 and SANT domain-containing protein 1	ELMSAN1	0.956825	0.000136653	72.088	SFELPPY(0.019)T(0.024)PPPILS(0.957)PVR	3	-0.49694	1	1186600	5742700	3.807	0.997	3.818
Q9BUA3	248	S	SPIN1-docking protein	C11orf84	0.957322	3.92144e-06	66.793	NLDPDPEPPS(0.957)PDS(0.763)PT(0.244)ET(0.036)FAAPAEVR	2	-0.80578	2	8099600	53930000	3.341	0.877	3.81
Q9Y5Y0	536	S	Feline leukemia virus subgroup C receptor-related protein 1	FLVCR1	0.989242	0.000444874	63.681	AIPADS(0.989)PT(0.011)DQEPK	2	0.12761	2	98177000	249040000	2.347	0.617	3.804
Q9C0C2	131	T	182 kDa tankyrase-1-binding protein	TNKS1BP1	1	7.50637e-05	72.21	EEPPPLT(1)PPAR	2	-1.2467	4	27954000	173480000	3.789	1.004	3.774
P18031	295	S	Tyrosine-protein phosphatase non-receptor type 1	PTPN1	1	2.95055e-05	64.256	ELS(1)HEDLEPPPEHIPPPPRPPK	4	0.36795	2	32639000	259200000	4.069	1.08	3.768
Q9NYV4	685	S	Cyclin-dependent kinase 12	CDK12	1	2.24567e-11	79.801	HLLTDLPLPPELPGGDLS(1)PPDS(1)PEPK	3	0.14149	5	33690000	182290000	4.714	1.253	3.762
O15320	590	S	Endoplasmic reticulum export factor CTAGE5	CTAGE5	0.870392	0.00886656	43.349	APS(0.87)DT(0.23)GS(0.23)LS(0.67)PPWDQDRR	2	0.72152	1	1862400	18451000	4.048	1.077	3.759
Q6PJF5	325	S	Inactive rhomboid protein 2	RHBDF2	0.951889	0.00142807	42.166	GIPHS(0.053)AS(0.952)PVS(0.995)PDGVQIPLK	2	0.27005	1	5022000	32885000	4.012	1.069	3.753
Q8IYB3	406	T	Serine/arginine repetitive matrix protein 1	SRRM1	1	0.000187768	79.332	HRPS(1)PPAT(1)PPPK	3	0.50442	31	1254400000	6418000000	3.917	1.045	3.748
Q00610	235	T	Clathrin heavy chain 1	CLTC	0.999518	0.000144383	68.639	LHIIEVGT(1)PPTGNQPFPK	3	0.10659	1	1220600	6169400	3.859	1.03	3.747
Q9Y6I3	454	S	Epsin-1	EPN1	0.98309	1.98654e-16	130.69	GS(0.017)LAEAVGS(0.983)PPPAATPTPTPPTR	2	0.097221	7	17265000	155800000	5.058	1.352	3.741
P23588	93	S	Eukaryotic translation initiation factor 4B	EIF4B	0.999014	1.39227e-37	183.15	S(0.999)PPYT(0.001)AFLGNLPYDVTEESIK	2	0.56449	13	135830000	611520000	3.011	0.81	3.717
Q6ZRS2	3016	S	Helicase SRCAP	SRCAP	0.750132	0.000461681	55.267	NPPS(0.75)PRPS(0.25)QLPVLDR	3	0.62214	1	4275000	20663000	2.762	0.746	3.702
O00499	348	T	Myc box-dependent-interacting protein 1	BIN1	0.945725	0.00174621	51.76	GPPVPPPPKHT(0.946)PS(0.054)K	3	-0.066856	1	405630	2017500	3.779	1.023	3.694
A1A4S6	591	S	Rho GTPase-activating protein 10	ARHGAP10	0.820603	4.77473e-11	100.7	TPPDTTFPEPT(0.082)CLS(0.097)AS(0.821)PPNAPPR	3	-0.82777	2	17450000	84585000	3.2	0.87	3.678
Q96K37	363	S	Solute carrier family 35 member E1	SLC35E1	0.999994	0.000100812	65.244	HRS(1)PLEKPHNGLLFPQHGDYQYGR	5	0.12631	1	4019300	28077000	3.864	1.051	3.676
O15173	104	S	Membrane-associated progesterone receptor component 2	PGRMC2	1	0.00151939	92.051	DFS(1)LEQLR	2	-0.1674	1	5607300	25669000	4.077	1.113	3.663
Q9Y305	223	S	Acyl-coenzyme A thioesterase 9, mitochondrial	ACOT9	1	3.75617e-10	105.46	GPAFVNPLIPES(1)PEEEELFR	3	-0.36181	1	838470	5898300	4.384	1.198	3.659
Q8IYB3	402	S	Serine/arginine repetitive matrix protein 1	SRRM1	1	0.000139495	80.411	HRPS(1)PPAT(1)PPPK	3	0.50442	38	1363900000	7126000000	3.822	1.045	3.657
P22681	483	S	E3 ubiquitin-protein ligase CBL	CBL	0.984704	7.79352e-10	94.295	VERPPS(0.985)PFS(0.015)MAPQASLPPVPPR	4	-0.20652	23	13419000	106990000	5.978	1.641	3.643
Q8WY22	248	S	BRI3-binding protein	BRI3BP	0.999995	6.66165e-07	132.51	VLESLDRS(1)KDK	2	-0.45904	2	57108000	294380000	3.12	0.859	3.632
Q9Y6Q5	364	S	AP-1 complex subunit mu-2	AP1M2	1	0.000538738	54.225	AHFGLPS(1)VEKEEVEGRPPIGVK	4	0.49973	2	1279100	9560700	4.747	1.31	3.624
Q86VX9	153	S	Vacuolar fusion protein MON1 homolog A	MON1A	0.999944	1.31967e-26	174	S(1)YEDLTESEDGAASGDSHK	2	-1.9997	2	141290000	146090000	0.744	0.206	3.612
Q5T1M5	979	S	FK506-binding protein 15	FKBP15	0.928218	2.69779e-08	64.221	ERPES(0.928)PMVPS(0.072)EQVVEEAVPLPPQALTTSQDGHR	3	1.6961	3	17314000	116160000	3.122	0.867	3.601
Q5TGY3	46	S	AT-hook DNA-binding motif-containing protein 1	AHDC1	0.977914	0.00105417	52.93	PLLPT(0.022)RPPAS(0.978)PPDK	3	-0.12904	1	2224600	15812000	5.106	1.418	3.601
Q9P2K8	667	T	eIF-2-alpha kinase GCN2	EIF2AK4	0.999699	9.12285e-06	75.3	PAGPGT(1)PPPDSGPLAK	2	1.9546	7	110830000	596040000	3.502	0.974	3.595
Q9NZQ3	181	T	NCK-interacting protein with SH3 domain	NCKIPSD	0.963983	0.0117299	52.576	AAPT(0.036)T(0.964)PPPPVK	2	0.29555	4	45381000	154960000	2.903	0.808	3.593
Q8IWX8	819	T	Calcium homeostasis endoplasmic reticulum protein	CHERP	0.808254	0.00273793	52.465	S(0.936)RS(0.808)RS(0.808)PT(0.808)PPS(0.312)S(0.312)AGLGS(0.012)NS(0.003)APPIPDSR	3	-0.71909	1	13197000	125760000	3.446	0.965	3.571
Q8IWX8	817	S	Calcium homeostasis endoplasmic reticulum protein	CHERP	0.808254	0.00273793	52.465	S(0.936)RS(0.808)RS(0.808)PT(0.808)PPS(0.312)S(0.312)AGLGS(0.012)NS(0.003)APPIPDSR	3	-0.71909	1	13197000	125760000	3.446	0.965	3.571
Q8IWX8	815	S	Calcium homeostasis endoplasmic reticulum protein	CHERP	0.808254	0.00273793	52.465	S(0.936)RS(0.808)RS(0.808)PT(0.808)PPS(0.312)S(0.312)AGLGS(0.012)NS(0.003)APPIPDSR	3	-0.71909	1	13197000	125760000	3.446	0.965	3.571
Q8IWX8	813	S	Calcium homeostasis endoplasmic reticulum protein	CHERP	0.936085	0.00273793	52.465	S(0.936)RS(0.808)RS(0.808)PT(0.808)PPS(0.312)S(0.312)AGLGS(0.012)NS(0.003)APPIPDSR	3	-0.71909	1	13197000	125760000	3.446	0.965	3.571
Q9Y618	215	S	Nuclear receptor corepressor 2	NCOR2	0.992713	8.20488e-06	63.657	QQQLEEEAAKPPEPEKPVS(0.993)PPPIES(0.007)K	3	1.0691	1	4198500	46803000	5.15	1.442	3.571
Q6PFW1	1152	S	Inositol hexakisphosphate and diphosphoinositol-pentakisphosphate kinase 1	PPIP5K1	0.999565	1.95125e-07	112.42	TLHS(1)PPLQLQQR	2	0.21345	8	51346000	138970000	2.184	0.612	3.569
Q6P1N0	674	S	Coiled-coil and C2 domain-containing protein 1A	CC2D1A	0.80254	0.00109073	47.058	GINLPT(0.197)PPGLS(0.803)PGDLDVFVR	3	-0.22852	1	114250	609930	4.249	1.195	3.556
Q6PFW1	944	S	Inositol hexakisphosphate and diphosphoinositol-pentakisphosphate kinase 1	PPIP5K1	0.959087	0.00350254	46.892	T(0.041)NQGS(0.959)MENLCPGK	2	-0.052043	1	13221000	34615000	2.173	0.612	3.551
Q9Y2X7	480	T	ARF GTPase-activating protein GIT1	GIT1	0.999187	0.00575176	58.024	QPPGPVPT(0.999)PPLPS(0.001)ER	2	0.74378	1	4486700	24034000	3.459	0.974	3.551
Q8IZL8	1043	S	Proline-, glutamic acid- and leucine-rich protein 1	PELP1	0.999335	4.49758e-09	66.933	EGES(0.999)PAAGPPPQELVEEEPS(0.001)APPTLLEEETEDGSDK	4	0.047649	1	11959000	165430000	4.834	1.362	3.549
Q13153	174	S	Serine/threonine-protein kinase PAK 1	PAK1	0.906162	3.20183e-06	52.276	AVS(0.001)ET(0.001)PAVPPVS(0.906)EDEDDDDDDAT(0.091)PPPVIAPRPEHT(0.001)K	3	0.65568	1	8659500	90718000	3.519	0.995	3.537
P33176	933	S	Kinesin-1 heavy chain	KIF5B	0.998164	2.98882e-21	150.63	PIRPGQHPAAS(0.998)PT(0.002)HPSAIR	4	-0.0093061	26	1380800000	7446300000	3.451	0.979	3.525
Q8TAQ2	347	S	SWI/SNF complex subunit SMARCC2	SMARCC2	0.999998	8.6403e-08	77.731	DMDEPS(1)PVPNVEEVTLPK	2	-0.28465	10	172000000	933890000	3.728	1.073	3.474
Q7Z6Z7	3919	S	E3 ubiquitin-protein ligase HUWE1	HUWE1	0.981224	1.14586e-17	104.06	ESQLAHIKDEPPPLS(0.981)PAPLT(0.018)PATPSSLDPFFSR	4	0.18002	4	4595800	89203000	4.315	1.243	3.471
Q02952	381	S	A-kinase anchor protein 12	AKAP12	0.941095	7.95451e-18	93.505	VELPS(0.941)EEQVS(0.054)GS(0.005)QGPSEEKPAPLATEVFDEK	3	0.29147	8	376300000	3843200000	4.352	1.255	3.468
Q96JM3	319	S	Chromosome alignment-maintaining phosphoprotein 1	CHAMP1	0.999997	1.53547e-09	99.219	RPAPAVS(0.981)PGS(0.019)WKPGPPGS(1)PR	3	-0.0038403	2	9642800	68527000	4.386	1.267	3.462
Q9P2B4	592	S	CTTNBP2 N-terminal-like protein	CTTNBP2NL	0.950844	7.32156e-05	70.114	KPGLT(0.013)PS(0.951)PS(0.022)AT(0.01)T(0.004)PLTK	2	0.53436	1	547960	1945600	3.107	0.903	3.441
O75179	5	T	Ankyrin repeat domain-containing protein 17	ANKRD17	0.841148	0.000328895	40.579	AT(0.841)VPVAAAT(0.051)AAEGEGS(0.107)PPAVAAVAGPPAAAEVGGGVGGSSR	3	0.52995	1	2008300	18794000	2.878	0.837	3.438
Q5C9Z4	139	S	Nucleolar MIF4G domain-containing protein 1	NOM1	0.998797	0.000233195	76.073	PAPS(0.001)RDPS(0.999)PPR	2	1.7464	5	120560000	586020000	3.299	0.961	3.433
Q9Y6W5	296	S	Wiskott-Aldrich syndrome protein family member 2	WASF2	0.789419	1.68829e-05	63.433	RS(0.211)S(0.789)VVS(0.789)PS(0.211)HPPPAPPLGSPPGPK	3	1.2926	2	1730500	21676000	3.495	1.023	3.416
P22681	486	S	E3 ubiquitin-protein ligase CBL	CBL	0.751426	4.15787e-10	101.86	VERPPS(0.249)PFS(0.751)MAPQASLPPVPPR	3	0.077341	7	4274300	42266000	5.604	1.641	3.415
Q96TA1	681	S	Niban-like protein 1	FAM129B	1	7.87482e-08	73.031	GLLAQGLRPES(1)PPPAGPLLNGAPAGES(1)PQPK	4	0.80403	8	38977000	338080000	3.31	0.971	3.409
Q15648	1051	T	Mediator of RNA polymerase II transcription subunit 1	MED1	0.962704	0.000151617	79.88	S(0.037)QT(0.963)PPGVATPPIPK	2	0.25176	9	35412000	171040000	3.698	1.087	3.402
Q6PJF5	328	S	Inactive rhomboid protein 2	RHBDF2	0.995006	0.00142807	47.225	GIPHS(0.053)AS(0.952)PVS(0.995)PDGVQIPLK	2	0.27005	2	23315000	123010000	3.63	1.069	3.396
Q14247	401	T	Src substrate cortactin	CTTN	0.989503	3.47211e-09	118.32	T(0.01)QT(0.99)PPVS(1)PAPQPTEER	2	0.72424	24	1293400000	5330400000	2.875	0.847	3.394
P04792	65	S	Heat shock protein beta-1	HSPB1	1	3.55638e-08	102.29	PLPPAAIES(1)PAVAAPAYSR	3	0.11373	13	64049000	426950000	5.396	1.591	3.392
P42566	777	T	Epidermal growth factor receptor substrate 15	EPS15	0.984533	0.00215819	60.618	IGT(0.985)PT(0.015)RPCPLPPGK	2	1.5891	2	270530	2436200	4.403	1.299	3.39
O43426	1053	S	Synaptojanin-1	SYNJ1	0.931723	3.47387e-09	82.6	T(0.483)S(0.553)PCQS(0.932)PT(0.032)IS(0.001)EGPVPSLPIRPSR	3	0.97162	2	3922200	19435000	3.905	1.154	3.384
Q9BUR4	16	S	Telomerase Cajal body protein 1	WRAP53	0.979544	7.91657e-06	57.156	T(0.001)LET(0.007)QPLAPDCCPS(0.98)DQDPAPAHPS(0.012)PHASPMNK	3	1.315	1	3748600	32475000	3.21	0.95	3.379
Q12802	2398	S	A-kinase anchor protein 13	AKAP13	0.931668	6.14966e-07	92.886	DMAECS(0.002)T(0.002)PLPEDCS(0.932)PT(0.059)HS(0.004)PR	2	-2.339	2	4500200	31898000	3.794	1.13	3.358
Q12906	482	S	Interleukin enhancer-binding factor 3	ILF3	0.833531	2.37155e-11	68.188	GEDS(0.834)AEET(0.166)EAKPAVVAPAPVVEAVSTPSAAFPSDATAEQGPILTK	5	0.52861	1	15623000	156000000	3.61	1.076	3.355
Q9H6S3	480	S	Epidermal growth factor receptor kinase substrate 8-like protein 2	EPS8L2	0.919323	3.73225e-13	96.351	HSPTSEPTPPGDALPPVS(0.062)S(0.919)PHT(0.019)HR	4	-0.21894	4	89248000	754150000	3.658	1.092	3.35
Q13459	1271	T	Unconventional myosin-IXb	MYO9B	0.99986	4.69362e-06	96.55	VS(0.012)PPAPGS(0.988)APET(1)PEDK	2	-0.62891	7	62602000	257510000	3.819	1.144	3.338
O60231	106	S	Pre-mRNA-splicing factor ATP-dependent RNA helicase DHX16	DHX16	0.906318	1.66555e-21	158.45	LLEDS(0.003)EES(0.906)S(0.09)EETVSR	2	-2.1636	6	214760000	348750000	3.188	0.956	3.335
P13807	645	S	Glycogen [starch] synthase, muscle	GYS1	0.987553	2.88199e-09	134.37	PASVPPS(0.988)PS(0.012)LS(0.001)R	2	0.23578	35	77900000	215120000	3.042	0.915	3.325
P41212	18	T	Transcription factor ETV6	ETV6	0.789364	4.83637e-08	72.791	IS(0.206)Y(0.001)T(0.789)PPES(0.003)PVPSYASSTPLHVPVPR	3	1.0138	3	26005000	148270000	3.928	1.182	3.323
O75592	2315	S	E3 ubiquitin-protein ligase MYCBP2	MYCBP2	0.999345	3.00761e-12	108.52	IPGSPAVTAASSNTDMTYGGLAS(0.999)PK	3	-0.50505	3	18639000	81213000	3.896	1.175	3.316
Q63ZY3	19	S	KN motif and ankyrin repeat domain-containing protein 2	KANK2	0.997012	7.7107e-06	64.213	AQVLHVPAPFPGT(0.003)PGPAS(0.997)PPAFPAK	2	1.0162	2	5823200	46984000	3.571	1.078	3.313
Q9H8Y8	222	T	Golgi reassembly-stacking protein 2	GORASP2	0.959215	0.000147453	69.747	ISLPGQMAGT(0.959)PIT(0.041)PLK	2	0.67347	1	815200	4211900	4.087	1.234	3.312
Q5T200	263	T	Zinc finger CCCH domain-containing protein 13	ZC3H13	1	0.000598417	55.631	T(1)PS(1)PPPPIPEDIALGK	2	0.76364	4	23425000	129820000	4.367	1.319	3.311
Q5T200	265	S	Zinc finger CCCH domain-containing protein 13	ZC3H13	1	0.000598417	55.631	T(1)PS(1)PPPPIPEDIALGK	2	0.76364	4	23425000	129820000	4.367	1.319	3.311
Q15742	434	T	NGFI-A-binding protein 2	NAB2	0.999994	0.000256757	52.366	LT(1)PPPADLPLALPAHGLWSR	3	-0.24198	1	6045500	36420000	4.31	1.303	3.308
Q6WCQ1	220	S	Myosin phosphatase Rho-interacting protein	MPRIP	0.949184	6.7498e-26	144.51	TKDQPDGS(0.009)S(0.042)LS(0.949)PAQS(0.993)PS(0.007)QSQPPAASSLR	3	0.78657	2	25710000	158480000	4.369	1.322	3.305
Q9BQ52	208	S	Zinc phosphodiesterase ELAC protein 2	ELAC2	0.790219	5.86947e-11	78.678	LS(0.79)PERS(0.32)S(0.618)DS(0.252)ES(0.019)NENEPHLPHGVSQR	3	0.2255	1	46399000	187520000	3.073	0.931	3.301
Q9BXP5	544	T	Serrate RNA effector molecule homolog	SRRT	0.984331	6.68594e-08	74.819	TQLWAS(0.014)EPGT(0.984)PPLPT(0.001)S(0.001)LPSQNPILK	2	-0.040547	6	95884000	561950000	3.36	1.019	3.297
P50851	1498	S	Lipopolysaccharide-responsive and beige-like anchor protein	LRBA	0.999192	2.6271e-18	164.82	SPVDIVT(0.001)GGIS(0.999)PVR	2	-0.39993	5	9772700	54190000	3.588	1.089	3.295
Q8TEW0	692	S	Partitioning defective 3 homolog	PARD3	0.844065	1.13588e-09	104.18	S(0.844)PGS(0.156)PPGPELPIETALDDR	3	-0.012358	2	4563200	21667000	3.637	1.104	3.294
Q9Y4F5	1548	S	Centrosomal protein of 170 kDa protein B	CEP170B	0.998612	3.94968e-08	84.169	VAAQS(0.999)PPS(0.999)PAS(0.002)AEALLPALPLR	3	0.19323	5	12521000	45229000	2.839	0.863	3.29
P52735	663	S	Guanine nucleotide exchange factor VAV2	VAV2	0.932233	0.000478983	53.453	PCPVDGRPPIS(0.068)RPPS(0.932)R	3	-0.71449	2	6675200	29783000	2.385	0.727	3.281
Q9UDY2	986	S	Tight junction protein ZO-2	TJP2	1	0.000233109	67.168	DNS(1)PPPAFKPEPPK	2	0.28879	8	105450000	484690000	3.01	0.918	3.279
Q5PRF9	252	S	Protein Smaug homolog 2	SAMD4B	0.961172	0.000238268	50.088	SMS(0.001)LIPT(0.019)S(0.019)PQVPGEWPS(0.961)PEELGAR	3	0.25983	2	2145500	12679000	3.222	0.985	3.271
Q9BXB4	286	S	Oxysterol-binding protein-related protein 11	OSBPL11	0.95115	0.000838546	53.981	GS(0.951)LPS(0.02)GT(0.023)T(0.006)IEWLEPK	2	-0.13839	1	507930	2387700	2.731	0.838	3.259
Q9NVS9	241	S	Pyridoxine-5'-phosphate oxidase	PNPO	0.966413	9.85954e-16	137.27	GLPT(0.033)GDS(0.966)PLGPMTHR	2	-0.16687	11	56604000	352710000	3.69	1.135	3.251
Q96ER3	6	S	Protein SAAL1	SAAL1	1	1.36272e-07	115.8	NPS(1)PPPPGR	2	-0.32037	5	73061000	228460000	3.022	0.93	3.249
Q6ZRS2	1859	S	Helicase SRCAP	SRCAP	0.99032	1.61656e-15	143.04	S(0.01)GPPS(0.99)PPSTATSFGGPR	2	-0.194	4	3759500	16298000	2.419	0.746	3.243
P46821	1312	S	Microtubule-associated protein 1B	MAP1B	0.999143	7.79184e-05	47.366	VS(0.008)AEAEVAPVS(0.877)PEVT(0.116)QEVVEEHCAS(0.999)PEDK	3	0.13853	1	8912400	60194000	3.635	1.124	3.234
P46821	1298	S	Microtubule-associated protein 1B	MAP1B	0.876781	7.79184e-05	47.366	VS(0.008)AEAEVAPVS(0.877)PEVT(0.116)QEVVEEHCAS(0.999)PEDK	3	0.13853	1	8912400	60194000	3.635	1.124	3.234
P52701	1085	T	DNA mismatch repair protein Msh6	MSH6	1	0.00272786	40.278	PVILLPEDT(1)PPFLELK	3	-0.38797	1	113100	483060	3.238	1.002	3.232
Q08379	981	S	Golgin subfamily A member 2	GOLGA2	0.999999	5.78107e-05	66.152	ERPGLGS(1)NPCIPFFYR	3	0.51873	1	362510	1546700	3.194	0.99	3.226
Q96JM3	214	S	Chromosome alignment-maintaining phosphoprotein 1	CHAMP1	0.98748	1.19461e-09	97.771	LAPVPSPEPQKPAPVS(0.987)PES(0.012)VK	2	0.23808	8	144700000	984680000	4.08	1.267	3.22
P13639	502	S	Elongation factor 2	EEF2	0.999859	0.00106336	106.2	FSVS(1)PVVR	2	-0.51553	4	16253000	61768000	2.778	0.863	3.219
Q6WCQ1	365	S	Myosin phosphatase Rho-interacting protein	MPRIP	0.989886	3.20094e-16	119.35	DFTNEAPPAPLPDASAS(0.01)PLS(0.99)PHRR	4	0.11152	6	36383000	277790000	4.238	1.322	3.206
Q9Y4F5	888	S	Centrosomal protein of 170 kDa protein B	CEP170B	0.766641	1.95352e-08	72.725	EPASGPPAPGKPPHIS(0.233)S(0.767)HPLLQDLAATR	4	1.0018	1	16788000	70783000	2.762	0.863	3.2
P50747	124	S	Biotin--protein ligase	HLCS	0.996329	1.65711e-07	72.878	FAS(0.996)AENIPDLPY(0.002)DY(0.001)SSSLESVADETSPER	3	0.016136	1	4670400	26980000	2.27	0.71	3.197
Q9NZT2	585	S	Opioid growth factor receptor	OGFR	0.994676	1.85934e-31	157.08	PAGPAGDEPAESPSETPGPS(0.995)PAGPT(0.004)R	3	0.8182	8	75961000	738170000	5.257	1.646	3.194
P07355	238	Y	Annexin A2	ANXA2	0.999355	7.12561e-05	92.792	SYS(0.001)PY(0.999)DMLESIR	2	0.733	2	6054600	27418000	2.865	0.898	3.19
Q9ULP9	480	S	TBC1 domain family member 24	TBC1D24	1	3.04812e-30	141.36	LS(1)PFLAAR	2	-0.0092317	5	32063000	415530000	4.295	1.347	3.189
Q6ZN55	164	S	Zinc finger protein 574	ZNF574	1	0.000317746	60.939	APAPVVLGS(1)PVVLGPPVGQAR	2	-0.18134	2	686150	2763300	2.495	0.783	3.186
O60784	154	T	Target of Myb protein 1	TOM1	0.99398	5.44604e-13	126.02	GLEFPMT(0.994)DLDMLS(0.006)PIHTPQR	3	-0.90066	1	1140800	6479500	3.058	0.96	3.185
Q8TDZ2	876	S	[F-actin]-monooxygenase MICAL1	MICAL1	0.916395	4.75561e-05	54.466	EEKES(0.148)PFS(0.916)S(0.916)EEEEEDVPLDS(0.019)DVEQALQTFAK	3	-0.74556	3	8318800	20983000	2.415	0.759	3.182
P49711	717	T	Transcriptional repressor CTCF	CTCF	0.929651	4.0165e-05	49.976	KEPDAEPAEGEEEEAQPAAT(0.066)DAPNGDLT(0.93)PEMILS(0.005)MMDR	3	-0.80761	1	1230200	22269000	3.665	1.154	3.176
P07948	316	Y	Tyrosine-protein kinase Lyn	LYN	0.973561	0.00786309	49.298	EEPIY(0.974)IIT(0.024)EY(0.002)MAK	2	0.99971	1	905430	2607300	2.102	0.663	3.17
Q8IWX8	186	S	Calcium homeostasis endoplasmic reticulum protein	CHERP	1	1.90481e-06	107.69	S(1)PPHCELMAGHLR	2	-0.79978	2	5843300	30699000	3.043	0.965	3.153
Q9UGP4	272	S	LIM domain-containing protein 1	LIMD1	0.986542	1.88562e-05	74.63	VS(0.987)PGLPS(0.013)PNLENGAPAVGPVQPR	2	0.48672	1	638930	3194500	2.768	0.878	3.153
P00533	991	S	Epidermal growth factor receptor	EGFR	0.99717	3.18482e-07	110.55	MHLPS(0.997)PT(0.003)DSNFYR	3	0.25438	10	29244000	123420000	2.495	0.793	3.146
O43379	1053	T	WD repeat-containing protein 62	WDR62	0.98258	9.80041e-07	47.568	FATSLPHFPGCAGPTEDELS(0.001)LPEGPS(0.001)VPS(0.003)S(0.006)S(0.006)LPQT(0.983)PEQEK	4	-0.31805	1	3061400	46884000	4.225	1.344	3.144
Q9BY44	506	S	Eukaryotic translation initiation factor 2A	EIF2A	0.949401	1.08913e-12	125.31	S(0.051)DKS(0.949)PDLAPTPAPQSTPR	2	2.128	5	120900000	560310000	2.784	0.89	3.128
Q9Y4F5	1545	S	Centrosomal protein of 170 kDa protein B	CEP170B	0.999565	3.94968e-08	77.731	VAAQS(1)PPS(0.974)PAS(0.027)AEALLPALPLR	2	0.53023	2	1722500	7077600	2.699	0.863	3.127
Q8N163	569	S	Cell cycle and apoptosis regulator protein 2	CCAR2	1	4.70907e-05	87.088	VVS(1)PPEPEKEEAAK	2	1.7034	5	25592000	169380000	3.912	1.252	3.125
Q8TDM6	1011	T	Disks large homolog 5	DLG5	1	0.00331705	72.891	AGPLT(1)PPKPPR	2	-0.084669	6	17348000	53163000	3.422	1.095	3.125
Q14160	853	S	Protein scribble homolog	SCRIB	1	1.69905e-08	125.73	LPLLPPES(1)PGPLR	2	-0.061923	11	7809200	36628000	3.449	1.104	3.124
Q13573	232	S	SNW domain-containing protein 1	SNW1	0.997351	1.01983e-07	110.38	GPPS(1)PPAPVMHS(0.997)PS(0.003)R	2	-0.15687	22	261050000	1247500000	3.094	0.993	3.116
O60341	69	S	Lysine-specific histone demethylase 1A	KDM1A	0.982855	3.40769e-07	51.953	EPPRAS(0.983)PPGGLAEPPGS(0.012)AGPQAGPT(0.003)VVPGS(0.001)AT(0.001)PMETGIAETPEGR	4	0.23996	3	13358000	121100000	3.855	1.24	3.109
Q86Y56	334	T	Dynein assembly factor 5, axonemal	DNAAF5	0.999977	0.000173215	73.138	LDFAPPT(1)PPHYPPHER	3	0.39961	9	14430000	72670000	3.85	1.239	3.107
Q00613	363	S	Heat shock factor protein 1	HSF1	0.998895	4.66847e-10	103.27	GHTDT(0.001)EGRPPS(0.999)PPPTSTPEK	4	-0.087503	4	130410000	789850000	3.178	1.024	3.104
O95817	377	S	BAG family molecular chaperone regulator 3	BAG3	0.993418	1.74107e-06	78.128	VPPAPVPCPPPS(0.993)PGPS(0.006)AVPSSPK	3	0.30932	2	14581000	79336000	3.348	1.084	3.089
P54727	160	S	UV excision repair protein RAD23 homolog B	RAD23B	0.865904	9.12835e-18	108.71	PAEKPAETPVAT(0.12)S(0.866)PT(0.012)AT(0.001)DSTSGDSSR	3	-0.34253	3	144260000	858500000	3.467	1.123	3.087
Q9H074	77	S	Polyadenylate-binding protein-interacting protein 1	PAIP1	0.968695	1.94628e-05	61.099	TTPPPGAQCEVPAS(0.969)PQRPS(0.03)RPGALPEQT(0.001)R	4	0.21658	2	1229500	15457000	3.604	1.168	3.086
Q15424	344	S	Scaffold attachment factor B1	SAFB	0.98629	3.28359e-07	56.86	TDCEPVGLEPAVEQSSAASELAEASSEELAEAPT(0.013)EAPS(0.986)PEAR	4	-0.59729	4	172170000	1676000000	2.937	0.955	3.075
Q6PJF5	323	S	Inactive rhomboid protein 2	RHBDF2	0.794982	0.00169491	47.225	GIPHS(0.795)AS(0.236)PVS(0.969)PDGVQIPLK	3	0.72643	1	18293000	90124000	3.285	1.069	3.073
Q03164	1839	T	Histone-lysine N-methyltransferase 2A	KMT2A	0.771489	5.28114e-06	70.452	GPGEPDS(0.688)PT(0.771)PLHPPT(0.537)PPILS(0.002)T(0.002)DR	3	0.87994	3	9996600	81128000	4.138	1.349	3.067
Q8TAD8	54	S	Smad nuclear-interacting protein 1	SNIP1	0.986839	0.000146004	59.868	RPDHS(0.085)GGS(0.923)PS(0.987)PPT(0.004)S(0.002)EPAR	3	-0.79665	4	86886000	424040000	2.883	0.94	3.067
Q96EK5	178	S	KIF1-binding protein	KIF1BP	0.999877	0.0111548	51.03	EVGS(1)PPLDPTER	2	0.68114	1	13774000	37854000	2.529	0.825	3.065
Q8IYB3	260	S	Serine/arginine repetitive matrix protein 1	SRRM1	1	4.70881e-09	111.35	VPKPEPIPEPKEPS(1)PEK	2	2.1585	5	312340000	1642400000	3.193	1.045	3.056
Q9UPN3	280	S	Microtubule-actin cross-linking factor 1, isoforms 1/2/3/5	MACF1	1	2.12348e-05	90.718	LLDAEDVDVPS(1)PDEK	3	-0.029466	2	11975000	64544000	3.909	1.281	3.052
P23588	459	S	Eukaryotic translation initiation factor 4B	EIF4B	0.999964	1.06556e-24	157.01	EEDCHS(1)PTSKPPKPDQPLK	2	0.50754	4	248110000	940980000	2.468	0.81	3.047
Q92922	330	S	SWI/SNF complex subunit SMARCC1	SMARCC1	0.999998	5.72452e-06	107.06	KHS(1)PS(1)PPPPTPTESR	3	0.61438	26	563130000	1911000000	2.304	0.757	3.044
O75151	474	S	Lysine-specific demethylase PHF2	PHF2	0.999703	7.77879e-07	69.528	EKEEPPS(1)PIEATPPQSLLEK	3	0.079182	1	17554000	79639000	3.215	1.057	3.042
Q7Z3K3	445	S	Pogo transposable element with ZNF domain	POGZ	0.882651	7.14499e-05	66.633	TAPVASTPS(0.001)S(0.001)T(0.002)PIPALS(0.883)PPT(0.113)K	2	1.1918	2	2291600	11297000	4.108	1.351	3.041
Q96PZ0	610	T	Pseudouridylate synthase 7 homolog	PUS7	0.99989	6.40168e-16	117.04	IPLFNTDVDNLEGKT(1)PPVFASEGK	3	-0.11102	3	11015000	49296000	3.158	1.041	3.034
P85037	257	S	Forkhead box protein K1	FOXK1	0.960992	1.08175e-11	89.973	SMVS(0.005)PVPS(0.145)PT(0.661)GT(0.187)IS(0.002)VPNS(0.039)CPAS(0.961)PR	2	-0.066384	5	9115700	53577000	3.059	1.009	3.032
Q13200	16	S	26S proteasome non-ATPase regulatory subunit 2	PSMD2	1	1.51262e-18	131.79	APVQPQQS(1)PAAAPGGTDEKPSGK	2	0.76602	17	1214300000	5363200000	3.185	1.057	3.013
P85037	243	S	Forkhead box protein K1	FOXK1	0.751926	3.62799e-08	90.978	SMVS(0.001)PVPS(0.752)PT(0.195)GT(0.052)IS(0.001)VPNSCPASPR	2	-0.20474	2	7603400	37126000	3.038	1.009	3.011
Q9H6U6	570	S	Breast carcinoma-amplified sequence 3	BCAS3	0.838531	0.000452296	71.529	VKPPPQIS(0.839)PS(0.161)K	2	0.057978	2	4676400	20137000	3.44	1.143	3.01
Q9UBC2	229	S	Epidermal growth factor receptor substrate 15-like 1	EPS15L1	1	1.55195e-06	91.337	TVFPGAVPVLPAS(1)PPPK	2	-0.042041	23	160000000	941710000	4.081	1.356	3.01
Q6WCQ1	289	S	Myosin phosphatase Rho-interacting protein	MPRIP	0.999768	2.39812e-07	93.596	AEEQQLPPPLS(1)PPS(0.803)PS(0.155)T(0.042)PNHR	3	0.23614	5	27883000	140520000	3.977	1.322	3.008
Q6WCQ1	292	S	Myosin phosphatase Rho-interacting protein	MPRIP	0.923873	2.39812e-07	93.596	AEEQQLPPPLS(0.999)PPS(0.924)PS(0.059)T(0.018)PNHR	3	-0.29266	5	27883000	140520000	3.977	1.322	3.008
Q9Y2H2	935	S	Phosphatidylinositide phosphatase SAC2	INPP5F	0.838324	0.000192391	45.885	GQES(0.838)PLKKS(0.838)PS(0.323)AGDVHILTGFAK	3	-0.17985	1	2338800	9370000	3.475	1.156	3.006
P42694	1163	T	Probable helicase with zinc finger domain	HELZ	0.978846	0.000142937	74.732	AY(0.021)T(0.979)PPPPLGPHPNLGK	3	1.4161	6	12016000	22201000	3.089	1.029	3.002
P04083	37	S	Annexin A1	ANXA1	0.847261	3.49456e-16	118.85	GGPGS(0.153)AVS(0.847)PYPTFNPSSDVAALHK	3	0.16997	1	30131000	125580000	2.89	0.964	2.998
Q15311	48	S	RalA-binding protein 1	RALBP1	0.908246	0.000394084	43.425	T(0.093)GEPS(0.908)PPHDILHEPPDVVS(0.999)DDEKDHGK	3	0.057467	1	13339000	48541000	3.136	1.046	2.998
Q7Z4S6	1212	S	Kinesin-like protein KIF21A	KIF21A	1	5.30705e-13	145.04	EKELS(1)PPPGLPSK	2	-0.2618	4	59112000	247230000	2.631	0.878	2.997
Q969G5	166	S	Caveolae-associated protein 3	CAVIN3	0.971381	1.57442e-12	84.027	APEPLGPADQSELGPEQLEAEVGES(0.988)S(0.971)DEEPVES(0.041)R	4	0.17494	2	24495000	172030000	2.465	0.823	2.995
Q969G5	165	S	Caveolae-associated protein 3	CAVIN3	0.988087	1.57442e-12	84.027	APEPLGPADQSELGPEQLEAEVGES(0.988)S(0.971)DEEPVES(0.041)R	4	0.17494	2	24495000	172030000	2.465	0.823	2.995
P50851	1488	S	Lipopolysaccharide-responsive and beige-like anchor protein	LRBA	1	3.58649e-16	154.46	S(1)PVDIVTGGISPVR	2	0.36239	2	2481000	13747000	3.261	1.089	2.994
Q13425	95	S	Beta-2-syntrophin	SNTB2	1	2.35877e-06	108.97	GLGPPS(1)PPAPPR	2	0.010078	13	287410000	580060000	3.495	1.169	2.99
P50851	2496	S	Lipopolysaccharide-responsive and beige-like anchor protein	LRBA	0.999757	2.74999e-06	94.569	GSAMQVS(1)PLMFTDK	2	-0.23345	12	24376000	97033000	3.25	1.089	2.984
Q9BVC5	193	S	Ashwin	C2orf49	0.991459	6.05399e-08	114.01	SPPLS(0.991)PVGT(0.007)T(0.001)PVK	2	0.057406	4	48276000	191300000	3.623	1.214	2.984
Q3YEC7	596	S	Rab-like protein 6	RABL6	1	2.48986e-25	130.62	RADDFPVRDDPS(1)DVT(1)DEDEGPAEPPPPPK	4	-0.020011	4	53377000	561980000	3.529	1.184	2.981
O60784	160	S	Target of Myb protein 1	TOM1	0.902588	2.22731e-05	76.889	GLEFPMT(0.095)DLDMLS(0.903)PIHT(0.002)PQR	3	-0.615	2	4074900	12849000	2.861	0.96	2.98
Q5T5Y3	575	S	Calmodulin-regulated spectrin-associated protein 1	CAMSAP1	0.999694	5.10359e-05	50.92	S(1)PQGQLDTSESKPDSFFLEPLMPAVLKPAK	3	0.55912	2	1442000	11099000	3.225	1.084	2.975
P46821	1625	S	Microtubule-associated protein 1B	MAP1B	0.999893	1.11563e-05	104.94	PMSISPPDFS(1)PK	2	-0.61341	2	639450	3354300	3.341	1.124	2.972
Q5C9Z4	135	S	Nucleolar MIF4G domain-containing protein 1	NOM1	0.853865	0.0030455	45.614	PAPS(0.854)RDPS(0.146)PPR	3	0.28843	2	198270000	940310000	2.85	0.961	2.966
P41252	1047	S	Isoleucine--tRNA ligase, cytoplasmic	IARS	0.996066	2.01621e-10	143.88	APLKPYPVS(0.996)PS(0.004)DK	2	-1.0576	12	499010000	2452200000	3.503	1.182	2.964
Q5VZ89	968	S	DENN domain-containing protein 4C	DENND4C	0.783267	5.31624e-06	71.384	HS(0.217)QPS(0.783)PEPHS(0.94)PT(0.059)EPPAWGSSIVK	3	0.1717	1	18981000	88905000	3.237	1.093	2.962
Q5VZ89	973	S	DENN domain-containing protein 4C	DENND4C	0.940336	5.31624e-06	71.384	HS(0.217)QPS(0.783)PEPHS(0.94)PT(0.059)EPPAWGSSIVK	3	0.1717	1	18981000	88905000	3.237	1.093	2.962
Q99460	273	T	26S proteasome non-ATPase regulatory subunit 1	PSMD1	0.984142	2.62834e-09	87.739	T(0.013)VGT(0.984)PIAS(0.003)VPGSTNTGTVPGSEK	2	-0.65073	8	289240000	1128500000	2.891	0.976	2.962
P52565	24	S	Rho GDP-dissociation inhibitor 1	ARHGDIA	0.999854	0.000379108	50.111	AEQEPTAEQLAQIAAENEEDEHS(1)VNYKPPAQK	4	1.3006	1	32234000	263260000	2.979	1.009	2.952
Q96PU5	475	S	E3 ubiquitin-protein ligase NEDD4-like	NEDD4L	0.88086	1.44973e-13	125.39	DT(0.119)LS(0.881)NPQSPQPSPYNSPKPQHK	3	0.040093	2	16809000	81160000	3.091	1.051	2.941
Q96JQ2	585	S	Calmin	CLMN	0.877848	0.000275356	43.216	VPS(0.878)PHET(0.122)KPDEDAEAFENHAEK	4	-1.7933	1	50789000	335300000	5.774	1.973	2.927
Q8IYB3	614	T	Serine/arginine repetitive matrix protein 1	SRRM1	1	0.000732529	77.325	T(1)AS(1)PPPPPK	2	-0.63067	12	120070000	566040000	3.054	1.045	2.922
Q03164	1837	S	Histone-lysine N-methyltransferase 2A	KMT2A	0.891047	5.28114e-06	70.452	GPGEPDS(0.891)PT(0.109)PLHPPTPPILSTDR	2	-0.12931	4	11914000	104620000	3.935	1.349	2.917
P10644	83	S	cAMP-dependent protein kinase type I-alpha regulatory subunit	PRKAR1A	1	4.12302e-09	123.72	EDEIS(1)PPPPNPVVK	2	0.23375	41	1905100000	6404300000	2.478	0.85	2.915
Q96FS4	884	S	Signal-induced proliferation-associated protein 1	SIPA1	0.784051	2.6151e-12	107.04	PSVPSADSETPLTQDRPGS(0.784)PS(0.204)GS(0.011)EDK	3	-0.57842	2	81885000	483010000	3.348	1.15	2.911
Q2M2I8	606	T	AP2-associated protein kinase 1	AAK1	0.83897	0.000507444	73.435	VQT(0.161)T(0.839)PPPAVQGQK	2	0.63868	1	6598600	21849000	3.18	1.093	2.909
O00418	366	S	Eukaryotic elongation factor 2 kinase	EEF2K	0.983172	0.0131144	50.088	T(0.008)LS(0.983)GS(0.009)RPPLLR	2	1.995	1	916210	4217800	2.725	0.939	2.902
Q9Y618	149	S	Nuclear receptor corepressor 2	NCOR2	0.999981	2.84993e-06	80.36	LEPVS(1)PPS(0.995)PPHT(0.005)DPELELVPPR	3	1.3335	3	18524000	155150000	4.183	1.442	2.901
Q6PKG0	1071	T	La-related protein 1	LARP1	0.998173	3.94374e-12	117.48	PAAMISQPPT(0.998)PPT(0.002)GQPVR	2	0.16792	9	35291000	164900000	3.178	1.096	2.9
Q9H1I8	233	T	Activating signal cointegrator 1 complex subunit 2	ASCC2	0.971656	0.000462991	71.263	GRLT(0.972)PS(0.028)DMPLLELK	3	-0.36529	1	1248600	5846900	2.886	0.996	2.898
Q5T1V6	76	S	Probable ATP-dependent RNA helicase DDX59	DDX59	0.917592	4.6058e-21	113.65	HISESCPFPSPGGQLAEVHS(0.082)VS(0.918)PEQGAK	3	0.19138	1	19695000	72373000	2.69	0.93	2.892
P06400	612	S	Retinoblastoma-associated protein	RB1	0.985157	2.23832e-06	62.554	EGPTDHLESACPLNLPLQNNHT(0.027)AADMY(0.144)LS(0.843)PVRS(0.985)PK	4	0.32806	6	18525000	96085000	2.757	0.954	2.89
Q03164	1119	S	Histone-lysine N-methyltransferase 2A	KMT2A	0.835418	1.12502e-07	67.138	S(0.082)S(0.082)IAGS(0.835)EDAEPLAPPIKPIKPVTR	4	0.58353	1	13610000	61470000	3.894	1.349	2.887
Q8IZP0	183	S	Abl interactor 1	ABI1	0.992001	9.32502e-05	68.826	TNPPT(0.002)QKPPS(0.992)PPMS(0.006)GR	3	0.22746	8	190840000	928770000	2.835	0.982	2.887
O15047	1152	S	Histone-lysine N-methyltransferase SETD1A	SETD1A	0.790272	0.0023172	56.719	PDERPS(0.79)S(0.21)PIPLLPPPK	3	-0.15226	3	12456000	46479000	3.333	1.156	2.883
Q13017	765	S	Rho GTPase-activating protein 5	ARHGAP5	1	0.0106682	47.478	HNLDVVS(1)PIPANK	2	-1.1976	1	8930200	37084000	3.135	1.088	2.881
P29590	518	S	Protein PML	PML	1	2.75789e-05	70.452	AVS(1)PPHLDGPPS(1)PR	2	-0.22151	3	38519000	244870000	3.043	1.061	2.868
O95400	195	S	CD2 antigen cytoplasmic tail-binding protein 2	CD2BP2	0.928108	1.13443e-06	132.93	KGPGQPS(0.072)S(0.928)PQR	2	0.99406	5	306140000	733710000	2.2	0.769	2.861
Q00613	303	S	Heat shock factor protein 1	HSF1	1	0.000949098	54.953	VKEEPPS(1)PPQS(1)PR	3	0.35521	5	125660000	495030000	2.929	1.024	2.86
Q15029	866	S	116 kDa U5 small nuclear ribonucleoprotein component	EFTUD2	0.812664	0.000232008	53.21	GHVTQDAPIPGS(0.813)PLY(0.125)T(0.062)IK	3	1.1085	1	905420	3073400	3.341	1.17	2.856
Q8N6T7	294	T	NAD-dependent protein deacetylase sirtuin-6	SIRT6	1	0.000822838	90.229	ALPPLPRPPT(1)PK	3	-0.60795	9	54310000	386410000	4.06	1.422	2.855
O15320	536	S	Endoplasmic reticulum export factor CTAGE5	CTAGE5	0.999992	5.32715e-13	142.54	AFLS(1)PPTLLEGPLR	2	1.1222	12	7584600	33928000	3.069	1.077	2.85
P42566	814	S	Epidermal growth factor receptor substrate 15	EPS15	1	5.14553e-07	95.145	LNDPFQPFPGNDS(1)PK	2	0.17558	3	19848000	115290000	3.692	1.299	2.842
P16333	91	S	Cytoplasmic protein NCK1	NCK1	0.919525	5.13168e-07	83.179	RKPS(0.009)VPDS(0.071)AS(0.92)PADDSFVDPGER	3	1.3688	1	7274100	36474000	2.833	0.998	2.839
Q9H7L9	237	S	Sin3 histone deacetylase corepressor complex component SDS3	SUDS3	0.919576	1.91472e-15	123.21	RPAS(0.368)PS(0.712)S(0.92)PEHLPAT(0.001)PAESPAQR	2	0.11133	5	68660000	366200000	3.277	1.156	2.835
Q9H1B7	639	S	Interferon regulatory factor 2-binding protein-like	IRF2BPL	0.966556	1.08235e-07	58.452	TTPPESAPQNGPSPMAALMSVADT(0.003)LGT(0.03)AHS(0.967)PK	3	0.3857	1	747700	3868300	3.253	1.148	2.834
Q99956	16	S	Dual specificity protein phosphatase 9	DUSP9	1	0.00154598	80.755	RELS(1)PPRPR	2	0.11328	4	39527000	129770000	2.149	0.76	2.828
Q9ULU4	756	S	Protein kinase C-binding protein 1	ZMYND8	0.918136	2.50364e-17	135.62	QDVVGKT(0.743)PPS(0.074)T(0.086)T(0.085)VGS(0.039)HS(0.918)PPET(0.038)PVLT(0.016)R	3	0.61918	5	53402000	231060000	2.82	0.998	2.826
P46379	964	S	Large proline-rich protein BAG6	BAG6	1	6.03761e-06	63.305	RVGDPPQPLPEEPMEVQGAERAS(1)PEPQR	4	-0.70635	1	2599300	25123000	2.626	0.93	2.824
Q9Y6K9	387	S	NF-kappa-B essential modulator	IKBKG	1	8.50112e-07	108.63	S(1)PPEEPPDFCCPK	2	1.1822	3	10946000	50739000	2.525	0.894	2.824
Q05209	332	S	Tyrosine-protein phosphatase non-receptor type 12	PTPN12	0.980267	1.10033e-07	73.868	IADGVNEINTENMVS(0.01)S(0.01)IEPEKQDS(0.98)PPPKPPR	4	-1.2452	1	44105000	404750000	3.811	1.35	2.823
Q15742	171	S	NGFI-A-binding protein 2	NAB2	1	3.69872e-18	142.4	SPLELGEKLS(1)PLPGGPGAGDPR	2	0.60635	2	3341100	22111000	3.678	1.303	2.823
Q9C0C2	498	S	182 kDa tankyrase-1-binding protein	TNKS1BP1	0.989449	5.68918e-12	82.992	LDS(0.999)PPPS(0.989)PIT(0.011)EASEAAEAAEAGNLAVSSR	3	0.6002	3	11668000	45471000	2.811	1.004	2.8
Q5W0B1	210	S	RING finger protein 219	RNF219	1	0.000496771	64.04	LKAEVDNRS(1)PQK	2	0.73835	1	30191000	55447000	1.574	0.563	2.796
O94966	474	S	Ubiquitin carboxyl-terminal hydrolase 19	USP19	0.881667	3.73346e-07	76.799	PTCMVPPMPHS(0.882)PVS(0.102)GDS(0.017)VEEEEEEEK	3	-1.1481	2	10563000	83603000	3.863	1.383	2.793
Q93074	698	S	Mediator of RNA polymerase II transcription subunit 12	MED12	0.930284	0.000776156	56.793	GS(0.93)PS(0.07)PEKPDVEK	3	0.67068	1	27875000	104740000	3.047	1.091	2.793
Q9NYB9	183	S	Abl interactor 2	ABI2	0.992538	2.70034e-05	73.294	T(0.001)T(0.001)PPT(0.002)QKPPS(0.993)PPMS(0.004)GK	3	-0.0099468	9	70314000	327200000	3.806	1.368	2.782
Q9H7L9	236	S	Sin3 histone deacetylase corepressor complex component SDS3	SUDS3	0.812054	1.91472e-15	123.21	RPAS(0.933)PS(0.812)S(0.255)PEHLPATPAESPAQR	3	-0.66485	7	274960000	1429500000	3.215	1.156	2.781
Q9BVC5	182	S	Ashwin	C2orf49	0.812974	5.24863e-08	87.091	S(0.813)PS(0.191)GPVKS(0.996)PPLSPVGTTPVK	3	0.46358	2	11269000	52610000	3.374	1.214	2.779
Q12933	11	S	TNF receptor-associated factor 2	TRAF2	0.999816	3.20905e-08	94.837	AAAS(0.041)VT(0.959)PPGS(1)LELLQPGFSK	3	-1.0562	4	55713000	123110000	2.147	0.773	2.777
Q13459	1267	S	Unconventional myosin-IXb	MYO9B	0.987688	0.000692727	55.208	VS(0.012)PPAPGS(0.988)APET(1)PEDK	2	-0.62891	2	27270000	109720000	3.174	1.144	2.774
Q16204	351	S	Coiled-coil domain-containing protein 6	CCDC6	0.812727	0.000102104	78.78	T(0.008)VS(0.813)S(0.179)PIPYTPSPSSSR	2	-0.7755	1	2173800	8093400	2.634	0.951	2.77
Q92766	36	S	Ras-responsive element-binding protein 1	RREB1	0.874791	8.05766e-10	94.838	VT(0.06)ENGGS(0.875)PQGIKS(0.048)PS(0.017)KPPGPNR	3	-0.62504	2	6095000	31334000	3.075	1.113	2.763
Q8NDI1	408	S	EH domain-binding protein 1	EHBP1	1	0.00605151	56.527	KAPAPPVLS(1)PK	2	-0.50133	1	2599400	10068000	3.069	1.112	2.76
Q9BUA3	308	S	SPIN1-docking protein	C11orf84	0.999855	1.0441e-05	98.943	AES(1)PSPAPPPGLR	2	1.4251	5	185740000	611380000	2.418	0.877	2.757
P49815	1254	S	Tuberin	TSC2	0.945094	0.0008868	61.265	S(0.035)LS(0.945)VPAAS(0.016)T(0.004)AKPPPLPR	3	0.15623	1	5254500	27883000	3.416	1.24	2.755
Q96ST3	266	T	Paired amphipathic helix protein Sin3a	SIN3A	0.922381	1.18443e-08	85.062	PSQLQAHT(0.02)PAS(0.057)QQT(0.922)PPLPPYASPR	3	1.1768	1	1254600	4522600	3.344	1.215	2.752
Q8IWR0	210	T	Zinc finger CCCH domain-containing protein 7A	ZC3H7A	1	3.29042e-32	174.7	ALNHSVEDIEPDLLT(1)PR	2	2.248	5	47076000	187920000	2.399	0.872	2.751
P22694	198	T	cAMP-dependent protein kinase catalytic subunit beta	PRKACB	0.918131	1.0153e-06	86.557	T(0.072)WT(0.918)LCGT(0.009)PEY(0.001)LAPEIILSK	2	0.17803	5	5261100	16229000	2.216	0.806	2.749
Q92692	410	T	Nectin-2	NECTIN2	0.993758	4.49054e-05	62.034	EQT(0.001)LQGAEEDEDLEGPPS(0.005)YKPPT(0.994)PK	3	0.35175	2	28108000	136890000	2.932	1.067	2.748
Q9BY89	465	S	Uncharacterized protein KIAA1671	KIAA1671	0.892085	3.24989e-07	71.42	EDSTLALAVGS(0.002)ES(0.002)PLAT(0.004)PAS(0.892)PS(0.1)AAPEPEK	2	0.62939	2	13579000	71105000	3.47	1.264	2.745
P10644	77	S	cAMP-dependent protein kinase type I-alpha regulatory subunit	PRKAR1A	0.798312	0.0140109	58.332	T(0.203)DS(0.798)REDEIS(0.998)PPPPNPVVK	2	0.77215	2	25250000	91753000	2.33	0.85	2.741
P16333	166	S	Cytoplasmic protein NCK1	NCK1	0.990601	3.2531e-09	73.916	GSYNGQVGWFPSNYVT(0.001)EEGDS(0.991)PLGDHVGS(0.008)LS(0.001)EK	3	0.23336	1	10478000	37316000	2.736	0.998	2.741
Q8N9T8	628	S	Protein KRI1 homolog	KRI1	0.756578	0.00010328	49.141	QLPALDGS(0.244)LMGPES(0.757)PPAQEEEAPVS(1)PHK	3	-0.40627	3	33336000	198590000	4.211	1.537	2.74
Q9BUA3	49	T	SPIN1-docking protein	C11orf84	0.977558	0.000101429	51.125	VT(0.007)QQEKT(0.978)PPPRPS(0.013)PLEAGS(0.002)DGCEEPK	3	-0.084954	1	17501000	92597000	2.402	0.877	2.739
Q9NZT2	577	S	Opioid growth factor receptor	OGFR	0.992458	6.37712e-35	164.41	PAGPAGDEPAES(0.992)PS(0.007)ETPGPSPAGPTR	2	0.7211	7	65832000	561900000	4.501	1.646	2.735
P42694	1614	S	Probable helicase with zinc finger domain	HELZ	0.978774	4.00775e-27	146.94	S(0.979)PPAVPS(0.021)PPSSTDHSSHFSNFNDNSR	4	1.3534	4	10933000	50099000	2.811	1.029	2.732
Q9UKK3	1186	S	Poly [ADP-ribose] polymerase 4	PARP4	1	0.000128426	73.252	RDENES(1)PFPDIPK	3	-0.43106	1	5364400	15632000	2.538	0.929	2.732
Q96QU8	204	T	Exportin-6	XPO6	0.98082	1.35152e-20	120.89	HS(0.001)VT(0.017)AAT(0.981)PPPS(0.958)PT(0.022)S(0.019)GES(0.002)GDLLSNLLQSPSSAK	3	-0.10779	2	12103000	58571000	1.978	0.726	2.725
Q96QU8	208	S	Exportin-6	XPO6	0.957527	1.35152e-20	120.89	HS(0.001)VT(0.017)AAT(0.981)PPPS(0.958)PT(0.022)S(0.019)GES(0.002)GDLLSNLLQSPSSAK	3	-0.10779	2	12103000	58571000	1.978	0.726	2.725
Q8NDI1	335	S	EH domain-binding protein 1	EHBP1	0.831553	2.19212e-07	72.389	EVQTPQYLNPFDEPEAFVT(0.002)IKDS(0.832)PPQS(0.083)T(0.083)K	3	0.41906	1	2006300	17257000	3.026	1.112	2.721
Q96JY6	266	S	PDZ and LIM domain protein 2	PDLIM2	0.976128	7.88764e-21	140.4	GGTPAFLPS(0.002)S(0.022)LS(0.976)PQSSLPASR	2	0.88251	2	10847000	57477000	3.769	1.387	2.717
Q9H7Z6	42	S	Histone acetyltransferase KAT8	KAT8	0.999804	3.5108e-06	54.352	VS(1)PPTPAR	2	0.66308	3	24330000	169210000	3.218	1.185	2.716
Q9H7Z6	37	S	Histone acetyltransferase KAT8	KAT8	0.812394	3.5108e-06	54.352	AAQGAAAAVAAGTSGVAGEGEPGPGENAAAEGT(0.185)APS(0.812)PGRVS(0.65)PPT(0.351)PAR	5	-1.0733	1	24330000	169210000	3.218	1.185	2.716
O75533	426	T	Splicing factor 3B subunit 1	SF3B1	0.999984	9.34543e-05	63.998	VLPPPAGYVPIRT(1)PAR	3	-0.56015	2	12255000	53171000	3.264	1.203	2.713
Q08J23	743	S	tRNA (cytosine(34)-C(5))-methyltransferase	NSUN2	0.996925	4.77044e-08	66.828	AGEPNS(0.997)PDAEEANS(0.003)PDVTAGCDPAGVHPPR	3	-1.167	3	58147000	337740000	2.539	0.937	2.71
P60468	13	S	Protein transport protein Sec61 subunit beta	SEC61B	0.753049	9.02161e-11	125.73	PGPTPS(0.001)GT(0.006)NVGS(0.753)S(0.24)GR	2	-3.0474	3	17099000	93887000	3.338	1.234	2.705
Q15036	421	S	Sorting nexin-17	SNX17	0.993334	8.58676e-07	111.64	SPPLLES(0.993)PDAT(0.007)R	2	1.353	1	13496000	24705000	1.192	0.442	2.697
P29590	8	S	Protein PML	PML	0.999992	8.76062e-07	77.43	S(1)PRPQQDPARPQEPTMPPPETPSEGR	3	0.68725	2	12441000	97952000	2.86	1.061	2.696
Q92610	691	S	Zinc finger protein 592	ZNF592	0.943482	8.85353e-10	85.849	HGLT(0.009)S(0.009)GS(0.038)AS(0.943)PPPPALPLYPDPVR	3	-0.12949	1	6671600	37401000	4.004	1.486	2.694
P36507	293	S	Dual specificity mitogen-activated protein kinase kinase 2	MAP2K2	1	0.000325909	65.184	PVVDGEEGEPHS(1)IS(1)PR	3	-1.5637	2	18265000	84980000	3.032	1.129	2.686
Q8NDI1	436	S	EH domain-binding protein 1	EHBP1	0.999899	5.5949e-06	81.696	DLS(0.279)T(0.279)S(0.412)PKPS(0.031)PIPS(1)PVLGR	3	0.12742	7	63272000	303850000	2.983	1.112	2.683
Q9P0K7	281	S	Ankycorbin	RAI14	0.976634	1.03482e-06	80.309	KAPPPPIS(0.977)PT(0.023)QLSDVSSPR	3	1.2939	1	12658000	26922000	2.084	0.777	2.682
Q92667	533	T	A-kinase anchor protein 1, mitochondrial	AKAP1	0.999997	1.56493e-06	77.657	AIT(1)PPLPESTVPFSNGVLK	2	0.76713	10	34066000	112150000	2.606	0.972	2.681
O14745	162	S	Na(+)/H(+) exchange regulatory cofactor NHE-RF1	SLC9A3R1	0.990005	0.000255562	57.616	KGPS(0.99)GY(0.01)GFNLHSDK	3	0.6448	2	3603600	15603000	3.032	1.133	2.676
P54259	661	S	Atrophin-1	ATN1	0.997927	6.15772e-17	147.1	TAT(0.002)PPGYKPGS(0.998)PPSFR	2	-1.4519	6	45116000	133730000	2.067	0.773	2.674
Q9H7N4	989	T	Splicing factor, arginine/serine-rich 19	SCAF1	0.999315	1.62129e-07	79.172	AAPPPPALT(0.999)PDS(0.001)QTVDSSCK	3	0.28644	6	81388000	188370000	2.316	0.866	2.674
Q14157	454	S	Ubiquitin-associated protein 2-like	UBAP2L	0.811121	3.70804e-13	125.39	SPAVATS(0.001)TAAPPPPS(0.182)S(0.811)PLPS(0.006)K	2	0.78114	11	285360000	896820000	2.509	0.939	2.672
Q05397	910	S	Focal adhesion kinase 1	PTK2	0.999951	2.2021e-10	126.91	LQPQEIS(1)PPPTANLDR	3	-0.17674	9	208290000	1302400000	3.685	1.38	2.67
O95573	683	S	Long-chain-fatty-acid--CoA ligase 3	ACSL3	0.866042	0.000203965	50.986	IRLS(0.866)PEPWT(0.129)PET(0.005)GLVTDAFK	3	0.57832	1	513790	2655200	3.408	1.277	2.669
Q9ULH1	839	S	Arf-GAP with SH3 domain, ANK repeat and PH domain-containing protein 1	ASAP1	0.970192	0.000206287	73.688	T(0.03)LS(0.97)DPPS(1)PLPHGPPNK	2	2.0928	3	89815000	175940000	3.34	1.254	2.663
Q13428	1257	S	Treacle protein	TCOF1	1	0.00187527	60.561	QEAKPQQAAGMLS(1)PK	2	0.91892	1	9257300	126910000	4.477	1.683	2.66
Q13177	169	T	Serine/threonine-protein kinase PAK 2	PAK2	0.996373	7.99003e-08	73.753	GT(0.002)EAPAVVT(0.996)EEEDDDEET(0.001)APPVIAPR	3	0.68303	3	52989000	356150000	2.578	0.97	2.658
P05455	92	S	Lupus La protein	SSB	0.76475	2.70339e-05	78.925	S(0.765)PS(0.235)KPLPEVTDEYK	2	-0.50274	3	79612000	282970000	3.17	1.193	2.657
Q9H5V8	797	S	CUB domain-containing protein 1	CDCP1	0.769618	7.45023e-18	98.84	LAT(0.017)EEPPPRS(0.77)PPES(0.082)ES(0.082)EPY(0.032)T(0.016)FSHPNNGDVSSK	3	-0.0020474	8	183700000	1828600000	3.158	1.189	2.656
Q9H2D6	1796	S	TRIO and F-actin-binding protein	TRIOBP	0.928305	4.29895e-09	87.155	GWMSILDEPGEPPS(0.928)PS(0.065)LT(0.005)T(0.001)TSTSQWK	3	1.0518	1	3991300	26515000	2.541	0.96	2.647
Q96T60	118	T	Bifunctional polynucleotide phosphatase/kinase	PNKP	0.999287	5.96121e-27	156.36	TPESQPDT(0.999)PPGTPLVSQDEK	3	0.50418	6	90822000	461790000	3.418	1.292	2.646
Q12789	1856	S	General transcription factor 3C polypeptide 1	GTF3C1	0.802653	1.6455e-07	65.978	PLEGSSSEDSPPEGQAPPS(0.197)HS(0.803)PR	3	0.97062	1	95538000	339960000	2.635	0.998	2.64
Q9UGP8	537	T	Translocation protein SEC63 homolog	SEC63	1	0.000114801	82.483	KKPT(1)PVLLPQSK	3	-0.013028	5	75043000	441330000	4.173	1.581	2.639
A6ND36	634	S	Protein FAM83G	FAM83G	1	5.1911e-16	140.96	RHS(1)EQVANGPTPPPR	2	1.3298	4	52088000	172440000	2.311	0.876	2.638
Q02952	441	S	A-kinase anchor protein 12	AKAP12	0.991263	5.37987e-20	122.7	TEVEET(0.009)AGS(0.991)VPAEELVEMDAEPQEAEPAK	3	-0.041057	2	14218000	89327000	3.307	1.255	2.635
P57078	438	S	Receptor-interacting serine/threonine-protein kinase 4	RIPK4	0.802973	2.85637e-07	60.797	GS(0.033)LS(0.085)LS(0.803)FEREPS(0.033)T(0.033)S(0.012)DLGTTDVQK	3	2.3623	1	13812000	31413000	1.254	0.476	2.634
Q15758	503	S	Neutral amino acid transporter B(0)	SLC1A5	1	2.5212e-10	109.41	S(1)ELPLDPLPVPTEEGNPLLK	2	0.99369	3	21154000	75310000	2.521	0.957	2.634
P18887	266	S	DNA repair protein XRCC1	XRCC1	0.948111	1.1614e-05	82.406	KTPSKPPAQLS(0.948)PS(0.052)VPK	2	0.5146	2	3093500	12837000	2.952	1.122	2.631
P12277	199	S	Creatine kinase B-type	CKB	1	0.000117897	84.41	PVS(1)PLLLASGMAR	2	-0.60604	1	1116400	8090300	3.326	1.266	2.627
Q9BVC5	189	S	Ashwin	C2orf49	0.999762	1.80536e-12	114.66	S(1)PPLSPVGTTPVK	2	-0.49664	16	160260000	565340000	3.186	1.214	2.624
O60271	217	T	C-Jun-amino-terminal kinase-interacting protein 4	SPAG9	1	1.12458e-08	90.384	ERPISLGIFPLPAGDGLLT(1)PDAQK	3	0.36905	5	10621000	54780000	2.825	1.079	2.618
P18206	290	S	Vinculin	VCL	0.991659	6.64086e-09	114.52	DPS(0.008)AS(0.992)PGDAGEQAIR	2	0.18233	2	38603000	162460000	3.065	1.171	2.617
P53367	79	S	Arfaptin-1	ARFIP1	0.772777	6.06057e-09	88.13	EGVIEAGAFQGSPAPPLPS(0.007)VMS(0.773)PS(0.221)R	3	0.085649	1	2361500	12204000	3.483	1.332	2.615
Q9ULT8	1772	S	E3 ubiquitin-protein ligase HECTD1	HECTD1	1	2.07722e-07	111.35	RQFS(1)ALVPAFDPR	2	-0.0040651	12	27446000	84397000	2.024	0.775	2.612
Q13671	210	S	Ras and Rab interactor 1	RIN1	0.998398	0.0028825	41.936	S(0.998)PQELDQGT(0.002)GAALCFFNPLFPGDLGPTK	2	-0.51603	1	188390	970630	2.984	1.143	2.611
Q15648	1207	S	Mediator of RNA polymerase II transcription subunit 1	MED1	0.999949	4.13975e-05	70.094	LAS(1)PMKPVPGTPPSSK	2	0.22974	4	3987400	20884000	2.837	1.087	2.61
P25440	301	S	Bromodomain-containing protein 2	BRD2	0.900287	6.63625e-12	75.779	KADT(0.001)T(0.002)T(0.003)PT(0.01)PT(0.031)AILAPGS(0.953)PAS(0.9)PPGS(0.099)LEPK	3	0.83673	6	55340000	380370000	3.851	1.476	2.609
Q13586	621	S	Stromal interaction molecule 1	STIM1	0.759786	2.03501e-06	84.327	S(0.011)HS(0.041)PS(0.188)S(0.76)PDPDTPSPVGDSR	2	1.0622	1	4159600	26661000	4.804	1.848	2.6
Q5SRE5	1709	S	Nucleoporin NUP188 homolog	NUP188	0.784759	2.74958e-07	99.344	GAPS(0.195)S(0.785)PAT(0.02)GVLPSPQGK	2	1.1713	4	11310000	35797000	2.677	1.03	2.599
Q8N1G0	253	S	Zinc finger protein 687	ZNF687	0.977598	1.42606e-06	67.217	ATDIPAS(0.022)AS(0.978)PPPVAGVPFFK	2	1.0472	3	15096000	59553000	2.864	1.103	2.597
Q8WXH0	4136	S	Nesprin-2	SYNE2	0.997344	0.000430763	64.224	AEPS(0.997)PQS(0.003)WSSLWK	2	0.69853	2	1834000	6358300	3.199	1.232	2.597
Q9BSJ8	963	S	Extended synaptotagmin-1	ESYT1	0.997434	2.35955e-06	81.884	LT(0.003)HVDS(0.997)PLEAPAGPLGQVK	2	-0.21387	1	4961100	9686200	1.551	0.598	2.594
Q9Y3L3	544	S	SH3 domain-binding protein 1	SH3BP1	1	1.17963e-06	106.38	ERTESEVPPRPAS(1)PK	3	-0.11964	19	110710000	385600000	2.41	0.93	2.591
Q13573	224	S	SNW domain-containing protein 1	SNW1	1	2.11568e-16	153.72	GPPS(1)PPAPVMHSPSR	2	-0.87526	57	476600000	2234300000	2.564	0.993	2.582
P85037	213	S	Forkhead box protein K1	FOXK1	1	4.85125e-18	135.55	EEAPAS(1)PLRPLYPQISPLK	2	0.63738	14	176860000	808080000	2.604	1.009	2.581
Q8TBB5	114	S	Kelch domain-containing protein 4	KLHDC4	1	0.0428173	42.083	VDIPS(1)PPPR	2	0.80198	1	4595600	6007200	2.358	0.915	2.577
Q9UDY2	294	S	Tight junction protein ZO-2	TJP2	1	0.00250805	46.838	EHPHS(1)RS(1)PS(1)PEPR	2	-0.17148	1	2411400	7587300	2.365	0.918	2.576
Q9UDY2	296	S	Tight junction protein ZO-2	TJP2	1	0.00250805	46.838	EHPHS(1)RS(1)PS(1)PEPR	2	-0.17148	1	2411400	7587300	2.365	0.918	2.576
Q9UDY2	292	S	Tight junction protein ZO-2	TJP2	1	0.00250805	46.838	EHPHS(1)RS(1)PS(1)PEPR	2	-0.17148	1	2411400	7587300	2.365	0.918	2.576
Q8WUA2	178	S	Peptidyl-prolyl cis-trans isomerase-like 4	PPIL4	0.96668	9.01022e-26	139.11	INHTVILDDPFDDPPDLLIPDRS(0.967)PEPT(0.033)R	5	-0.83552	6	540030000	2968500000	2.304	0.895	2.574
P46821	1265	S	Microtubule-associated protein 1B	MAP1B	0.998482	2.01536e-10	123.4	SPSLSPS(0.002)PPS(0.998)PLEK	2	-1.063	2	35933000	133000000	2.89	1.124	2.571
Q9NZC9	112	S	SWI/SNF-related matrix-associated actin-dependent regulator of chromatin subfamily A-like protein 1	SMARCAL1	0.999938	1.32373e-05	86.179	KPEEMPTACPGHS(1)PR	3	-0.82441	2	3557400	18867000	2.208	0.86	2.567
Q9Y4G6	1843	T	Talin-2	TLN2	1	0.00167061	74.987	LDEGT(1)PPEPK	2	-0.30674	3	17164000	82675000	3.586	1.397	2.567
Q5T4S7	178	S	E3 ubiquitin-protein ligase UBR4	UBR4	0.999979	1.80825e-09	97.395	ELAS(1)PVSPELR	2	-0.60293	3	42788000	199870000	2.935	1.144	2.566
Q96JY6	197	S	PDZ and LIM domain protein 2	PDLIM2	0.999999	2.91871e-13	130.09	AGDSAVLVLPPS(1)PGPR	2	0.42209	5	24793000	95179000	3.558	1.387	2.565
O15111	579	S	Inhibitor of nuclear factor kappa-B kinase subunit alpha	CHUK	0.903186	4.88103e-17	150.69	HRPS(0.096)DHS(0.903)YS(0.001)DSTEMVK	2	0.84968	2	42215000	186290000	2.354	0.919	2.561
P62140	316	T	Serine/threonine-protein phosphatase PP1-beta catalytic subunit	PPP1CB	0.909463	0.00024678	60.062	Y(0.002)QY(0.013)GGLNS(0.076)GRPVT(0.909)PPR	3	0.40425	4	96445000	278810000	2.429	0.949	2.56
Q9UKE5	581	T	TRAF2 and NCK-interacting protein kinase	TNIK	1	0.0027673	46.065	T(1)PPMLRPVDPQIPHLVAVK	4	0.27014	2	9524300	51699000	3.121	1.22	2.558
Q92888	863	S	Rho guanine nucleotide exchange factor 1	ARHGEF1	1	9.80881e-05	70.986	DGDGVPGGGPLS(1)PAR	2	0.12075	2	56193000	335830000	2.608	1.023	2.549
Q8WYL5	897	S	Protein phosphatase Slingshot homolog 1	SSH1	1	1.92451e-05	85.676	S(1)PPPFFYR	2	-0.2842	8	40951000	108500000	1.733	0.681	2.545
P49327	2204	T	Fatty acid synthase	FASN	1	2.83994e-11	154.47	ADEAS(1)ELACPT(1)PK	2	1.0726	19	2642300000	8793800000	2.506	0.986	2.542
P46821	1785	S	Microtubule-associated protein 1B	MAP1B	0.996387	0.00132444	92.866	S(0.004)DIS(0.996)PLTPR	2	0.36059	1	4542100	23541000	2.852	1.124	2.537
Q9Y6G9	513	T	Cytoplasmic dynein 1 light intermediate chain 1	DYNC1LI1	0.814858	0.000616754	60.133	KPVT(0.001)VS(0.011)PT(0.159)T(0.815)PT(0.216)S(0.734)PT(0.039)EGEAS(0.026)	2	-0.011023	1	54132000	215110000	2.399	0.947	2.533
Q8IV50	24	S	LysM and putative peptidoglycan-binding domain-containing protein 2	LYSMD2	0.999991	0.000454089	100.69	PSAPS(1)PPPR	2	0.86172	6	56523000	173160000	2.109	0.833	2.532
Q68E01	502	S	Integrator complex subunit 3	INTS3	0.990987	4.99148e-07	106.75	FPEFCS(0.002)S(0.007)PS(0.991)PPVEVK	2	-0.65589	4	57867000	177000000	2.563	1.013	2.53
Q8WXG6	1059	S	MAP kinase-activating death domain protein	MADD	0.851413	2.29986e-10	125.59	KRS(0.851)PT(0.091)ES(0.056)VNT(0.001)PVGK	2	0.7906	2	128760000	538680000	2.327	0.921	2.527
Q01518	308	S	Adenylyl cyclase-associated protein 1	CAP1	0.970907	5.97104e-13	140.75	PFSAPKPQT(0.015)S(0.971)PS(0.015)PK	2	-0.10273	8	43695000	154770000	2.581	1.024	2.521
Q9BUR4	90	S	Telomerase Cajal body protein 1	WRAP53	0.992869	4.26357e-16	116.69	EGDPVSLSTPLETEFGS(0.001)PS(0.006)ELS(0.993)PR	3	0.45698	4	37403000	123600000	2.393	0.95	2.519
Q9H7L9	32	S	Sin3 histone deacetylase corepressor complex component SDS3	SUDS3	0.99838	0.00126368	40.001	SAAGLLAPAPAQAGAPPAPEY(0.001)Y(0.001)PEEDEELES(0.998)AEDDER	3	2.4966	2	23789000	234810000	2.906	1.156	2.514
P10515	100	S	Dihydrolipoyllysine-residue acetyltransferase component of pyruvate dehydrogenase complex, mitochondrial	DLAT	0.929686	2.04758e-10	116.98	VPLPS(0.06)LS(0.93)PT(0.011)MQAGTIAR	2	0.66891	3	2781500	10822000	2.559	1.02	2.509
Q53GA4	3	S	Pleckstrin homology-like domain family A member 2	PHLDA2	1	0.00172864	88.155	MKS(1)PDEVLR	2	0.83662	3	18447000	46150000	1.793	0.715	2.508
Q99956	262	S	Dual specificity protein phosphatase 9	DUSP9	0.970659	8.14247e-09	114.27	QIPIS(0.029)DHWS(0.971)QNLSR	3	0.46976	1	2940100	10216000	1.899	0.76	2.499
Q9P2B4	560	S	CTTNBP2 N-terminal-like protein	CTTNBP2NL	0.992403	2.53482e-05	91.657	VSSPLS(0.992)PLS(0.007)PGIK	2	-0.014037	2	2070200	4833500	2.251	0.903	2.493
Q96D71	392	S	RalBP1-associated Eps domain-containing protein 1	REPS1	0.831441	0.00047296	44.6	LIDLEDSADVGDQPGEVGY(0.01)S(0.14)GS(0.831)PAEAPPS(0.018)K	3	-0.064706	1	37138000	202730000	2.335	0.937	2.492
Q16643	331	T	Drebrin	DBN1	0.753865	1.89497e-07	62.032	MAPT(0.754)PIPT(0.088)RS(0.088)PS(0.036)DS(0.012)S(0.015)T(0.005)AS(0.002)T(0.001)PVAEQIER	3	0.89261	2	252030000	999690000	2.611	1.049	2.489
Q9Y618	152	S	Nuclear receptor corepressor 2	NCOR2	0.995254	2.84993e-06	80.36	LEPVS(1)PPS(0.995)PPHT(0.005)DPELELVPPR	3	1.3335	4	20818000	178150000	3.585	1.442	2.486
Q9C0C2	494	S	182 kDa tankyrase-1-binding protein	TNKS1BP1	0.999184	5.55696e-27	149.74	LDS(0.999)PPPS(0.989)PIT(0.011)EASEAAEAAEAGNLAVSSR	3	0.6002	7	30591000	181090000	2.495	1.004	2.485
O75533	488	S	Splicing factor 3B subunit 1	SF3B1	0.886626	1.64434e-06	88.09	LLVDVDES(0.061)T(0.052)LS(0.887)PEEQKER	3	1.2557	1	12189000	44582000	2.988	1.203	2.484
O15027	891	S	Protein transport protein Sec16A	SEC16A	1	1.08541e-05	62.613	AQQELVPPQQQAS(1)PPQLPK	3	0.65048	5	18572000	83652000	2.961	1.193	2.482
Q8TDB6	9	S	E3 ubiquitin-protein ligase DTX3L	DTX3L	0.999817	5.39571e-06	100.23	ASHLRPPS(1)PLLVR	2	0.61778	8	58889000	168290000	2.199	0.886	2.482
Q9BY89	1059	T	Uncharacterized protein KIAA1671	KIAA1671	0.866815	4.35139e-08	69.149	KIT(0.867)PPS(0.397)S(0.397)PHS(0.134)LT(0.066)S(0.066)T(0.066)LVS(0.007)LGHEEALEMAGSK	4	-0.006212	3	14726000	40784000	3.136	1.264	2.481
Q86WR7	146	T	Proline and serine-rich protein 2	PROSER2	0.998569	7.73092e-06	48.318	KQDAET(0.999)PPPPDPPAPET(0.001)LLAPPPLPSTPDPPRR	4	1.4504	2	3848000	22223000	4.804	1.937	2.48
Q13547	393	S	Histone deacetylase 1	HDAC1	1	2.36762e-16	105.14	MLPHAPGVQMQAIPEDAIPEES(1)GDEDEDDPDKR	3	1.0946	22	1852700000	8771000000	2.562	1.034	2.478
Q6ULP2	226	S	Aftiphilin	AFTPH	0.983663	5.10377e-12	75.436	KPLSTHSTEYNLDS(0.016)VPS(0.984)PAEEFADFATFSK	4	-0.0084723	2	3813900	14847000	2.676	1.08	2.478
Q14451	23	T	Growth factor receptor-bound protein 7	GRB7	0.930632	1.64385e-05	51.823	MELDLS(0.003)PPHLS(0.008)S(0.007)S(0.007)PEDLCPAPGT(0.931)PPGT(0.04)PRPPDT(0.003)PLPEEVKR	4	-0.15155	3	15719000	67488000	2.836	1.145	2.477
Q9NWV8	8	S	BRISC and BRCA1-A complex member 1	BABAM1	0.856034	4.49539e-17	130.32	MEVAEPS(0.138)S(0.856)PT(0.006)EEEEEEEEHSAEPRPR	4	0.37028	3	79321000	561660000	2.35	0.95	2.474
Q9Y2Z0	265	T	Protein SGT1 homolog	SUGT1	1	0.00403322	56.793	LEGQGDVPT(1)PK	2	-0.21574	2	30074000	92199000	2.412	0.976	2.471
O14939	888	S	Phospholipase D2	PLD2	0.952505	6.04188e-07	97.271	EYVAVEPLAT(0.047)VS(0.953)PPLAR	2	0.67676	1	248310	1284200	2.833	1.147	2.47
Q8NFQ8	120	S	Torsin-1A-interacting protein 2	TOR1AIP2	0.832361	1.68864e-07	106.2	EPLDPDPS(0.008)HS(0.832)PS(0.159)DK	3	0.41581	5	116470000	486040000	3.329	1.348	2.47
Q8IYB3	452	S	Serine/arginine repetitive matrix protein 1	SRRM1	1	6.75884e-12	155.81	RES(1)PS(1)PAPKPR	3	-2.5026	11	295700000	1981600000	2.571	1.045	2.46
Q92576	1133	S	PHD finger protein 3	PHF3	1	5.72662e-05	92.65	MAPPVDDLS(1)PK	2	-0.012315	4	66639000	126090000	1.55	0.631	2.456
Q9ULJ3	1003	S	Zinc finger and BTB domain-containing protein 21	ZBTB21	0.893954	3.09993e-10	105.79	IQPLEPDS(0.894)PT(0.101)GLS(0.004)ENPTPATEK	2	0.26676	4	125410000	485880000	2.81	1.144	2.456
Q01850	145	S	Cerebellar degeneration-related protein 2	CDR2	0.999999	9.96849e-06	72.316	S(1)PGKCDQEKPAPSFACLK	3	-0.18487	2	19944000	53741000	2.272	0.926	2.454
P54725	123	S	UV excision repair protein RAD23 homolog A	RAD23A	0.899136	7.7223e-11	86.168	EDKS(0.899)PS(0.098)EES(0.003)APTTSPESVSGSVPSSGSSGR	3	-0.95087	2	102030000	872350000	3.09	1.26	2.452
P11137	1605	T	Microtubule-associated protein 2	MAP2	0.812433	1.01872e-05	64.767	S(0.013)GT(0.012)S(0.046)T(0.051)PT(0.004)T(0.004)PGSTAIT(0.018)PGT(0.812)PPS(0.028)YS(0.006)S(0.006)R	2	0.52441	1	2164800	10016000	3.057	1.247	2.451
Q96FS4	55	S	Signal-induced proliferation-associated protein 1	SIPA1	0.935503	3.28171e-14	124.2	S(0.064)GS(0.936)DAGEARPPTPASPR	2	-0.54404	4	57610000	251180000	2.819	1.15	2.451
P46100	1996	S	Transcriptional regulator ATRX	ATRX	0.935102	1.13186e-07	93.92	AT(0.377)S(0.477)S(0.139)S(0.008)NPS(0.065)S(0.935)PAPDWYK	2	-0.1683	1	5846200	20749000	2.465	1.006	2.45
Q7RTP6	1649	S	[F-actin]-monooxygenase MICAL3	MICAL3	0.869392	0.000159908	85.45	RPDS(0.869)PT(0.13)RPTLR	3	-0.79219	2	238330000	865550000	1.895	0.774	2.448
Q9NQW6	792	S	Anillin	ANLN	0.999855	1.19842e-11	149.73	NKAS(1)PQSEFMPSK	2	0.43036	3	37657000	164340000	3.377	1.383	2.442
P62070	186	S	Ras-related protein R-Ras2	RRAS2	0.999938	1.74984e-21	184.83	KFQEQECPPS(1)PEPTR	2	0.88928	17	770890000	2442700000	2.166	0.888	2.439
Q16204	240	S	Coiled-coil domain-containing protein 6	CCDC6	1	0.00112535	71.263	LDQPVS(1)APPS(1)PR	2	0.061806	2	33602000	107900000	2.319	0.951	2.438
Q9C0B5	296	S	Palmitoyltransferase ZDHHC5	ZDHHC5	0.750892	5.12604e-05	59.748	S(0.751)KGS(0.247)LEIT(0.002)ESQSADAEPPPPPKPDLSR	3	0.79404	1	5628500	30716000	2.651	1.09	2.432
Q9Y2X3	502	S	Nucleolar protein 58	NOP58	1	3.42548e-31	171.25	EEPLS(1)EEEPCT(0.001)S(0.002)T(0.019)AIAS(0.979)PEKK	2	0.36383	53	3795600000	10129000000	2.285	0.94	2.431
O75449	170	S	Katanin p60 ATPase-containing subunit A1	KATNA1	0.996154	0.00036263	73.498	NKS(0.996)PAAVT(0.004)EPETNK	2	0.30507	1	14723000	67814000	2.404	0.99	2.428
Q9BUR4	54	S	Telomerase Cajal body protein 1	WRAP53	0.999766	0.000233682	48.634	GDPPRLS(1)PDPVAGSAVSQELR	3	-0.2917	3	81006000	328380000	2.305	0.95	2.426
Q8IYB3	560	S	Serine/arginine repetitive matrix protein 1	SRRM1	1	2.39023e-05	106.58	S(1)PS(1)PAPPPR	2	-1.7858	31	1533300000	6762700000	2.532	1.045	2.423
Q8IYB3	562	S	Serine/arginine repetitive matrix protein 1	SRRM1	1	2.39023e-05	106.58	S(1)PS(1)PAPPPR	2	-1.7858	31	1533300000	6762700000	2.532	1.045	2.423
Q96LD4	461	S	Tripartite motif-containing protein 47	TRIM47	0.91331	9.26142e-11	145.69	VLCPINYPLS(0.913)PT(0.087)R	2	0.64228	2	4090200	10426000	1.855	0.766	2.422
Q5THJ4	1138	S	Vacuolar protein sorting-associated protein 13D	VPS13D	0.999994	3.26547e-05	71.872	EKDDLS(1)PQPLMTDFER	3	-0.62332	3	18541000	74514000	2.226	0.92	2.42
Q9H6F5	91	S	Coiled-coil domain-containing protein 86	CCDC86	0.999999	6.8544e-11	96.287	LQQGAGLESPQGQPEPGAAS(1)PQR	2	0.21838	9	211690000	570950000	1.965	0.813	2.417
Q14155	249	S	Rho guanine nucleotide exchange factor 7	ARHGEF7	0.999989	0.00280801	57.175	ASEKPVS(1)PK	2	-0.81287	1	94101000	263480000	2.299	0.952	2.415
Q9BVC3	100	T	Sister chromatid cohesion protein DCC1	DSCC1	0.999867	0.0004529	59.005	IADTSNMLLFIPGCKT(1)PDQLK	3	-0.38666	1	657730	2476600	2.015	0.836	2.41
Q66K74	592	S	Microtubule-associated protein 1S	MAP1S	0.940448	3.53054e-06	50.833	CGEAS(0.94)PPS(0.058)AACGS(0.001)PASQLVATPSLELGPIPAGEEK	3	-1.7365	1	1077200	8503000	3.692	1.534	2.407
P17252	497	T	Protein kinase C alpha type	PRKCA	0.943521	1.74558e-05	76.21	T(0.944)FCGT(0.056)PDYIAPEIIAYQPYGK	3	0.20004	1	4500800	33263000	3.645	1.515	2.406
Q3KQU3	496	S	MAP7 domain-containing protein 1	MAP7D1	0.99358	0.000201589	59.893	PASPCPSPGPGHT(0.006)LPPKPPS(0.994)PR	3	0.23352	2	6719000	33417000	3.31	1.377	2.404
Q7Z5L9	360	S	Interferon regulatory factor 2-binding protein 2	IRF2BP2	1	2.72703e-06	92.474	RKPS(1)PEPEGEVGPPK	3	0.39055	6	407550000	1890400000	3.291	1.369	2.404
Q14160	1448	S	Protein scribble homolog	SCRIB	0.999671	3.16617e-08	113.33	QSPAS(1)PPPLGGGAPVR	2	0.076471	1	2628900	8663400	2.651	1.104	2.401
Q9Y2I1	1284	S	Nischarin	NISCH	0.938769	0.000486133	62.304	T(0.061)PS(0.939)PEPVDKDFYSEFGNK	2	-0.80605	2	21379000	70807000	2.365	0.985	2.401
Q9NVM9	626	S	Integrator complex subunit 13	INTS13	0.893321	1.38453e-09	83.165	GKEELAEAEIIKDS(0.107)PDS(0.893)PEPPNK	3	0.50958	1	32525000	106090000	1.964	0.819	2.398
Q8N6T7	338	S	NAD-dependent protein deacetylase sirtuin-6	SIRT6	0.819214	8.11159e-06	99.069	ERPT(0.181)S(0.819)PAPHRPPK	3	-0.19027	9	230150000	1430900000	3.407	1.422	2.396
Q9NZN5	637	S	Rho guanine nucleotide exchange factor 12	ARHGEF12	0.989828	2.2707e-26	179.84	HLSTPSS(0.009)VS(0.99)PEPQDSAK	2	-0.85697	4	70696000	192570000	2.013	0.841	2.394
Q96RS6	388	S	NudC domain-containing protein 1	NUDCD1	0.94739	0.000500272	68.243	LMHLT(0.053)S(0.947)EELNPNPDK	2	1.9408	1	5904200	32517000	2.857	1.195	2.391
Q7Z5K2	221	S	Wings apart-like protein homolog	WAPL	0.997243	4.69226e-16	164.53	RPES(0.997)PS(0.005)EIS(0.998)PIKGSVR	2	1.4927	12	522900000	1287000000	2.131	0.892	2.389
Q7Z6Z7	2889	T	E3 ubiquitin-protein ligase HUWE1	HUWE1	0.764249	0.000101026	76.889	AGS(0.039)S(0.197)T(0.764)PGDAPPAVAEVQGR	2	-0.82821	1	14489000	70712000	2.967	1.243	2.387
P53621	173	S	Coatomer subunit alpha	COPA	1	7.7643e-06	106.76	NLS(1)PGAVESDVR	2	0.064278	8	124250000	416080000	2.181	0.914	2.386
Q96T37	259	S	Putative RNA-binding protein 15	RBM15	0.998257	1.05735e-11	86.552	S(0.998)RS(0.998)PLDKDT(0.001)Y(0.003)PPSASVVGASVGGHR	3	-0.50195	13	494980000	1261700000	2.275	0.954	2.385
Q99460	315	S	26S proteasome non-ATPase regulatory subunit 1	PSMD1	1	9.38652e-21	156.41	TSS(0.033)AFVGKT(0.967)PEAS(1)PEPK	2	0.9463	4	105440000	341770000	2.326	0.976	2.383
O14745	2	S	Na(+)/H(+) exchange regulatory cofactor NHE-RF1	SLC9A3R1	1	0.00102345	68.044	S(1)ADAAAGAPLPR	2	-0.78448	1	18007000	48201000	2.697	1.133	2.38
Q96P48	229	S	Arf-GAP with Rho-GAP domain, ANK repeat and PH domain-containing protein 1	ARAP1	0.841094	2.96288e-08	93.776	LFPEFDDS(0.841)DY(0.159)DEVPEEGPGAPAR	2	-0.21275	2	12818000	58890000	3.124	1.313	2.379
O95613	2355	S	Pericentrin	PCNT	0.843274	2.12819e-06	73.564	LS(0.156)PGS(0.843)GGPEAQT(0.001)AGPVTPASISGR	3	-0.16021	1	4075100	18478000	2.833	1.192	2.377
Q02447	73	S	Transcription factor Sp3	SP3	0.999998	9.05695e-12	79.574	IGPPS(1)PGDDEEEAAAAAGAPAAAGATGDLASAQLGGAPNR	5	1.0461	2	24333000	134690000	2.092	0.882	2.372
Q9H6S0	1277	S	Probable ATP-dependent RNA helicase YTHDC2	YTHDC2	0.991884	0.00266531	44.998	GS(0.992)KS(0.122)PS(0.886)PRPNMPVR	3	-0.84151	2	9573800	38856000	2.321	0.981	2.366
Q00613	307	S	Heat shock factor protein 1	HSF1	1	0.00969182	40.952	VKEEPPS(1)PPQS(1)PR	3	0.35521	1	27086000	114620000	2.421	1.024	2.364
Q99460	311	T	26S proteasome non-ATPase regulatory subunit 1	PSMD1	0.999572	9.38652e-21	156.41	TSSAFVGKT(1)PEASPEPK	2	1.5506	2	49571000	165340000	2.305	0.976	2.362
Q9Y4F5	829	S	Centrosomal protein of 170 kDa protein B	CEP170B	0.893782	0.000268515	52.556	KPLAAPGDGEGLGQT(0.106)AQPS(0.894)PPAR	2	1.3094	1	1369500	8998600	2.038	0.863	2.362
Q9Y6G9	516	S	Cytoplasmic dynein 1 light intermediate chain 1	DYNC1LI1	0.961441	9.46473e-06	68.291	KPVTVSPT(0.001)T(0.004)PT(0.013)S(0.961)PT(0.015)EGEAS(0.005)	2	0.42478	6	562530000	1787900000	2.234	0.947	2.359
Q8WWQ0	911	S	PH-interacting protein	PHIP	1	8.48598e-08	119.65	VNEEKDGPIS(1)PK	2	-0.65471	1	56243000	206760000	2.642	1.122	2.355
Q9H3P2	363	S	Negative elongation factor A	NELFA	0.912369	6.30615e-15	120.42	EASRPPEEPS(0.002)APS(0.912)PT(0.085)LPAQFK	3	1.7257	4	96588000	580420000	2.77	1.177	2.353
P13861	80	S	cAMP-dependent protein kinase type II-alpha regulatory subunit	PRKAR2A	1	1.71114e-13	115.05	VADAKGDS(1)ES(1)EEDEDLEVPVPSR	3	0.10402	13	734390000	1605800000	2.116	0.901	2.349
P10636	498	T	Microtubule-associated protein tau	MAPT	0.99756	1.03967e-05	100.39	TPPAPKT(0.998)PPS(0.001)S(0.001)GEPPK	2	1.2061	2	1654500	13254000	6.135	2.615	2.346
Q7Z3K3	425	S	Pogo transposable element with ZNF domain	POGZ	0.999954	9.75463e-11	116.74	SLDSEPSVPSAAKPPS(1)PEK	3	-0.44391	9	359300000	1614100000	3.17	1.351	2.346
P20042	111	T	Eukaryotic translation initiation factor 2 subunit 2	EIF2S2	0.999531	7.84312e-07	86.748	IESDVQEPT(1)EPEDDLDIMLGNK	3	-0.0074773	4	49849000	161100000	2.242	0.958	2.34
Q9Y4K1	329	S	Beta/gamma crystallin domain-containing protein 1	CRYBG1	1	0.0170524	57.288	VMPNS(1)PQNGVLVK	2	-0.56749	1	854900	8195300	3.523	1.506	2.339
Q8IWI9	924	S	MAX gene-associated protein	MGA	0.999999	0.000504157	79.089	SILPYPVS(1)PK	2	-0.14255	6	30852000	66496000	1.782	0.763	2.336
Q92804	375	S	TATA-binding protein-associated factor 2N	TAF15	0.999993	1.67042e-05	79.461	RNS(1)CNQCNEPRPEDSR	3	0.099189	2	9062100	48442000	2.864	1.227	2.334
Q6PJF5	309	S	Inactive rhomboid protein 2	RHBDF2	0.97504	6.31884e-10	95.666	EEMS(0.022)S(0.002)MPDDVFES(0.975)PPLS(0.001)ASYFR	3	-0.83412	1	6541700	27636000	2.493	1.069	2.332
Q6Y7W6	593	S	GRB10-interacting GYF protein 2	GIGYF2	1	7.80696e-05	64.013	VPFS(1)PGPAPPPHMGELDQER	3	-0.47794	3	49699000	152380000	2.411	1.034	2.332
Q8IYB3	549	S	Serine/arginine repetitive matrix protein 1	SRRM1	0.999982	0.00230552	74.537	RS(1)PS(1)PPPTR	2	-0.070275	10	164130000	609160000	2.437	1.045	2.332
Q8IYB3	616	S	Serine/arginine repetitive matrix protein 1	SRRM1	1	0.000732529	77.325	T(1)AS(1)PPPPPK	2	-0.63067	20	305640000	1284100000	2.437	1.045	2.332
Q8IYB3	551	S	Serine/arginine repetitive matrix protein 1	SRRM1	0.99985	0.00230552	74.537	RS(1)PS(1)PPPTR	2	-0.070275	10	164130000	609160000	2.437	1.045	2.332
Q13136	693	S	Liprin-alpha-1	PPFIA1	0.949317	7.45653e-19	138.23	SMSSIPPYPASSLAS(0.003)S(0.048)S(0.949)PPGSGR	3	0.26878	15	16485000	44185000	2.256	0.97	2.326
P49790	334	S	Nuclear pore complex protein Nup153	NUP153	0.824795	3.12042e-22	168.64	IPSIVS(0.175)S(0.825)PLNSPLDR	2	-0.17149	4	19329000	72096000	2.573	1.109	2.32
Q9H5H4	90	S	Zinc finger protein 768	ZNF768	1	5.79019e-06	93.381	S(1)PGLVPPS(1)PEFAPR	2	0.71361	1	4739600	21649000	3.534	1.523	2.32
Q01581	4	S	Hydroxymethylglutaryl-CoA synthase, cytoplasmic	HMGCS1	1	5.70072e-05	85.563	PGS(1)LPLNAEACWPK	2	1.276	1	13344000	23689000	1.162	0.503	2.31
P51610	6	S	Host cell factor 1	HCFC1	0.995834	3.35359e-21	160.45	AS(0.004)AVS(0.996)PANLPAVLLQPR	2	0.21641	10	10736000	37019000	2.288	0.991	2.309
Q96JY6	137	S	PDZ and LIM domain protein 2	PDLIM2	0.99963	2.40188e-15	125.54	AGS(1)PFS(1)PPPSSSSLTGEAAISR	2	2.6186	2	14252000	56975000	3.203	1.387	2.309
Q02952	483	S	A-kinase anchor protein 12	AKAP12	1	2.04276e-18	144.23	ETCVSGEDPTQGADLS(1)PDEK	2	0.83747	7	278320000	1131700000	2.895	1.255	2.307
P06733	44	Y	Alpha-enolase	ENO1	0.999894	4.75059e-08	107.63	AAVPSGASTGIY(1)EALELR	3	0.96359	3	19286000	92128000	2.938	1.274	2.306
Q9UQ35	353	S	Serine/arginine repetitive matrix protein 2	SRRM2	0.767611	7.38833e-05	54.172	S(0.193)AT(0.218)RPS(0.505)PS(0.768)PERS(0.461)S(0.44)T(0.414)GPEPPAPT(0.001)PLLAER	4	-0.15043	1	3487300	42677000	3.57	1.549	2.305
O00499	296	S	Myc box-dependent-interacting protein 1	BIN1	0.999866	4.16695e-13	122.39	GNKS(1)PS(1)PPDGS(0.001)PAATPEIR	2	1.2273	4	112210000	368400000	2.356	1.023	2.303
Q8IY17	455	T	Neuropathy target esterase	PNPLA6	0.900676	2.61151e-23	137.5	ISVSLQEEASGGSLAAPART(0.901)PT(0.099)QEPR	3	0.088249	1	24419000	111120000	2.774	1.205	2.302
O00429	616	S	Dynamin-1-like protein	DNM1L	1	6.36684e-10	137.81	SKPIPIMPAS(1)PQK	2	-0.012361	20	249080000	816510000	2.174	0.945	2.301
O00499	303	S	Myc box-dependent-interacting protein 1	BIN1	0.994482	3.11803e-13	135.18	S(0.409)PS(0.595)PPDGS(0.994)PAAT(0.002)PEIR	2	1.359	2	18870000	74181000	2.353	1.023	2.3
Q15637	80	S	Splicing factor 1	SF1	0.997537	4.96906e-07	58.001	TGDLGIPPNPEDRS(0.998)PS(0.995)PEPIY(0.001)NS(0.006)EGK	3	-0.99103	8	84642000	587330000	2.609	1.135	2.299
Q15637	82	S	Splicing factor 1	SF1	0.994967	4.96906e-07	58.001	TGDLGIPPNPEDRS(0.998)PS(0.995)PEPIY(0.001)NS(0.006)EGK	3	-0.99103	8	84642000	587330000	2.609	1.135	2.299
Q6PJG6	582	S	BRCA1-associated ATM activator 1	BRAT1	0.931602	7.78562e-15	108.78	ASAVTAMGQLSSQGLHAPT(0.068)S(0.932)PEHAEAR	4	0.63552	4	31323000	125710000	1.922	0.836	2.299
Q92625	318	T	Ankyrin repeat and SAM domain-containing protein 1A	ANKS1A	0.999994	7.32011e-07	65.801	EVDKT(1)PPPQPPLISSMDSISQK	3	0.60061	2	4637700	17203000	2.352	1.023	2.299
Q96T37	670	S	Putative RNA-binding protein 15	RBM15	0.999984	1.93605e-09	112.36	HCAPS(1)PDRS(0.999)PELS(0.001)SSR	3	0.67109	6	570030000	1561300000	2.193	0.954	2.299
O15439	646	T	Multidrug resistance-associated protein 4	ABCC4	0.992141	2.97553e-12	123.17	KDNEESEQPPVPGT(0.992)PT(0.008)LR	2	1.633	2	18422000	39993000	1.832	0.798	2.296
Q5SW79	1529	S	Centrosomal protein of 170 kDa	CEP170	0.989599	5.63968e-10	97.295	S(0.005)S(0.005)PVNNHHS(0.99)PGQT(0.001)PTLGQPEAR	3	-0.01228	4	52226000	363710000	3.309	1.441	2.296
Q7KZF4	418	T	Staphylococcal nuclease domain-containing protein 1	SND1	0.819178	2.20692e-20	131.42	VNVT(0.819)VDYIRPAS(0.179)PAT(0.001)ETVPAFSER	3	0.52359	2	13456000	68908000	3.114	1.356	2.296
Q9GZY8	115	T	Mitochondrial fission factor	MFF	0.768748	1.11646e-08	83.236	PADLDLIQS(0.116)T(0.116)PFKPLALKT(0.769)PPR	4	0.15295	4	14496000	89178000	4.316	1.882	2.293
P04637	315	S	Cellular tumor antigen p53	TP53	0.777004	1.09891e-09	134.88	ALPNNTS(0.008)S(0.215)S(0.777)PQPK	2	0.69806	1	5080500	28265000	3.518	1.536	2.29
Q8NEL9	727	S	Phospholipase DDHD1	DDHD1	0.837734	9.34546e-08	70.15	EPT(0.003)S(0.003)VS(0.001)ENEGIS(0.254)T(0.292)IPS(0.446)PVT(0.135)S(0.838)PVLS(0.028)R	3	1.5878	2	24515000	91000000	2.86	1.251	2.286
Q9Y4F5	655	S	Centrosomal protein of 170 kDa protein B	CEP170B	1	1.74267e-05	56.172	PLGAAPQAEHQGLPVPGS(1)PGGQK	3	0.48998	2	13452000	41385000	1.972	0.863	2.285
P20700	20	T	Lamin-B1	LMNB1	0.827605	0.0251898	47.774	AGGPT(0.172)T(0.828)PLS(0.001)PTR	2	0.8901	1	14504000	52356000	2.404	1.053	2.283
Q68EM7	575	S	Rho GTPase-activating protein 17	ARHGAP17	0.790975	0.000598318	43.457	AES(0.001)S(0.002)S(0.001)GGGT(0.001)VPS(0.003)S(0.003)AGILEQGPS(0.197)PGDGS(0.791)PPKPK	3	-0.16201	1	15831000	114990000	2.467	1.081	2.282
Q13310	315	S	Polyadenylate-binding protein 4	PABPC4	0.99948	0.000386928	71.031	EFS(0.999)PFGSITSAK	2	-0.34724	1	1183900	3016300	2.125	0.933	2.278
Q9UIF9	509	S	Bromodomain adjacent to zinc finger domain protein 2A	BAZ2A	0.975674	1.07154e-06	84.602	ASPVTSPAAAFPT(0.024)AS(0.976)PANK	2	0.86959	2	12647000	30041000	1.746	0.767	2.276
O75694	992	S	Nuclear pore complex protein Nup155	NUP155	0.833889	0.00140205	65.179	AAPQS(0.834)PS(0.166)VPK	2	-0.52373	4	204320000	630940000	2.298	1.01	2.275
Q9UKV3	729	S	Apoptotic chromatin condensation inducer in the nucleus	ACIN1	1	0.00087926	76.068	LQPERGS(1)PK	2	-0.016586	3	17647000	40289000	2.285	1.005	2.274
Q14247	405	S	Src substrate cortactin	CTTN	0.999835	1.17731e-07	102.07	T(0.01)QT(0.99)PPVS(1)PAPQPTEER	2	0.72424	13	761570000	3031700000	1.925	0.847	2.273
Q8WYL5	515	S	Protein phosphatase Slingshot homolog 1	SSH1	0.999382	1.14516e-11	89.751	RLS(0.999)DPLLPS(0.999)PEDET(0.001)GSLVHLEDPER	3	0.52325	3	71018000	186600000	1.547	0.681	2.272
Q8TEB9	291	S	Rhomboid-related protein 4	RHBDD1	0.999491	0.00029656	66.826	NS(0.999)PPPY(0.001)GFHLSPEEMR	2	-1.4373	2	16085000	87357000	3.518	1.549	2.271
Q9UEY8	673	S	Gamma-adducin	ADD3	0.997385	0.00115005	41.609	IEEVLS(0.997)PEGS(0.873)PS(0.216)KS(0.738)PS(0.175)K	3	0.71847	1	7745000	21107000	2.781	1.228	2.265
O43379	33	S	WD repeat-containing protein 62	WDR62	0.830434	2.11408e-05	81.643	RGQS(0.17)S(0.83)PPPAPPICLR	3	0.23044	9	12442000	76544000	3.043	1.344	2.264
Q8NE71	22	S	ATP-binding cassette sub-family F member 1	ABCF1	0.838333	8.39557e-13	123.74	QQPPEPEWIGDGES(0.021)T(0.103)S(0.838)PS(0.037)DK	2	0.11583	4	125920000	350010000	2.128	0.94	2.264
Q9Y2U8	291	S	Inner nuclear membrane protein Man1	LEMD3	0.84736	0.000420274	60.307	RT(0.153)HS(0.847)KPLPPLTAK	3	0.30392	1	1488700	5297500	2.491	1.101	2.262
Q8IWI9	1208	S	MAX gene-associated protein	MGA	0.999997	0.000108392	131.17	LLTGIKS(1)PR	2	1.4011	1	12719000	29687000	1.725	0.763	2.261
P23396	221	T	40S ribosomal protein S3	RPS3	0.99397	2.03277e-07	114.33	DEILPT(0.005)T(0.994)PIS(0.001)EQK	2	0.79602	24	3244700000	8892900000	2.048	0.906	2.26
O15047	1103	S	Histone-lysine N-methyltransferase SETD1A	SETD1A	0.997085	0.00122986	59.614	VAGS(0.997)PVT(0.003)PLPEQEASPAR	2	-0.50398	1	11886000	40431000	2.61	1.156	2.258
Q96SK2	98	S	Transmembrane protein 209	TMEM209	0.990132	1.08572e-07	74.222	YTVAPT(0.001)S(0.001)LVVS(0.99)PGQQT(0.007)LLGLK	2	-0.18001	3	20924000	62432000	2.514	1.114	2.257
P54259	669	T	Atrophin-1	ATN1	0.994039	0.0231031	53.751	T(0.006)GT(0.994)PPGYR	2	1.5828	1	7478900	20045000	1.744	0.773	2.256
Q5T1V6	64	S	Probable ATP-dependent RNA helicase DDX59	DDX59	0.999701	1.01785e-17	95.519	HISESCPFPS(1)PGGQLAEVHSVSPEQGAK	3	-0.17904	1	2457000	8911700	2.097	0.93	2.255
Q9NSC5	243	T	Homer protein homolog 3	HOMER3	0.951764	8.01966e-09	104.95	VAELEAQAASEVT(0.952)PT(0.048)GEK	2	0.94054	1	5996700	25179000	2.39	1.06	2.255
Q14980	1757	S	Nuclear mitotic apparatus protein 1	NUMA1	0.99184	4.70762e-11	113.42	TQPDGTSVPGEPAS(0.992)PIS(0.008)QR	2	0.027983	11	459440000	1551600000	2.27	1.008	2.252
Q9UPZ3	534	S	Hermansky-Pudlak syndrome 5 protein	HPS5	0.93312	0.00511618	44.252	S(0.063)PS(0.933)PLVS(0.004)LQAVK	2	-0.47884	1	4639400	7182600	2.201	0.978	2.251
P28066	56	S	Proteasome subunit alpha type-5	PSMA5	0.808737	0.000510142	61.165	IT(0.19)S(0.809)PLMEPS(0.001)SIEK	2	-0.60047	2	117140000	423800000	2.738	1.217	2.25
P40222	515	S	Alpha-taxilin	TXLNA	0.949712	1.48482e-08	115.66	RPEGPGAQAPS(0.05)S(0.95)PR	3	0.37293	4	378670000	1017700000	1.656	0.737	2.247
Q01167	398	S	Forkhead box protein K2	FOXK2	1	0.00073708	50.226	EGS(1)PAPLEPEPGAAQPK	2	0.23877	2	53413000	210160000	2.532	1.127	2.247
O75116	1137	S	Rho-associated protein kinase 2	ROCK2	0.806591	7.38193e-16	105.08	SQLQALHIGLDS(0.012)S(0.107)S(0.074)IGS(0.807)GPGDAEADDGFPESR	3	0.97322	3	41199000	221630000	2.625	1.169	2.246
O43290	474	S	U4/U6.U5 tri-snRNP-associated protein 1	SART1	1	1.08036e-06	60.346	VENMDIS(1)DEEEGGAPPPGS(1)PQVLEEDEAELELQK	4	-0.53314	1	10600000	63933000	2.394	1.068	2.242
O43290	486	S	U4/U6.U5 tri-snRNP-associated protein 1	SART1	1	1.08036e-06	60.346	VENMDIS(1)DEEEGGAPPPGS(1)PQVLEEDEAELELQK	4	-0.53314	1	10600000	63933000	2.394	1.068	2.242
O95602	357	T	DNA-directed RNA polymerase I subunit RPA1	POLR1A	0.970177	9.99878e-06	78.128	LPEEVAT(0.97)PT(0.023)T(0.006)DEEKDSLIAIDR	3	1.9278	1	9393500	33879000	2.124	0.948	2.241
Q7RTP6	1310	S	[F-actin]-monooxygenase MICAL3	MICAL3	1	5.56682e-05	91.076	LGS(1)PLAVDEALR	2	0.79657	2	13241000	32859000	1.729	0.774	2.234
Q9UQ35	1014	S	Serine/arginine repetitive matrix protein 2	SRRM2	0.821337	3.69744e-05	74.63	AQT(0.005)PPGPS(0.004)LS(0.01)GS(0.16)KS(0.821)PCPQEK	3	1.066	3	49556000	254050000	3.461	1.549	2.234
P49023	533	S	Paxillin	PXN	0.884887	0.0001384	64.377	RGS(0.885)LCS(0.115)GCQKPITGR	3	0.37428	1	4525500	42319000	3.188	1.429	2.231
Q8N1F8	599	S	Serine/threonine-protein kinase 11-interacting protein	STK11IP	0.832576	1.67422e-06	75.095	S(0.833)PRPT(0.118)GS(0.05)DLLPGAPILSLR	3	-0.30486	1	3691300	22840000	2.666	1.195	2.231
Q8IY17	345	S	Neuropathy target esterase	PNPLA6	0.999973	0.000457119	80.69	LFPS(1)PGLPTR	2	0.10823	6	12910000	50759000	2.686	1.205	2.229
Q9NXE4	169	S	Sphingomyelin phosphodiesterase 4	SMPD4	0.999891	1.85183e-05	73.294	ASIQECILPDS(1)PLYHNK	2	0.57852	3	68788000	207690000	2.356	1.058	2.227
Q9UHI6	703	S	Probable ATP-dependent RNA helicase DDX20	DDX20	0.908909	1.02615e-06	92.369	ISLEQPPNGS(0.909)DT(0.091)PNPEK	2	0.13098	4	36500000	97728000	2.492	1.12	2.225
Q9BY89	1488	S	Uncharacterized protein KIAA1671	KIAA1671	0.999476	6.10126e-05	79.465	ERPLQQVS(0.999)PVAS(0.001)VPWR	3	1.9887	4	22805000	82113000	2.81	1.264	2.223
P51532	1452	S	Transcription activator BRG1	SMARCA4	1	1.22074e-08	101.6	LS(1)PNPPNLTK	2	0.07082	20	399890000	1455400000	2.344	1.055	2.222
Q53T59	249	S	HCLS1-binding protein 3	HS1BP3	0.999981	2.14142e-07	99.454	KLS(1)PQDPSEDVSSVDPLK	2	0.79863	4	69304000	275940000	2.769	1.246	2.222
Q5TGY3	1549	S	AT-hook DNA-binding motif-containing protein 1	AHDC1	0.966773	8.19404e-07	78.653	GPAAAAAGYGCPLLS(0.015)DLT(0.018)LS(0.967)PVPR	3	0.22765	1	774900	3406600	3.147	1.418	2.219
P46100	677	S	Transcriptional regulator ATRX	ATRX	0.920718	2.65859e-12	111.55	RPTETNPVT(0.003)S(0.076)NS(0.921)DEECNETVK	2	0.047958	4	144020000	506550000	2.231	1.006	2.218
Q13112	458	S	Chromatin assembly factor 1 subunit B	CHAF1B	0.998736	2.46658e-07	96.708	DPPSITPAVKS(0.999)PLPGPS(0.001)EEK	2	0.43957	1	8310500	33444000	2.166	0.977	2.217
Q5VWN6	2037	S	Protein FAM208B	FAM208B	0.998398	2.71106e-10	109.5	S(0.998)PLLVT(0.001)VVESDPRPQGQPR	3	0.85432	5	169380000	582800000	2.295	1.035	2.217
Q6NZY4	479	T	Zinc finger CCHC domain-containing protein 8	ZCCHC8	0.999971	0.00129527	61.962	GT(1)PPPVFTPPLPK	2	0.75208	1	1089100	6030300	3.169	1.43	2.216
Q1KMD3	165	T	Heterogeneous nuclear ribonucleoprotein U-like protein 2	HNRNPUL2	0.979031	7.57214e-06	79.326	S(0.02)GDET(0.979)PGS(0.001)EVPGDK	2	-0.0081945	1	28272000	87289000	2.566	1.159	2.214
Q8N3X1	18	S	Formin-binding protein 4	FNBP4	1	5.79041e-10	144.88	RPILQLS(1)PPGPR	3	0.50993	25	100920000	328570000	2.192	0.99	2.214
Q99536	2	S	Synaptic vesicle membrane protein VAT-1 homolog	VAT1	0.999975	3.03895e-05	70.027	S(1)DEREVAEAATGEDASSPPPK	3	-0.9242	1	3057800	17827000	3.294	1.488	2.214
Q12872	743	S	Splicing factor, suppressor of white-apricot homolog	SFSWAP	0.812836	9.76718e-06	84.249	PLPTLEVKPPDRPS(0.187)S(0.813)K	3	-0.19497	7	84309000	358680000	2.732	1.235	2.212
Q9Y3E7	200	S	Charged multivesicular body protein 3	CHMP3	0.999153	5.72652e-07	62.57	VT(0.001)DALPEPEPPGAMAAS(0.999)EDEEEEEEALEAMQSR	3	0.31314	3	81200000	308370000	1.785	0.807	2.212
P18669	118	S	Phosphoglycerate mutase 1	PGAM1	0.972918	1.75327e-08	87.457	S(0.973)Y(0.027)DVPPPPMEPDHPFYSNISK	2	-0.78042	22	160770000	600120000	2.394	1.083	2.211
P49327	1411	S	Fatty acid synthase	FASN	0.99999	5.25193e-25	156.92	RPTPQDS(1)PIFLPVDDTSFR	2	0.89647	8	82264000	370750000	2.178	0.986	2.209
Q05209	673	S	Tyrosine-protein phosphatase non-receptor type 12	PTPN12	0.99985	9.85954e-16	137.27	DVDVSEDS(1)PPPLPER	2	-0.061011	12	150800000	771880000	2.982	1.35	2.209
Q32MZ4	581	S	Leucine-rich repeat flightless-interacting protein 1	LRRFIP1	1	3.5941e-07	141.57	KKS(1)PVPVETLK	2	1.0663	6	199560000	627360000	1.935	0.876	2.209
O15320	596	S	Endoplasmic reticulum export factor CTAGE5	CTAGE5	0.997834	5.36582e-14	144.72	APSDT(0.068)GS(0.934)LS(0.998)PPWDQDR	2	0.023227	3	7177200	30208000	2.376	1.077	2.206
O15320	594	S	Endoplasmic reticulum export factor CTAGE5	CTAGE5	0.934004	5.36582e-14	144.72	APSDT(0.068)GS(0.934)LS(0.998)PPWDQDR	2	0.023227	2	5314800	11757000	2.376	1.077	2.206
O00139	140	S	Kinesin-like protein KIF2A	KIF2A	0.975165	1.45813e-12	90.303	ARPSQFPEQSSSAQQNGS(0.012)VS(0.013)DIS(0.975)PVQAAK	3	-0.1951	1	15881000	49450000	2.204	1	2.204
Q9HCE1	969	S	Putative helicase MOV-10	MOV10	0.994985	8.25292e-18	145.06	LS(0.995)PS(0.004)T(0.001)SGPHSHDYLPQER	3	0.31055	6	321290000	1242900000	2.117	0.963	2.198
O60716	346	S	Catenin delta-1	CTNND1	1	0.000324966	89.747	GS(1)LAS(1)LDSLR	2	0.067312	3	9858400	30616000	2.181	0.993	2.196
P98175	89	S	RNA-binding protein 10	RBM10	0.999785	8.94537e-07	126.34	HS(1)PTGPPGFPR	2	0.36912	25	602430000	2146100000	2.368	1.079	2.195
Q13042	560	S	Cell division cycle protein 16 homolog	CDC16	1	0.000151884	91.082	NIIS(1)PPWDFR	2	-0.38056	4	7363200	20432000	2.001	0.914	2.189
A1L390	1040	S	Pleckstrin homology domain-containing family G member 3	PLEKHG3	0.99995	1.91438e-09	126.25	S(1)PLS(1)PTETFSWPDVR	2	-0.72707	3	33830000	98603000	1.817	0.831	2.187
P18887	453	T	DNA repair protein XRCC1	XRCC1	0.949065	7.3703e-10	102.09	T(0.132)KPT(0.133)QAAGPS(0.35)S(0.386)PQKPPT(0.949)PEET(0.05)K	3	-0.081683	3	368270000	1367300000	2.451	1.122	2.184
Q08752	198	S	Peptidyl-prolyl cis-trans isomerase D	PPID	1	0.000358162	54.867	DGS(1)GDS(1)HPDFPEDADIDLKDVDK	3	1.0394	1	8645400	35303000	2.208	1.011	2.184
P30044	97	T	Peroxiredoxin-5, mitochondrial	PRDX5	0.891817	0.00305579	49.066	GVLFGVPGAFT(0.892)PGCS(0.108)K	2	0.22279	1	403840	1840600	3.365	1.542	2.182
Q9Y4B6	1000	S	DDB1- and CUL4-associated factor 1	DCAF1	0.986118	6.10495e-21	156.96	HLPS(0.986)PPT(0.014)LDSIITEYLR	3	-0.067495	6	16716000	59007000	2.085	0.956	2.181
P12931	269	S	Proto-oncogene tyrosine-protein kinase Src	SRC	1	0.000345614	83.692	DAWEIPRES(1)LR	2	0.50678	1	2541000	9050600	2.118	0.972	2.179
P42167	66	S	Lamina-associated polypeptide 2, isoforms beta/gamma	TMPO	1	2.46361e-45	195.27	GPPDFS(1)S(1)DEEREPT(0.999)PVLGS(0.001)GAAAAGR	3	-0.69377	26	1931200000	4991500000	2.593	1.192	2.175
Q5VZK9	1094	S	F-actin-uncapping protein LRRC16A	CARMIL1	0.986533	8.60689e-09	100.53	SERPPTILMTEEPS(0.013)S(0.987)PK	2	-0.72647	4	67290000	233810000	2.232	1.026	2.175
Q9NPH2	473	S	Inositol-3-phosphate synthase 1	ISYNA1	1	0.00172419	60.618	APLVPPGS(1)PVVNALFR	2	0.23091	2	449060	2701600	4.015	1.846	2.175
P20042	105	S	Eukaryotic translation initiation factor 2 subunit 2	EIF2S2	0.999791	1.82435e-07	77.907	IES(1)DVQEPTEPEDDLDIMLGNK	2	0.06104	5	75223000	259790000	2.081	0.958	2.172
A1L390	577	S	Pleckstrin homology domain-containing family G member 3	PLEKHG3	0.999903	6.7778e-09	67.563	ALS(1)S(1)EEEEEMGGAAQEPESLLPPSVLDQASVIAER	3	0.61818	2	8518200	44801000	1.804	0.831	2.171
A1L390	576	S	Pleckstrin homology domain-containing family G member 3	PLEKHG3	0.999898	6.7778e-09	67.563	ALS(1)S(1)EEEEEMGGAAQEPESLLPPSVLDQASVIAER	3	0.61818	2	8518200	44801000	1.804	0.831	2.171
Q15652	505	T	Probable JmjC domain-containing histone demethylation protein 2C	JMJD1C	0.999099	0.039287	68.548	FVS(0.001)RPPT(0.999)PK	2	0.28587	1	8718600	34045000	2.204	1.015	2.171
Q9BQA1	5	T	Methylosome protein 50	WDR77	1	9.54783e-06	92.773	RKET(1)PPPLVPPAAR	3	1.0559	24	507730000	1975500000	2.356	1.085	2.171
Q9C0D5	465	S	Protein TANC1	TANC1	0.903825	4.14508e-12	86.531	TSDPTQDLHFT(0.005)PLLS(0.904)PS(0.065)S(0.019)S(0.005)T(0.002)S(0.001)ASSTAK	3	-0.58873	3	6652400	22657000	2.416	1.113	2.171
Q6QNY0	65	S	Biogenesis of lysosome-related organelles complex 1 subunit 3	BLOC1S3	1	2.30859e-16	126.27	VAGEAAET(1)DS(1)EPEPEPEPTAAPR	3	2.0622	3	38826000	201930000	2.176	1.003	2.169
O95104	656	S	Splicing factor, arginine/serine-rich 15	SCAF4	0.997522	2.4923e-17	130.72	KPENEVAQNGGAETSHT(0.002)EPVS(0.998)PIPK	3	-0.36723	4	126650000	432540000	2.272	1.048	2.168
Q9UKV3	490	S	Apoptotic chromatin condensation inducer in the nucleus	ACIN1	0.999998	1.12691e-06	81.329	AES(1)PAEKVPEESVLPLVQK	3	-0.12162	7	219630000	781000000	2.179	1.005	2.168
O00178	69	S	GTP-binding protein 1	GTPBP1	0.892676	0.00182541	43.696	LVLVS(0.893)PT(0.081)S(0.026)EQY(0.001)DSLLR	2	1.2101	1	204370	709380	3.023	1.395	2.167
O75152	108	S	Zinc finger CCCH domain-containing protein 11A	ZC3H11A	0.997054	0.000215522	60.938	TVLPT(0.003)VPES(0.997)PEEEVK	2	1.7365	2	55010000	224880000	2.757	1.273	2.166
O15479	107	S	Melanoma-associated antigen B2	MAGEB2	0.78539	0.000345275	110.84	S(0.215)PS(0.785)EDPLTR	2	-0.19145	1	8192400	38328000	3.079	1.422	2.165
O95359	2512	S	Transforming acidic coiled-coil-containing protein 2	TACC2	0.999296	5.80277e-06	117.93	FSS(0.999)PT(0.001)EELDYR	2	0.64824	2	23580000	69115000	1.907	0.881	2.165
Q02952	1760	T	A-kinase anchor protein 12	AKAP12	1	1.88999e-09	143.64	AIT(1)PQAQEELQK	2	-0.15747	3	89916000	320300000	2.716	1.255	2.164
Q99567	50	S	Nuclear pore complex protein Nup88	NUP88	0.821725	1.07341e-07	65.899	NQS(0.676)PT(0.05)EAEKPAS(0.1)S(0.106)S(0.113)LPS(0.131)S(0.822)PPPQLLT(0.002)R	3	0.24452	4	19394000	185470000	2.441	1.128	2.164
Q9NVD7	8	S	Alpha-parvin	PARVA	0.921083	0.00246416	46.89	AT(0.009)S(0.009)PQKS(0.921)PS(0.061)VPK	2	-0.3114	1	18139000	40831000	1.67	0.772	2.163
Q9ULJ3	431	T	Zinc finger and BTB domain-containing protein 21	ZBTB21	0.997384	9.75266e-05	76.807	IKT(0.997)EPS(0.07)S(0.928)PLS(0.005)DPSDIIR	2	-0.65343	1	9102400	32851000	2.473	1.144	2.162
P04075	46	S	Fructose-bisphosphate aldolase A	ALDOA	1	1.9743e-18	172.63	LQS(1)IGTENTEENR	2	1.1872	7	213730000	644590000	2.007	0.929	2.16
Q9C0C2	691	S	182 kDa tankyrase-1-binding protein	TNKS1BP1	0.999922	1.17722e-08	110.33	WLDDLLAS(1)PPPSGGGAR	2	1.0346	3	1510000	4615800	2.169	1.004	2.16
O14497	696	S	AT-rich interactive domain-containing protein 1A	ARID1A	0.99453	1.89354e-20	148.85	GPS(0.995)PS(0.005)PVGSPASVAQSR	2	-0.71573	2	2651600	14926000	2.282	1.057	2.159
Q96N66	285	S	Lysophospholipid acyltransferase 7	MBOAT7	0.776961	0.000634434	51.31	AGGGPTLQCPPPS(0.223)S(0.777)PEK	2	-0.44946	2	14876000	86531000	3.677	1.704	2.158
Q9Y3R5	681	S	Protein dopey-2	DOPEY2	0.999997	2.96744e-05	79.676	KNS(1)WEPKPITVPQFK	3	1.4808	2	16451000	66855000	3.134	1.452	2.158
O60841	1168	S	Eukaryotic translation initiation factor 5B	EIF5B	1	0.000573484	76.728	IEPIPGES(1)PK	2	0.56288	2	25837000	89353000	2.472	1.147	2.155
Q9BTE3	298	S	Mini-chromosome maintenance complex-binding protein	MCMBP	0.999995	7.69714e-06	113.69	VHS(1)PPASLVPR	2	0.63298	27	127080000	397310000	2.125	0.986	2.155
Q9Y6M1	162	S	Insulin-like growth factor 2 mRNA-binding protein 2	IGF2BP2	0.935463	2.41592e-12	123.55	IS(0.002)Y(0.003)IPDEEVS(0.07)S(0.935)PS(0.99)PPQR	2	0.65346	11	636200000	3262500000	2.976	1.381	2.155
Q14966	1100	S	Zinc finger protein 638	ZNF638	1	3.20351e-05	55.686	IDLPEVQIEHDPELEKES(1)PGLK	4	-0.49011	1	17771000	64582000	2.165	1.006	2.152
Q16643	337	S	Drebrin	DBN1	0.852415	4.62314e-11	124.08	S(0.852)PS(0.147)DSSTASTPVAEQIER	2	1.0312	5	158570000	714360000	2.255	1.049	2.15
Q9UNE7	23	S	E3 ubiquitin-protein ligase CHIP	STUB1	0.993609	3.50737e-09	106.35	LGAGGGSPEKS(0.994)PS(0.006)AQELK	2	0.92998	1	8883300	31090000	2.161	1.005	2.15
P26045	456	S	Tyrosine-protein phosphatase non-receptor type 3	PTPN3	0.801083	5.52121e-16	114.9	S(0.071)S(0.071)S(0.801)S(0.042)VS(0.002)PS(0.002)S(0.002)NAPGS(0.005)CS(0.005)PDGVDQQLLDDFHR	3	-1.0465	1	5614500	22116000	1.808	0.842	2.147
Q71RC2	579	T	La-related protein 4	LARP4	0.806207	1.03747e-09	101.41	DGLNQT(0.191)T(0.806)IPVS(0.003)PPSTTKPSR	2	0.1543	2	18330000	56962000	2.152	1.003	2.146
Q9NZL4	354	S	Hsp70-binding protein 1	HSPBP1	0.999279	6.80912e-27	202.03	LLQTCFS(0.001)S(0.999)PADDSMDR	2	-0.81299	3	37000000	144700000	2.639	1.23	2.146
Q9NZL9	282	S	Methionine adenosyltransferase 2 subunit beta	MAT2B	0.992722	1.11472e-08	110.97	PIT(0.007)DS(0.993)PVLGAQRPR	3	0.90008	1	8683700	22043000	2.121	0.989	2.145
Q01105	7	S	Protein SET	SET	1	0.000203576	145.01	RQS(1)PLPPQKK	2	0.56539	15	189600000	635860000	2.568	1.199	2.142
Q13459	1405	S	Unconventional myosin-IXb	MYO9B	0.997362	8.84554e-14	111.82	KPGDASSLPDAGLS(0.997)PGS(0.003)QVDSK	2	3.1179	6	129670000	505840000	2.45	1.144	2.142
O75381	44	S	Peroxisomal membrane protein PEX14	PEX14	0.999758	0.000373645	95.417	VRQS(1)PLATR	2	-1.025	1	6973500	25428000	2.209	1.032	2.141
Q5T1M5	14	S	FK506-binding protein 15	FKBP15	0.992684	2.15899e-10	110.57	MFGAGDEDDTDFLS(0.993)PS(0.007)GGAR	2	0.5229	1	4695800	10244000	1.856	0.867	2.141
Q8IYB3	605	S	Serine/arginine repetitive matrix protein 1	SRRM1	1	1.75214e-05	113.99	RYS(1)PS(1)PPPKR	2	0.35342	18	527930000	1839900000	2.237	1.045	2.141
Q8IYB3	607	S	Serine/arginine repetitive matrix protein 1	SRRM1	1	1.75214e-05	113.99	RYS(1)PS(1)PPPKR	2	0.35342	18	527930000	1839900000	2.237	1.045	2.141
Q9UKE5	640	S	TRAF2 and NCK-interacting protein kinase	TNIK	0.999969	1.20667e-12	130.27	QNS(1)DPTSENPPLPTR	2	-0.057519	3	43436000	184580000	2.612	1.22	2.141
P17252	226	S	Protein kinase C alpha type	PRKCA	0.983807	1.60695e-18	171.56	STLNPQWNES(0.984)FT(0.016)FK	2	0.78182	1	3117500	11806000	3.242	1.515	2.14
Q15311	62	S	RalA-binding protein 1	RALBP1	0.998949	0.000394084	45.349	TGEPS(0.001)PPHDILHEPPDVVS(0.999)DDEKDHGK	4	-0.56949	2	23681000	107960000	2.236	1.046	2.138
Q6PKG0	567	S	La-related protein 1	LARP1	1	0.00555242	51.286	PRPS(1)PARPK	2	-0.57219	4	22157000	85521000	2.343	1.096	2.138
Q01082	2102	S	Spectrin beta chain, non-erythrocytic 1	SPTBN1	0.999845	2.30265e-05	118.52	RPPS(1)PEPSTK	3	-0.049674	6	518490000	1437600000	1.693	0.793	2.135
O95219	22	S	Sorting nexin-4	SNX4	1	0.000119294	49.559	QLQPAPLEPLGS(1)PDAGLGAAVGK	3	1.5152	1	1170900	4187300	2.589	1.213	2.134
P52888	16	S	Thimet oligopeptidase	THOP1	0.997083	0.000124104	54.308	MKPPAACAGDMADAAS(0.997)PCS(0.003)VVNDLR	3	-0.67324	5	37836000	109530000	1.852	0.869	2.131
Q6PKG0	766	S	La-related protein 1	LARP1	0.952808	3.13417e-05	94.845	S(0.953)LPT(0.045)T(0.003)VPES(0.999)PNYR	2	1.1748	1	12803000	38825000	2.334	1.096	2.13
Q9P1Y5	863	S	Calmodulin-regulated spectrin-associated protein 3	CAMSAP3	0.969888	1.08922e-14	88.483	PGLIEIPLGS(0.001)LADPAAEDEGDGS(0.97)PAGAEDS(0.029)LEEEASSEGEPR	4	0.2469	1	11614000	72224000	4.3	2.02	2.129
P27986	83	S	Phosphatidylinositol 3-kinase regulatory subunit alpha	PIK3R1	0.965533	0.0149351	50.791	KIS(0.966)PPT(0.034)PK	2	1.3714	1	663350	2757700	2.279	1.071	2.128
O00443	1553	S	Phosphatidylinositol 4-phosphate 3-kinase C2 domain-containing subunit alpha	PIK3C2A	0.934136	2.00424e-09	110.34	SADAGS(0.001)FS(0.934)PT(0.064)PGQIGGAVK	2	0.121	2	41169000	126400000	2.392	1.125	2.126
Q96FV9	4	T	THO complex subunit 1	THOC1	0.854374	0.00225991	66.004	S(0.146)PT(0.854)PPLFSLPEAR	2	0.24187	1	194820	689710	2.514	1.185	2.122
Q7Z5L9	175	S	Interferon regulatory factor 2-binding protein 2	IRF2BP2	1	9.52438e-14	144.83	LEEPPELNRQS(1)PNPR	2	0.20261	3	131200000	583820000	2.901	1.369	2.119
P50851	10	S	Lipopolysaccharide-responsive and beige-like anchor protein	LRBA	0.999951	4.2292e-18	101.43	VPS(1)PPPTGDDGGGGGREETPTEGGALSLKPGLPIR	4	0.94248	7	126470000	392730000	2.304	1.089	2.116
Q96T58	1222	S	Msx2-interacting protein	SPEN	0.959641	0.000175033	50.029	SLVHEVGKPPQDVT(0.02)DDS(0.96)PPS(0.02)K	4	0.79954	1	19167000	48901000	1.992	0.942	2.115
Q14676	301	T	Mediator of DNA damage checkpoint protein 1	MDC1	0.992912	6.08345e-08	66.376	S(0.17)QPPGEDS(0.837)DT(0.993)DVDDDSRPPGRPAEVHLER	4	0.79001	3	161380000	667290000	2.738	1.295	2.114
Q92785	244	S	Zinc finger protein ubi-d4	DPF2	0.999948	5.10307e-24	114.47	NRPGLSYHYAHSHLAEEEGEDKEDS(1)QPPT(0.999)PVS(0.001)QR	5	-0.14839	1	27881000	174330000	2.182	1.032	2.114
Q92785	248	T	Zinc finger protein ubi-d4	DPF2	0.998658	5.10307e-24	114.47	NRPGLSYHYAHSHLAEEEGEDKEDS(1)QPPT(0.999)PVS(0.001)QR	5	-0.14839	1	27881000	174330000	2.182	1.032	2.114
Q96FV9	2	S	THO complex subunit 1	THOC1	0.978491	3.79859e-05	80.738	MS(0.978)PT(0.022)PPLFSLPEAR	2	0.044716	9	7405400	24807000	2.504	1.185	2.113
Q6KC79	306	S	Nipped-B-like protein	NIPBL	0.751029	1.08548e-07	92.38	GSRPPLILQS(0.003)QS(0.002)LPCS(0.243)S(0.751)PR	2	1.0217	2	8714100	34128000	2.423	1.147	2.112
P16144	1530	T	Integrin beta-4	ITGB4	0.981164	2.25177e-05	111.88	LTAGVPDT(0.981)PT(0.019)R	2	0.3015	4	644570000	2086900000	2.333	1.105	2.111
P57678	84	T	Gem-associated protein 4	GEMIN4	0.951887	2.99095e-06	101.53	VLQPHPVT(0.952)PS(0.045)DT(0.002)ET(0.001)R	2	-0.1457	1	6874400	19193000	2.132	1.011	2.109
Q9UKE5	560	S	TRAF2 and NCK-interacting protein kinase	TNIK	1	0.000413703	68.481	VANRIS(1)DPNLPPR	2	-0.52739	7	9250200	31557000	2.573	1.22	2.109
O75116	1212	T	Rho-associated protein kinase 2	ROCK2	0.976784	3.18239e-05	91.616	LFHVRPVT(0.977)QT(0.023)DVYR	3	0.16201	1	982050	4108400	2.463	1.169	2.107
O95714	368	S	E3 ubiquitin-protein ligase HERC2	HERC2	0.973041	5.37249e-08	71.425	KDAPHSEGDMHLLS(0.025)GPLS(0.973)PNES(0.002)FLR	4	1.0942	2	22734000	103410000	3.345	1.588	2.106
Q9NQ88	154	S	Fructose-2,6-bisphosphatase TIGAR	TIGAR	0.922037	0.000255582	47.73	EQFS(0.922)QGS(0.023)PS(0.023)NCLET(0.023)S(0.008)LAEIFPLGK	3	0.3799	2	1123400	4342000	2.435	1.157	2.105
P49327	2265	S	Fatty acid synthase	FASN	0.862784	0.0261854	42.958	LS(0.863)IPT(0.11)Y(0.027)GLQCTR	2	3.6451	1	414970	1452600	2.075	0.986	2.104
O00515	64	S	Ladinin-1	LAD1	1	9.96686e-18	111.99	LPS(1)VEEAEVPKPLPPASK	2	-0.70485	12	446990000	1707600000	2.795	1.33	2.102
Q9H7L9	234	S	Sin3 histone deacetylase corepressor complex component SDS3	SUDS3	0.933399	4.90799e-10	98.627	RPAS(0.933)PS(0.812)S(0.255)PEHLPATPAESPAQR	3	-0.66485	9	324390000	1615200000	2.426	1.156	2.099
Q9H6F5	58	S	Coiled-coil domain-containing protein 86	CCDC86	1	0.00131129	73.834	AGLGS(1)PERPPK	2	-0.92214	1	61259000	142680000	1.706	0.813	2.098
P78332	891	S	RNA-binding protein 6	RBM6	1	0.000604834	100.07	KEES(1)PPPPK	2	-0.051013	2	5599100	16098000	2.115	1.009	2.096
Q6UB35	357	S	Monofunctional C1-tetrahydrofolate synthase, mitochondrial	MTHFD1L	0.996903	0.000179761	63.998	LQPLS(0.997)PVPS(0.003)DIEISR	2	0.48131	3	19967000	55833000	2.041	0.974	2.095
P50851	1135	S	Lipopolysaccharide-responsive and beige-like anchor protein	LRBA	0.983152	4.00916e-11	92.413	VEGS(0.743)PT(0.257)EEANLPT(0.121)ELQDNS(0.891)LS(0.983)PAAS(0.004)EAGEK	3	-1.1721	2	21168000	84495000	2.28	1.089	2.094
Q02952	353	S	A-kinase anchor protein 12	AKAP12	0.999599	3.21604e-15	127.35	LTAS(1)EQAHPQEPAESAHEPR	3	0.31199	1	41691000	188300000	2.627	1.255	2.093
Q86UU1	520	S	Pleckstrin homology-like domain family B member 1	PHLDB1	0.911179	0.00382449	53.96	S(0.079)PS(0.911)PT(0.009)LGES(0.001)LAPHK	2	0.65064	2	24598000	33725000	1.935	0.926	2.09
Q9UKS6	319	S	Protein kinase C and casein kinase substrate in neurons protein 3	PACSIN3	0.999998	7.46187e-21	156.41	GGRS(1)PDEVTLTSIVPTR	2	0.61976	8	91045000	289510000	2.18	1.043	2.09
Q14451	361	S	Growth factor receptor-bound protein 7	GRB7	0.995107	5.74464e-05	83.633	HLHPS(0.005)CLGS(0.995)PPLR	3	-0.64356	3	47078000	174350000	2.392	1.145	2.089
P24928	1910	S	DNA-directed RNA polymerase II subunit RPB1	POLR2A	0.94671	9.35438e-06	92.474	Y(0.001)S(0.947)PT(0.052)S(0.001)PT(0.005)YS(0.882)PT(0.094)S(0.019)PK	2	0.55907	1	13258000	38459000	2.257	1.081	2.088
P24928	1917	S	DNA-directed RNA polymerase II subunit RPB1	POLR2A	0.881978	9.35438e-06	92.474	Y(0.001)S(0.947)PT(0.052)S(0.001)PT(0.005)YS(0.882)PT(0.094)S(0.019)PK	2	0.55907	1	13258000	38459000	2.257	1.081	2.088
P50851	1133	S	Lipopolysaccharide-responsive and beige-like anchor protein	LRBA	0.891394	4.00916e-11	92.413	VEGS(0.743)PT(0.257)EEANLPT(0.121)ELQDNS(0.891)LS(0.983)PAAS(0.004)EAGEK	3	-1.1721	1	9015600	34239000	2.274	1.089	2.088
Q9H6S0	1279	S	Probable ATP-dependent RNA helicase YTHDC2	YTHDC2	0.830509	0.00102168	57.434	S(0.831)PS(0.169)PRPNMPVR	2	0.17712	1	1603900	7092500	2.048	0.981	2.088
Q8IWB9	458	S	Testis-expressed protein 2	TEX2	0.927876	0.000276523	43.483	LS(0.001)DIPLKPEVLAEDGVVLDS(0.928)EDEVDS(0.071)AVQHPELPVK	4	-0.7347	1	28410000	224700000	3.224	1.545	2.087
Q9C0C2	228	S	182 kDa tankyrase-1-binding protein	TNKS1BP1	0.816352	0.00101017	62.203	GWS(0.184)QEGPVKS(0.816)PAECR	3	-2.1812	1	15096000	39535000	2.095	1.004	2.087
Q14694	365	S	Ubiquitin carboxyl-terminal hydrolase 10	USP10	0.995623	7.78462e-08	86.772	Y(0.004)S(0.996)PPAISPLVSEK	2	0.40094	6	78253000	220030000	2.104	1.009	2.085
O14828	76	S	Secretory carrier-associated membrane protein 3	SCAMP3	0.994096	0.0031547	74.841	KLS(0.994)PT(0.006)EPK	2	-0.15451	1	605690000	740660000	0.875	0.42	2.083
Q63ZY3	375	S	KN motif and ankyrin repeat domain-containing protein 2	KANK2	1	2.94558e-10	127.83	ALAMPGRPES(1)PPVFR	2	0.77961	12	88632000	310120000	2.246	1.078	2.083
Q9BVG9	16	S	Phosphatidylserine synthase 2	PTDSS2	1	3.8564e-09	118	DAGGPRPES(1)PVPAGR	2	0.24228	3	256420000	909460000	2.153	1.035	2.08
Q15311	27	T	RalA-binding protein 1	RALBP1	0.754095	2.78964e-05	76.899	VEHGS(0.004)GLT(0.262)RT(0.754)PS(0.758)S(0.22)EEIS(0.001)PTK	2	2.8663	1	5448000	22343000	2.175	1.046	2.079
Q16204	367	S	Coiled-coil domain-containing protein 6	CCDC6	0.99397	4.11235e-08	85.925	PIS(0.994)PGLS(0.004)YAS(0.002)HTVGFTPPTSLTR	3	-0.58312	1	13402000	31912000	1.976	0.951	2.078
Q13263	752	S	Transcription intermediary factor 1-beta	TRIM28	0.994342	6.95806e-16	133.27	LQEKLS(0.994)PPY(0.005)SSPQEFAQDVGR	3	-1.0927	7	6828200	32247000	2.334	1.124	2.077
Q9BUR4	85	S	Telomerase Cajal body protein 1	WRAP53	0.942778	3.21001e-06	71.988	EGDPVSLS(0.001)T(0.003)PLET(0.03)EFGS(0.943)PS(0.036)ELS(0.988)PR	3	-0.54289	2	20044000	66857000	1.971	0.95	2.075
Q9Y6G9	207	S	Cytoplasmic dynein 1 light intermediate chain 1	DYNC1LI1	1	2.19242e-26	178.22	DFQEYVEPGEDFPAS(1)PQRR	2	-0.53212	21	683560000	1868300000	1.965	0.947	2.075
Q14677	299	S	Clathrin interactor 1	CLINT1	0.980146	4.07202e-12	94.629	TIDLGAAAHYT(0.019)GDKAS(0.98)PDQNASTHTPQSSVK	4	0.5116	4	110420000	317050000	1.858	0.896	2.074
Q7Z5L9	455	S	Interferon regulatory factor 2-binding protein 2	IRF2BP2	0.99576	6.29837e-08	117.84	RNS(0.996)NS(0.035)PPS(0.948)PS(0.018)S(0.003)MNQR	2	0.36084	1	7109600	10376000	2.839	1.369	2.074
Q7Z5L9	460	S	Interferon regulatory factor 2-binding protein 2	IRF2BP2	0.948475	6.29837e-08	117.84	RNS(0.996)NS(0.035)PPS(0.948)PS(0.018)S(0.003)MNQR	2	0.36084	1	7109600	10376000	2.839	1.369	2.074
Q9UJX6	314	S	Anaphase-promoting complex subunit 2	ANAPC2	0.999377	4.13458e-10	106.93	VFLQDGPARPAS(0.999)PEAGNT(0.001)LR	3	0.46933	2	18157000	47741000	1.619	0.781	2.073
O75369	2478	S	Filamin-B	FLNB	0.999699	6.6813e-24	157.12	LVS(1)PGSANETSSILVESVTR	2	0.98027	5	47940000	217170000	3.127	1.509	2.072
O14974	409	S	Protein phosphatase 1 regulatory subunit 12A	PPP1R12A	0.84535	9.95249e-11	65.9	TKPLASVTNANTSSTQAAPVAVTTPT(0.001)VS(0.001)S(0.001)GQAT(0.01)PT(0.141)S(0.845)PIKK	4	-0.32718	3	13294000	82263000	2.307	1.114	2.071
Q15742	6	S	NGFI-A-binding protein 2	NAB2	0.988971	7.03894e-06	83.395	APS(0.989)PT(0.011)AEQPPGGGDSAR	2	-0.098777	2	31728000	107480000	2.699	1.303	2.071
Q5VWN6	2009	S	Protein FAM208B	FAM208B	0.921779	1.74271e-05	87.24	ES(0.922)PT(0.078)QISIGAFPSTK	2	-0.089837	4	23889000	64671000	2.144	1.035	2.071
Q8IYB8	725	S	ATP-dependent RNA helicase SUPV3L1, mitochondrial	SUPV3L1	0.790563	0.000810561	62.589	AT(0.209)EPPS(0.791)PDAGELSLASR	2	3.3635	1	10901000	38638000	2.626	1.268	2.071
P24534	8	S	Elongation factor 1-beta	EEF1B2	1	1.20161e-09	99.092	S(1)PAGLQVLNDYLADK	2	0.16405	9	51311000	37060000	1.853	0.896	2.068
Q8WYL5	1042	S	Protein phosphatase Slingshot homolog 1	SSH1	0.871387	0.000267817	59.606	PAPENLKS(0.871)PS(0.116)WMS(0.013)K	3	1.9946	1	14441000	28953000	1.408	0.681	2.068
Q96T58	1826	T	Msx2-interacting protein	SPEN	0.933406	4.62561e-08	95.68	S(0.067)KT(0.933)PVQAAAVSIVEKPVTR	3	-0.01571	1	4676900	17162000	1.948	0.942	2.068
Q9H9A5	521	S	CCR4-NOT transcription complex subunit 10	CNOT10	0.978539	5.01078e-05	96.464	FIPAPPS(0.021)S(0.979)PLR	2	-0.10735	2	3987600	15006000	2.305	1.115	2.067
Q8IYB3	572	T	Serine/arginine repetitive matrix protein 1	SRRM1	1	0.0013919	71.085	T(1)PT(1)PPPR	2	0.47073	23	1398700000	5284300000	2.159	1.045	2.066
Q8IYB3	574	T	Serine/arginine repetitive matrix protein 1	SRRM1	1	0.0013919	71.085	T(1)PT(1)PPPR	2	0.47073	23	1398700000	5284300000	2.159	1.045	2.066
Q9Y4B5	263	S	Microtubule cross-linking factor 1	MTCL1	1	5.21186e-09	83.179	GAPPGS(1)PEPPALLAAPLAAGACPGGR	3	1.7511	2	6464000	42792000	4.347	2.105	2.065
Q9Y520	2105	S	Protein PRRC2C	PRRC2C	1	5.59102e-06	126.83	LPDLS(1)PVENK	2	-0.34811	1	25706000	96260000	1.984	0.961	2.065
Q9C0E8	227	S	Endoplasmic reticulum junction formation protein lunapark	LNPK	0.967002	4.71582e-06	71.678	HLGS(0.967)PAT(0.016)S(0.016)VPGMGLHPPGPPLAR	3	1.0054	1	1058800	5697800	2.832	1.373	2.063
Q02880	1400	S	DNA topoisomerase 2-beta	TOP2B	0.98284	2.34969e-05	57.306	VKAS(0.983)PIT(0.017)NDGEDEFVPSDGLDKDEYTFSPGK	3	3.0948	2	44478000	219180000	3.145	1.526	2.061
Q99733	54	S	Nucleosome assembly protein 1-like 4	NAP1L4	0.768478	7.80913e-15	129.85	LDNVPHT(0.004)PS(0.225)S(0.768)YIET(0.002)LPK	3	0.3779	5	15867000	50052000	2.752	1.335	2.061
O95155	31	S	Ubiquitin conjugation factor E4 B	UBE4B	0.801028	4.10232e-15	131.3	LAGGQTSQPT(0.001)T(0.003)PLT(0.195)S(0.801)PQR	2	1.4229	6	25616000	73110000	1.842	0.895	2.058
O43290	448	S	U4/U6.U5 tri-snRNP-associated protein 1	SART1	1	1.04176e-15	132.28	RVS(1)EVEEEKEPVPQPLPSDDTR	3	1.1045	17	910670000	3152200000	2.197	1.068	2.057
P13861	78	S	cAMP-dependent protein kinase type II-alpha regulatory subunit	PRKAR2A	1	1.71114e-13	117.48	VADAKGDS(1)ES(1)EEDEDLEVPVPSR	3	0.10402	13	736170000	1607900000	1.852	0.901	2.055
Q9UHR4	261	S	Brain-specific angiogenesis inhibitor 1-associated protein 2-like protein 1	BAIAP2L1	0.954719	5.79797e-14	133.65	TPAS(0.002)T(0.002)PVS(0.021)GT(0.021)PQAS(0.955)PMIER	3	0.46561	3	45527000	138660000	1.808	0.88	2.055
O14672	719	T	Disintegrin and metalloproteinase domain-containing protein 10	ADAM10	1	1.81339e-08	124.25	LPPPKPLPGT(1)LKR	2	0.84022	9	35034000	125130000	2.193	1.068	2.053
Q9C0C2	1297	S	182 kDa tankyrase-1-binding protein	TNKS1BP1	0.971874	1.72265e-06	102.03	NMAPGAVCS(0.972)PGES(0.028)K	2	0.070799	3	28789000	84198000	2.061	1.004	2.053
O14497	1755	S	AT-rich interactive domain-containing protein 1A	ARID1A	0.803089	1.43541e-09	98.957	VS(0.197)S(0.803)PAPMEGGEEEEELLGPK	2	0.33198	6	229590000	669670000	2.168	1.057	2.051
P09651	6	S	Heterogeneous nuclear ribonucleoprotein A1	HNRNPA1	0.999383	4.38837e-08	140.33	S(0.001)ES(0.999)PKEPEQLR	2	0.15795	77	16304000000	41010000000	1.68	0.819	2.051
Q8WYP5	1222	S	Protein ELYS	AHCTF1	0.98361	4.99111e-21	159.03	STPLASPSPS(0.016)PGRS(0.984)PQR	3	0.067741	7	112930000	519110000	2.966	1.446	2.051
Q9BUA3	121	S	SPIN1-docking protein	C11orf84	0.968819	9.25815e-08	100.9	SHILEQHPHT(0.009)LDLS(0.969)PS(0.022)EK	2	0.10709	4	59018000	159530000	1.797	0.877	2.049
P18858	819	S	DNA ligase 1	LIG1	1	0.00395971	67.207	ALVLPS(1)PR	2	-0.46102	2	2187100	6879400	2.042	0.997	2.048
Q9HCD6	434	T	Protein TANC2	TANC2	0.939489	2.98608e-11	77.062	ELPLTQPPSAHS(0.003)S(0.009)IT(0.007)S(0.002)GS(0.038)CPGT(0.939)PEMR	3	-0.42361	1	2263600	12148000	2.756	1.346	2.048
Q96LD4	588	S	Tripartite motif-containing protein 47	TRIM47	1	2.64672e-06	94.865	RGGIPAS(1)PIDPFQSR	3	-0.75487	10	82160000	213080000	1.567	0.766	2.046
P17029	208	S	Zinc finger protein with KRAB and SCAN domains 1	ZKSCAN1	1	1.07963e-05	74.11	ALPAAHIPAPPHEGS(1)PR	3	0.22164	4	16015000	59299000	2.169	1.061	2.044
Q96A65	226	S	Exocyst complex component 4	EXOC4	1	3.03713e-13	129.43	DAS(1)VPLIDVTNLPTPR	2	1.3244	3	2604600	10836000	2.378	1.164	2.043
Q13459	1115	S	Unconventional myosin-IXb	MYO9B	0.960321	1.24737e-12	128.74	SPLEHS(0.04)S(0.96)PEKEAPSPEK	2	-0.08946	1	6283200	19141000	2.336	1.144	2.042
P49792	1160	S	E3 SUMO-protein ligase RanBP2	RANBP2	0.997861	1.99046e-20	131.08	NHET(0.002)DGGS(0.998)AHGDDDDDGPHFEPVVPLPDK	5	-0.11861	8	421060000	2087700000	2.122	1.04	2.04
P61106	180	S	Ras-related protein Rab-14	RAB14	0.998769	5.34322e-08	65.765	IY(0.001)QNIQDGS(0.999)LDLNAAES(0.001)GVQHKPSAPQGGR	4	1.0193	1	4149300	11749000	1.718	0.842	2.04
Q13586	618	S	Stromal interaction molecule 1	STIM1	0.949229	6.86583e-07	84.331	S(0.034)HS(0.949)PS(0.012)S(0.005)PDPDTPSPVGDSR	2	-1.3001	2	11011000	57267000	3.769	1.848	2.04
O95613	2352	S	Pericentrin	PCNT	0.910519	1.34575e-11	88.395	LS(0.911)PGS(0.089)GGPEAQTAGPVTPASISGR	2	0.48129	1	2603600	9344900	2.431	1.192	2.039
Q8N1G0	377	T	Zinc finger protein 687	ZNF687	0.991547	0.00184068	74.853	LS(0.001)PAT(0.992)PT(0.006)S(0.002)EGPK	2	0.27142	1	4688900	19066000	2.248	1.103	2.038
Q9Y5S2	1690	S	Serine/threonine-protein kinase MRCK beta	CDC42BPB	0.995743	1.58153e-10	109.41	HSTPSNSSNPS(0.001)GPPS(0.996)PNS(0.003)PHR	4	-0.82945	2	36752000	77592000	1.993	0.978	2.038
Q15149	4406	S	Plectin	PLEC	0.902546	1.05211e-17	126.59	T(0.024)QLAS(0.903)WS(0.073)DPTEETGPVAGILDTETLEK	3	-0.16894	2	210210000	413180000	1.485	0.729	2.037
Q13153	223	S	Serine/threonine-protein kinase PAK 1	PAK1	0.966268	1.35824e-17	134.91	DVATSPIS(0.966)PT(0.033)ENNTTPPDALTR	2	1.76	2	37062000	62240000	2.026	0.995	2.036
O95487	1224	S	Protein transport protein Sec24B	SEC24B	1	7.4687e-05	84.169	PLS(1)PILHIVK	2	-0.05384	6	39264000	102720000	2	0.983	2.035
Q86W92	37	S	Liprin-beta-1	PPFIBP1	0.993891	2.2468e-21	136.71	ALEYSNGIFDCQS(0.994)PT(0.005)S(0.001)PFMGSLR	2	-0.51898	6	30850000	74845000	1.931	0.949	2.035
Q5VWN6	1172	S	Protein FAM208B	FAM208B	0.956566	1.96288e-05	100.4	S(0.001)S(0.001)S(0.004)HLS(0.957)PS(0.037)EEVR	2	1.9049	2	75836000	197850000	2.105	1.035	2.034
Q6VMQ6	673	S	Activating transcription factor 7-interacting protein 1	ATF7IP	1	1.96045e-13	145.43	RHEHPPNPPVS(1)PGK	4	-0.0077444	10	303390000	1013900000	2.307	1.136	2.031
Q96T88	709	S	E3 ubiquitin-protein ligase UHRF1	UHRF1	0.824035	0.000103374	67.644	DRPAS(0.176)GS(0.824)PFQLFLSK	3	0.52255	1	1068100	2703200	1.623	0.8	2.029
Q8TEW0	579	T	Partitioning defective 3 homolog	PARD3	0.993072	1.29114e-10	128.59	AEDEDIVLT(0.993)PDGT(0.007)R	2	-0.19704	2	10117000	28933000	2.239	1.104	2.028
P42566	324	S	Epidermal growth factor receptor substrate 15	EPS15	0.792657	3.27026e-05	81.51	NIIGS(0.207)S(0.793)PVADFSAIK	2	-0.089455	4	13416000	39826000	2.633	1.299	2.027
Q13098	474	S	COP9 signalosome complex subunit 1	GPS1	0.999998	0.00012102	69.024	EGS(1)QGELTPANSQSR	2	-1.1627	1	30437000	85838000	2.091	1.033	2.024
Q3B726	304	S	DNA-directed RNA polymerase I subunit RPA43	TWISTNB	0.984832	2.02712e-05	62.706	HQEVQDQDPVFQGSDS(0.004)S(0.011)GYQS(0.985)DHKK	4	1.5757	2	26692000	164360000	2.498	1.234	2.024
Q9ULH0	1555	S	Kinase D-interacting substrate of 220 kDa	KIDINS220	0.999991	9.64382e-10	133.25	VPKS(1)PEHSAEPIR	2	0.0079208	6	287370000	773770000	1.855	0.917	2.023
P28290	1168	T	Sperm-specific antigen 2	SSFA2	0.991738	1.08416e-07	79.949	T(0.46)GS(0.548)VQT(0.992)PPDLES(0.522)S(0.478)EEVDAAEGAPEVVGPK	4	0.85412	4	21639000	142270000	2.944	1.457	2.021
Q8WUF5	567	S	RelA-associated inhibitor	PPP1R13L	0.999941	3.63733e-16	126.86	HGGPGPGGPEPELS(1)PITEGSEAR	2	0.39165	2	15649000	100560000	2.988	1.479	2.02
P27694	38	S	Replication protein A 70 kDa DNA-binding subunit	RPA1	0.973095	0.00308216	55.04	PIT(0.013)T(0.013)GNS(0.973)PPR	2	-0.37376	2	27404000	87952000	2.115	1.048	2.018
Q4KMP7	22	S	TBC1 domain family member 10B	TBC1D10B	1	1.29099e-05	104	RHGAPAAPS(1)PPPR	3	0.18995	7	113210000	414810000	2.413	1.197	2.016
Q6PFW1	1073	S	Inositol hexakisphosphate and diphosphoinositol-pentakisphosphate kinase 1	PPIP5K1	0.998798	0.00232672	87.789	RFS(0.999)VS(0.001)FAK	2	0.36476	2	3269700	5992000	1.234	0.612	2.016
Q8N9T8	639	S	Protein KRI1 homolog	KRI1	0.999909	0.00140787	43.036	QLPALDGS(0.244)LMGPES(0.757)PPAQEEEAPVS(1)PHK	3	-0.40627	1	11297000	82509000	3.099	1.537	2.016
O15155	50	S	BET1 homolog	BET1	0.998845	4.67628e-05	97.631	S(0.001)LS(0.999)IEIGHEVK	2	0.39928	5	169180000	337580000	1.688	0.839	2.012
P85037	416	S	Forkhead box protein K1	FOXK1	1	9.69256e-22	162.09	S(1)APAS(0.999)PT(0.001)HPGLMSPR	2	-1.6573	17	175780000	288530000	2.03	1.009	2.012
Q9H501	663	S	ESF1 homolog	ESF1	0.999597	2.4818e-09	86.791	ALAEEAS(1)EEELPS(1)DVDLNDPYFAEEVK	3	-0.11897	5	324550000	547890000	1.974	0.981	2.012
Q9ULV3	244	T	Cip1-interacting zinc finger protein	CIZ1	0.999996	2.15545e-06	58.332	EKRT(1)PAPEPEPCEASELPAK	3	0.70717	1	10274000	56486000	2.765	1.375	2.011
O43175	371	S	D-3-phosphoglycerate dehydrogenase	PHGDH	1	8.92665e-05	63.998	NAGNCLS(1)PAVIVGLLK	2	1.854	1	289530	1559400	3.52	1.752	2.009
P06400	608	S	Retinoblastoma-associated protein	RB1	0.843468	2.23832e-06	62.554	EGPTDHLESACPLNLPLQNNHT(0.027)AADMY(0.144)LS(0.843)PVRS(0.985)PK	4	0.32806	4	14973000	75136000	1.915	0.954	2.007
Q02241	738	T	Kinesin-like protein KIF23	KIF23	0.951799	0.00148728	97.463	IPT(0.048)YNT(0.952)PLK	2	-0.10343	1	2874500	7549200	1.848	0.921	2.007
Q6PJG2	564	S	ELM2 and SANT domain-containing protein 1	ELMSAN1	1	0.00957554	43.696	GPEQNPAEHKPS(1)VIVT(1)R	3	1.4875	1	6581500	75548000	2.001	0.997	2.007
Q6PJG2	568	T	ELM2 and SANT domain-containing protein 1	ELMSAN1	1	0.00957554	43.696	GPEQNPAEHKPS(1)VIVT(1)R	3	1.4875	1	6581500	75548000	2.001	0.997	2.007
Q9C0C9	839	S	(E3-independent) E2 ubiquitin-conjugating enzyme	UBE2O	0.936767	1.69061e-45	198.68	NMTVEQLLTGSPT(0.038)S(0.937)PT(0.025)VEPEKPTR	3	0.03895	14	243550000	1028000000	2.433	1.212	2.007
Q96SN8	1350	S	CDK5 regulatory subunit-associated protein 2	CDK5RAP2	0.796471	7.45175e-08	64.209	IEEDNLT(0.01)Y(0.009)QHLLPES(0.796)PEPS(0.076)AS(0.096)HALS(0.01)DY(0.001)ETSEK	3	0.35222	1	6455900	32905000	2.104	1.049	2.006
O75822	109	T	Eukaryotic translation initiation factor 3 subunit J	EIF3J	1	6.19623e-13	123.71	VLT(1)PEEQLADK	2	-0.30779	5	38265000	126410000	2.138	1.067	2.004
P42167	250	S	Lamina-associated polypeptide 2, isoforms beta/gamma	TMPO	0.914856	1.22747e-06	103.67	GGPLQALT(0.003)RES(0.915)T(0.082)R	2	1.2011	1	3012700	5839100	2.389	1.192	2.004
Q6KC79	318	S	Nipped-B-like protein	NIPBL	1	1.37084e-05	95.197	DVPPDILLDS(1)PERK	3	0.01523	7	24383000	59304000	2.296	1.147	2.002
Q96SN8	1885	T	CDK5 regulatory subunit-associated protein 2	CDK5RAP2	0.793163	1.54968e-07	72.566	GNLELRPGGAHPGT(0.793)CS(0.144)PS(0.048)RPGS(0.014)	3	-0.19858	3	31470000	115390000	2.099	1.049	2.001
O00178	25	S	GTP-binding protein 1	GTPBP1	0.939671	9.67217e-14	114.2	SAMDSPVPASMFAPEPS(0.06)S(0.94)PGAAR	2	0.014253	6	190440000	320630000	2.788	1.395	1.999
Q8IYB3	581	T	Serine/arginine repetitive matrix protein 1	SRRM1	1	0.000815375	86.911	RRT(1)PS(1)PPPR	3	-0.36073	29	1729500000	6671700000	2.089	1.045	1.999
Q8IYB3	626	S	Serine/arginine repetitive matrix protein 1	SRRM1	1	2.32548e-06	129.29	RAS(1)PS(1)PPPKR	2	1.0947	8	87857000	325770000	2.089	1.045	1.999
Q8IYB3	628	S	Serine/arginine repetitive matrix protein 1	SRRM1	1	2.32548e-06	129.29	RAS(1)PS(1)PPPKR	2	1.0947	8	87857000	325770000	2.089	1.045	1.999
Q8IYB3	583	S	Serine/arginine repetitive matrix protein 1	SRRM1	1	0.000815375	86.911	RRT(1)PS(1)PPPR	3	-0.36073	29	1729500000	6671700000	2.089	1.045	1.999
Q96B97	511	S	SH3 domain-containing kinase-binding protein 1	SH3KBP1	0.976517	5.56962e-24	117.51	RPPSQSLTSSSLSSPDIFDS(0.023)PS(0.977)PEEDKEEHISLAHR	5	-0.41256	3	82766000	715640000	2.864	1.433	1.999
Q8IYB3	655	S	Serine/arginine repetitive matrix protein 1	SRRM1	0.864587	0.00254013	59.116	RRS(0.969)PS(0.865)LS(0.153)S(0.013)K	2	1.0642	3	13292000	26898000	2.087	1.045	1.997
P29401	287	T	Transketolase	TKT	0.999999	2.46166e-07	91.883	ILAT(1)PPQEDAPSVDIANIR	3	0.19255	2	6915900	28607000	2.038	1.021	1.996
P31943	104	S	Heterogeneous nuclear ribonucleoprotein H	HNRNPH1	0.999998	1.04347e-27	186.89	HTGPNS(1)PDTANDGFVR	2	-0.7064	36	2403300000	6595700000	1.869	0.937	1.995
Q8TAQ2	302	S	SWI/SNF complex subunit SMARCC2	SMARCC2	0.9999	8.32121e-13	138.97	KRS(1)PS(0.998)PS(0.002)PTPEAK	3	-0.32913	14	256710000	947960000	2.138	1.073	1.993
Q9H6F5	47	S	Coiled-coil domain-containing protein 86	CCDC86	0.829621	3.0709e-06	77.63	ALVEFES(0.023)NPEET(0.147)REPGS(0.83)PPS(0.001)VQR	2	0.84411	1	27809000	87556000	1.619	0.813	1.991
Q9P035	135	S	Very-long-chain (3R)-3-hydroxyacyl-CoA dehydratase 3	HACD3	0.999359	1.73018e-06	91.926	LES(0.999)EGS(0.001)PETLTNLR	2	2.5223	3	70919000	266970000	2.68	1.346	1.991
P53396	481	S	ATP-citrate synthase	ACLY	0.997503	7.09032e-08	117	AKPAMPQDS(0.002)VPS(0.998)PR	3	-0.0066461	17	342850000	1239800000	2.087	1.049	1.99
Q9Y6D5	218	S	Brefeldin A-inhibited guanine nucleotide-exchange protein 2	ARFGEF2	0.986455	1.47422e-14	125.86	ELEKPIQS(0.01)KPQS(0.986)PVIQAAAVS(0.004)PK	2	-0.327	5	99346000	316200000	1.817	0.914	1.988
Q02880	1581	S	DNA topoisomerase 2-beta	TOP2B	0.99734	2.00326e-27	155.32	KT(0.002)S(0.001)FDQDS(0.997)DVDIFPSDFPTEPPSLPR	3	0.094691	5	39621000	214000000	3.032	1.526	1.987
A1L390	1081	S	Pleckstrin homology domain-containing family G member 3	PLEKHG3	0.863818	0.0064343	45.707	S(0.136)HS(0.864)VPENMVEPPLSGR	2	1.1257	1	5123100	12751000	1.65	0.831	1.986
Q14195	522	S	Dihydropyrimidinase-related protein 3	DPYSL3	0.993207	6.75418e-06	111.31	GS(0.993)PT(0.007)RPNPPVR	2	0.26215	12	206550000	875580000	2.389	1.203	1.986
P18858	183	T	DNA ligase 1	LIG1	0.912753	0.0297303	45.82	EGEDGDQPT(0.087)T(0.913)PPKPLK	2	0.75708	1	46666000	127850000	1.978	0.997	1.984
Q12933	7	T	TNF receptor-associated factor 2	TRAF2	0.95897	5.88156e-08	94.837	AAAS(0.041)VT(0.959)PPGS(1)LELLQPGFSK	3	-1.0562	4	48991000	105090000	1.534	0.773	1.984
Q92828	423	S	Coronin-2A	CORO2A	0.99973	1.58242e-07	115.56	PIFNSMAPAS(1)PR	2	0.72342	1	567790	3241800	2.515	1.268	1.983
A0JNW5	418	S	UHRF1-binding protein 1-like	UHRF1BP1L	0.974792	6.44513e-22	139.31	DHNVGS(0.022)PPKS(0.975)PT(0.003)HASPQHTQTEK	3	0.24856	9	209260000	732880000	2.303	1.162	1.982
Q08752	201	S	Peptidyl-prolyl cis-trans isomerase D	PPID	1	8.51014e-06	64.318	DGS(1)GDS(1)HPDFPEDADIDLKDVDK	3	1.0394	5	77222000	159300000	2.004	1.011	1.982
Q14694	211	S	Ubiquitin carboxyl-terminal hydrolase 10	USP10	0.753318	2.77127e-12	84.114	T(0.244)CNS(0.753)PQNS(0.003)TDSVSDIVPDSPFPGALGSDTR	4	-0.075556	3	97006000	98397000	2	1.009	1.982
A1L390	1037	S	Pleckstrin homology domain-containing family G member 3	PLEKHG3	1	1.91438e-09	126.25	S(1)PLS(1)PTETFSWPDVR	2	-0.72707	1	33070000	96361000	1.645	0.831	1.98
P27448	211	T	MAP/microtubule affinity-regulating kinase 3	MARK3	0.990285	5.2104e-07	93.583	LDT(0.99)FCGS(0.01)PPYAAPELFQGK	2	0.20755	3	7911700	29737000	2.515	1.271	1.979
P54727	159	T	UV excision repair protein RAD23 homolog B	RAD23B	0.974499	9.84039e-36	174.62	PAETPVAT(0.974)S(0.025)PTATDSTSGDSSR	2	0.016019	5	216520000	787590000	2.221	1.123	1.978
Q5T200	381	S	Zinc finger CCCH domain-containing protein 13	ZC3H13	0.825747	3.00038e-09	119.41	S(0.986)AS(0.991)PY(0.017)PS(0.006)HS(0.001)LS(0.173)S(0.826)PQR	3	0.46426	4	56609000	160350000	2.609	1.319	1.978
O15400	79	T	Syntaxin-7	STX7	0.95357	2.67599e-06	102.65	EFGSLPT(0.023)T(0.954)PS(0.023)EQR	2	-0.51272	1	27747000	99495000	3.284	1.661	1.977
Q8IXT5	829	S	RNA-binding protein 12B	RBM12B	1	2.00767e-05	74.732	HPPDEDFRS(1)PQEEDFR	3	-0.34618	2	22933000	72354000	2.048	1.036	1.977
O95425	1322	S	Supervillin	SVIL	1	7.51151e-07	90.882	S(1)PVEMDEDFDVIFDPYAPK	3	-0.89281	2	3691900	10685000	2.358	1.194	1.975
P37198	408	S	Nuclear pore glycoprotein p62	NUP62	1	2.60751e-26	210.09	ELEDLLS(1)PLEELVK	2	0.50548	2	7567300	18260000	1.937	0.981	1.975
Q9NUJ1	233	S	Mycophenolic acid acyl-glucuronide esterase, mitochondrial	ABHD10	1	4.24508e-25	157.85	EAEHHCLLHS(1)PIPVNCPIR	3	-0.68172	3	7871100	35279000	2.483	1.257	1.975
Q9NQX3	319	S	Gephyrin	GPHN	0.999406	0.0390751	40.377	MS(0.999)PFPLTSMDK	2	1.7557	1	367910	1582800	2.688	1.362	1.974
Q14980	169	S	Nuclear mitotic apparatus protein 1	NUMA1	0.998656	3.74792e-12	110.03	APVPSTCSSTFPEELS(0.999)PPS(0.001)HQAK	3	-0.013934	8	354850000	938240000	1.987	1.008	1.971
P11940	315	S	Polyadenylate-binding protein 1	PABPC1	0.999403	0.000785966	59.68	EFS(0.999)PFGT(0.001)ITSAK	2	0.82153	2	2391700	5048600	1.597	0.811	1.969
Q5VZK9	1261	S	F-actin-uncapping protein LRRC16A	CARMIL1	0.99907	7.9561e-06	68.291	PLLQS(0.999)PKPS(0.001)LAAR	3	-0.6444	2	12276000	32325000	2.019	1.026	1.968
P51812	369	S	Ribosomal protein S6 kinase alpha-3	RPS6KA3	0.999987	3.32557e-10	114.37	DS(1)PGIPPSANAHQLFR	3	0.34732	13	39496000	79314000	2.056	1.045	1.967
Q10570	766	S	Cleavage and polyadenylation specificity factor subunit 1	CPSF1	0.957489	8.21384e-10	126.43	RS(0.043)S(0.957)QPPADRDPAPFR	3	-0.13119	4	24365000	113810000	2.411	1.226	1.967
Q86W92	794	S	Liprin-beta-1	PPFIBP1	0.996386	6.95962e-23	170.22	RPS(0.996)DENT(0.004)IAPSEVQK	2	1.6352	5	231570000	648790000	1.867	0.949	1.967
Q8TAQ2	304	S	SWI/SNF complex subunit SMARCC2	SMARCC2	0.998287	8.32121e-13	156.67	KRS(1)PS(0.998)PS(0.002)PTPEAK	3	-0.32913	13	273130000	998770000	2.109	1.073	1.966
Q16513	958	T	Serine/threonine-protein kinase N2	PKN2	0.999999	1.75382e-31	165.31	EDVSNFDDEFTSEAPILT(1)PPREPR	3	0.79445	9	151240000	704780000	1.886	0.96	1.965
P49589	19	S	Cysteine--tRNA ligase, cytoplasmic	CARS	0.999998	1.1621e-12	130.87	VQPQWS(1)PPAGTQPCR	3	-0.24296	13	22352000	115320000	3.266	1.663	1.964
Q96T88	287	S	E3 ubiquitin-protein ligase UHRF1	UHRF1	1	2.77386e-17	156.61	IERPGEGS(1)PMVDNPMR	2	1.7237	6	209370000	522400000	1.571	0.8	1.964
Q9NQS7	306	S	Inner centromere protein	INCENP	0.998957	3.6709e-07	95.5	HS(0.999)PIAPS(0.001)SPSPQVLAQK	2	-1.0466	4	48831000	168620000	2.253	1.148	1.963
O43765	77	S	Small glutamine-rich tetratricopeptide repeat-containing protein alpha	SGTA	1	3.12955e-06	106.66	EMPQDLRS(1)PAR	3	-0.073004	20	391070000	1375800000	1.838	0.937	1.962
P83436	506	S	Conserved oligomeric Golgi complex subunit 7	COG7	0.993312	0.000932141	81.625	YLSDS(0.007)CS(0.993)PR	2	0.5365	1	24747000	100140000	2.325	1.185	1.962
Q12888	1101	S	TP53-binding protein 1	TP53BP1	0.959903	1.45534e-10	107.19	QS(0.001)QQPMKPIS(0.999)PVKDPVS(0.96)PAS(0.04)QK	3	0.053279	5	106240000	449470000	2.559	1.305	1.961
Q6ZRV2	914	S	Protein FAM83H	FAM83H	1	0.000288297	85.006	RGS(1)PVPPVPER	3	0.59405	5	60865000	217280000	2.087	1.064	1.961
Q69YN4	173	S	Protein virilizer homolog	VIRMA	1	3.38656e-36	185.41	HADGEKEDQFNGS(1)PPRPQPR	4	1.6793	16	398620000	1419800000	2.023	1.032	1.96
Q6VN20	365	S	Ran-binding protein 10	RANBP10	0.9113	6.32652e-05	84.765	S(0.001)QDS(0.07)Y(0.005)PGS(0.911)PS(0.077)LS(0.936)PR	2	-0.61753	1	8172700	22039000	2.011	1.026	1.96
Q6VN20	369	S	Ran-binding protein 10	RANBP10	0.935578	6.32652e-05	84.765	S(0.001)QDS(0.07)Y(0.005)PGS(0.911)PS(0.077)LS(0.936)PR	2	-0.61753	1	8172700	22039000	2.011	1.026	1.96
Q8TD19	886	T	Serine/threonine-protein kinase Nek9	NEK9	0.978582	6.50275e-07	95.834	GT(0.021)PLT(0.979)PPACACSSLQVEVER	2	-0.67226	2	18471000	60970000	2.056	1.049	1.96
O15111	576	S	Inhibitor of nuclear factor kappa-B kinase subunit alpha	CHUK	0.942972	8.39313e-05	57.798	HRPS(0.943)DHS(0.051)Y(0.001)S(0.002)DS(0.002)T(0.001)EMVK	4	0.79423	1	7174000	18616000	1.8	0.919	1.959
Q96T23	1359	S	Remodeling and spacing factor 1	RSF1	0.997947	4.85792e-07	69.99	VGS(0.998)PLDY(0.001)S(0.001)LVDLPSTNGQSPGK	2	-0.37922	3	10656000	18475000	1.841	0.94	1.959
P49327	2198	S	Fatty acid synthase	FASN	1	2.37814e-05	95.658	ADEAS(1)ELACPT(1)PK	2	1.0726	2	11281000	31775000	1.929	0.986	1.956
Q9NVD7	14	S	Alpha-parvin	PARVA	0.823751	0.000517282	69.92	SPS(0.001)VPKS(0.824)PT(0.175)PK	2	0.12052	1	47242000	102380000	1.51	0.772	1.956
P18031	352	S	Tyrosine-protein phosphatase non-receptor type 1	PTPN1	0.99999	2.38914e-08	85.185	GS(1)PLNAAPYGIESMSQDTEVR	2	0.42492	2	31942000	79488000	2.111	1.08	1.955
Q676U5	287	S	Autophagy-related protein 16-1	ATG16L1	0.956231	9.63887e-11	114.39	S(0.956)VS(0.034)S(0.009)FPVPQDNVDTHPGSGK	3	-1.4235	1	13392000	60540000	1.943	0.994	1.955
Q8N556	668	S	Actin filament-associated protein 1	AFAP1	0.885751	0.000228565	76.358	S(0.014)GT(0.048)S(0.048)S(0.004)PQS(0.886)PVFR	2	-0.014201	2	39988000	114960000	1.423	0.728	1.955
Q9ULJ3	714	S	Zinc finger and BTB domain-containing protein 21	ZBTB21	1	1.81265e-05	101.2	EHAPLAS(1)PVENK	2	0.65667	3	88892000	196530000	2.237	1.144	1.955
P35658	670	T	Nuclear pore complex protein Nup214	NUP214	1	0.000326943	60.619	IT(1)PPAAKPGS(1)PQAK	2	0.54734	2	7777600	29349000	2.802	1.434	1.954
Q7Z5K2	226	S	Wings apart-like protein homolog	WAPL	0.999995	3e-11	120.25	RPESPSEIS(1)PIK	3	0.0063915	10	344970000	676060000	1.742	0.892	1.953
Q8N1F7	80	S	Nuclear pore complex protein Nup93	NUP93	0.94764	0.000135857	46.557	LES(0.948)LS(0.04)AAT(0.006)T(0.006)FEPLEPVKDTDIQGFLK	3	1.4851	1	6416600	20743000	2.023	1.036	1.953
O15479	105	S	Melanoma-associated antigen B2	MAGEB2	0.962409	8.71344e-24	151.91	NAS(0.001)S(0.001)SQAS(0.001)T(0.001)S(0.002)T(0.021)KS(0.962)PS(0.01)EDPLTR	3	0.52254	2	44827000	159020000	2.776	1.422	1.952
Q9C0C9	838	T	(E3-independent) E2 ubiquitin-conjugating enzyme	UBE2O	0.873868	1.59276e-20	139.95	NMTVEQLLT(0.031)GS(0.031)PT(0.874)S(0.064)PTVEPEKPTR	3	-0.063121	2	36138000	107170000	2.365	1.212	1.951
Q9BZE9	500	S	Tether containing UBX domain for GLUT4	ASPSCR1	0.979401	1.14549e-05	84.895	AAGS(0.979)PS(0.021)PLPAPDPAPK	2	-0.41449	1	17008000	61298000	2.815	1.444	1.949
Q13112	410	S	Chromatin assembly factor 1 subunit B	CHAF1B	0.967189	2.33285e-10	126.26	GS(0.033)S(0.967)PGPRPVEGTPASR	2	-0.32249	4	222700000	638180000	1.903	0.977	1.948
Q96JY6	134	S	PDZ and LIM domain protein 2	PDLIM2	0.999973	2.58472e-10	106.62	AGS(1)PFS(1)PPPSSSSLTGEAAISR	2	2.6186	4	20597000	81835000	2.7	1.387	1.947
O95359	2226	S	Transforming acidic coiled-coil-containing protein 2	TACC2	1	0.00415326	72.096	VQNS(1)PPVGR	2	-1.139	1	10046000	19737000	1.712	0.881	1.943
Q9UQ35	2706	S	Serine/arginine repetitive matrix protein 2	SRRM2	1	0.00155685	71.879	RRPS(1)PQPS(1)PR	3	0.45457	2	2536400	30362000	3.009	1.549	1.943
Q6P5Z2	544	S	Serine/threonine-protein kinase N3	PKN3	0.999374	0.00117994	66.246	RGPS(0.999)PPAS(0.001)PTR	2	-0.63629	2	20803000	99015000	2.681	1.381	1.941
Q99666	21	S	RANBP2-like and GRIP domain-containing protein 5/6	RGPD5	0.987652	4.98929e-08	119.46	YVASVLGLT(0.012)PS(0.988)PR	2	0.98116	3	20447000	32098000	0.98	0.505	1.941
Q52LW3	1029	S	Rho GTPase-activating protein 29	ARHGAP29	1	0.000718232	73.881	LLLAS(1)PPNER	2	1.0859	1	68805000	213260000	1.882	0.971	1.938
Q92922	328	S	SWI/SNF complex subunit SMARCC1	SMARCC1	1	1.02655e-12	136.39	KHS(1)PS(1)PPPPTPTESR	2	-0.89045	28	577010000	1939200000	1.466	0.757	1.937
P85037	420	S	Forkhead box protein K1	FOXK1	0.999269	9.69256e-22	162.09	S(1)APAS(0.999)PT(0.001)HPGLMSPR	2	-1.6573	21	782750000	2334200000	1.952	1.009	1.935
Q02952	1331	S	A-kinase anchor protein 12	AKAP12	0.996404	0.000202193	108.47	S(0.004)PPS(0.996)PVER	2	0.43643	26	1598800000	6088000000	2.426	1.255	1.933
Q8IYB7	875	S	DIS3-like exonuclease 2	DIS3L2	0.99805	1.14932e-11	77.522	RPGTQGHLGPEKEEEES(0.998)DGEPEDS(0.001)S(0.001)TS	3	0.56807	3	195730000	710910000	2.219	1.149	1.931
Q14980	77	S	Nuclear mitotic apparatus protein 1	NUMA1	0.860977	0.0175481	41.323	KHPS(0.135)S(0.861)PECLVS(0.004)AQK	2	-0.37383	1	1137900	3378600	1.944	1.008	1.929
Q13905	314	S	Rap guanine nucleotide exchange factor 1	RAPGEF1	0.844633	6.11499e-07	111.12	ATSGS(0.155)S(0.845)LPVGINR	2	0.28402	1	938060	3450800	1.731	0.898	1.928
Q9UQ35	994	S	Serine/arginine repetitive matrix protein 2	SRRM2	0.811919	0.00129836	60.317	QS(0.822)HS(0.164)GS(0.202)IS(0.812)PYPK	2	-0.68319	1	3583000	14646000	2.986	1.549	1.928
Q9UQ35	988	S	Serine/arginine repetitive matrix protein 2	SRRM2	0.822024	0.00129836	60.317	QS(0.822)HS(0.164)GS(0.202)IS(0.812)PYPK	2	-0.68319	1	3583000	14646000	2.986	1.549	1.928
Q14694	370	S	Ubiquitin carboxyl-terminal hydrolase 10	USP10	0.966781	0.000140373	76.145	Y(0.011)S(0.014)PPAIS(0.967)PLVS(0.008)EK	2	1.4906	3	41588000	103480000	1.942	1.009	1.925
Q8WUF5	102	S	RelA-associated inhibitor	PPP1R13L	0.976832	5.71924e-06	87.24	S(0.011)ES(0.977)APT(0.012)LHPYSPLSPK	3	0.28493	1	9788500	31526000	2.846	1.479	1.924
P52948	934	S	Nuclear pore complex protein Nup98-Nup96	NUP98	0.994691	1.09909e-24	165.3	PAPPPQS(0.005)QS(0.995)PEVEQLGR	3	0.31766	4	109920000	538360000	2.436	1.267	1.923
O43896	910	S	Kinesin-like protein KIF1C	KIF1C	0.905656	8.01444e-05	60.764	MPS(0.906)ARPPS(0.094)PPLSSWER	3	0.87524	1	7677600	27641000	2.212	1.151	1.922
Q12768	917	S	WASH complex subunit 5	WASHC5	0.999959	0.0159432	46.069	TLMNAVS(1)PLK	2	1.1119	1	101820	638500	2.053	1.068	1.922
Q9H6S0	1281	S	Probable ATP-dependent RNA helicase YTHDC2	YTHDC2	0.886435	0.00266531	44.998	GS(0.992)KS(0.122)PS(0.886)PRPNMPVR	3	-0.84151	2	9573800	38856000	1.884	0.981	1.92
Q96T23	604	S	Remodeling and spacing factor 1	RSF1	1	0.000267602	60.062	LS(1)PIPEEVPK	2	-0.68122	4	132900000	380830000	1.802	0.94	1.917
Q9H3Q1	174	S	Cdc42 effector protein 4	CDC42EP4	1	2.43067e-20	127.02	RNGAAGPHS(1)PDPLLDEQAFGDLTDLPVVPK	3	0.36815	12	264370000	1124300000	2.948	1.538	1.917
P51532	610	S	Transcription activator BRG1	SMARCA4	0.762521	1.27459e-12	87.891	KAENAEGQTPAIGPDGEPLDET(0.086)S(0.763)QMS(0.151)DLPVK	3	-0.32794	1	20270000	45564000	2.021	1.055	1.916
P78310	332	S	Coxsackievirus and adenovirus receptor	CXADR	0.99945	1.52082e-05	104.9	TPQS(0.999)PTLPPAK	2	0.49024	6	53030000	167710000	2.393	1.249	1.916
Q8N3F8	295	S	MICAL-like protein 1	MICALL1	1	1.79746e-12	123.55	LQELAS(1)PPAGR	2	2.6043	3	8010500	34780000	1.832	0.956	1.916
Q9UIU6	44	S	Homeobox protein SIX4	SIX4	1	8.81695e-11	81.82	EVAGGAAVGLS(1)PPAPAPFPLEPGDAATAAAR	2	0.28278	1	907590	5893700	2.602	1.358	1.916
Q07157	899	S	Tight junction protein ZO-1	TJP1	0.878738	7.99869e-17	113.43	EDSSGMHHENQT(0.004)Y(0.032)PPY(0.084)S(0.879)PQAQPQPIHR	4	-1.2018	5	53463000	331890000	3.129	1.635	1.914
P35611	12	S	Alpha-adducin	ADD1	0.819324	3.31394e-05	81.346	AAVVT(0.175)S(0.819)PPPT(0.004)T(0.001)APHK	2	0.46397	8	137420000	478260000	2.748	1.437	1.912
Q6DD87	46	S	Zinc finger protein 787	ZNF787	0.999959	2.19223e-05	90.422	LS(1)PPQSAPPAGPPPR	2	-0.1434	2	1806500	6394400	2.252	1.178	1.912
Q8TDB6	3	S	E3 ubiquitin-protein ligase DTX3L	DTX3L	0.963604	4.58865e-05	85.672	AS(0.964)HLRPPS(0.036)PLLVR	3	-0.2291	8	94107000	225550000	1.693	0.886	1.911
P36507	295	S	Dual specificity mitogen-activated protein kinase kinase 2	MAP2K2	1	5.44948e-27	178.72	PVVDGEEGEPHS(1)IS(1)PR	3	-1.5637	22	1375200000	5019100000	2.156	1.129	1.91
Q15276	374	S	Rab GTPase-binding effector protein 1	RABEP1	0.999999	5.47837e-10	99.957	GS(1)VHS(1)LDAGLLLPSGDPFSK	2	-0.15542	6	43702000	84620000	2.132	1.116	1.91
Q8IWI9	449	S	MAX gene-associated protein	MGA	0.94118	0.00132529	57.434	WLPS(0.034)S(0.941)PS(0.025)GVAK	2	0.76984	2	5955600	14135000	1.457	0.763	1.91
Q8N201	1318	S	Integrator complex subunit 1	INTS1	0.806906	0.0013514	61.235	RDS(0.807)T(0.193)EAPKPK	3	0.029443	4	91053000	250960000	2.021	1.058	1.91
Q8ND24	176	S	RING finger protein 214	RNF214	0.999672	1.05093e-09	105.24	DTSLDFRPVVS(1)PANGVEGVR	3	0.83855	2	9896300	28927000	1.857	0.972	1.91
Q9H4L4	169	S	Sentrin-specific protease 3	SENP3	1	3.97446e-48	221.43	NHLS(1)PQQGGATPQVPSPCCR	2	-0.025783	13	70656000	234250000	2.005	1.051	1.908
P48681	680	S	Nestin	NES	1	1.74632e-08	98.491	ENQEPLRS(1)PEVGDEEALRPLTK	3	0.26029	3	61506000	229160000	1.646	0.863	1.907
P85037	223	S	Forkhead box protein K1	FOXK1	1	3.44669e-11	114.19	EEAPASPLRPLYPQIS(1)PLK	2	0.70411	12	84477000	350230000	1.924	1.009	1.907
P62136	320	T	Serine/threonine-protein phosphatase PP1-alpha catalytic subunit	PPP1CA	0.999987	1.2443e-09	122.19	YGQFSGLNPGGRPIT(1)PPR	2	2.0567	7	52302000	185300000	2.119	1.112	1.906
Q13425	222	S	Beta-2-syntrophin	SNTB2	0.969155	2.46053e-15	105.87	KPSLVSDLPWEGAAPQS(0.969)PS(0.029)FS(0.002)GSEDSGSPK	3	-0.094123	3	8128500	52022000	2.228	1.169	1.906
Q9H6R4	811	S	Nucleolar protein 6	NOL6	0.999998	0.000260756	81.448	EVQS(1)PEGMISLR	2	0.41279	1	6368900	21474000	2.306	1.21	1.906
Q71RC2	583	S	La-related protein 4	LARP4	0.990657	9.18818e-07	86.08	DGLNQT(0.004)T(0.003)IPVS(0.991)PPS(0.001)T(0.001)TKPSR	4	0.24339	8	75579000	224040000	1.911	1.003	1.905
Q8TAQ2	306	S	SWI/SNF complex subunit SMARCC2	SMARCC2	0.796967	6.47165e-12	156.67	KRS(0.406)PS(0.797)PS(0.797)PTPEAK	2	-1.2836	1	16420000	50815000	2.044	1.073	1.905
Q8NEN9	538	S	PDZ domain-containing protein 8	PDZD8	0.991581	7.69465e-05	72.167	VPT(0.001)T(0.004)LS(0.004)IKPLGAIS(0.992)PVLNR	3	0.098341	1	660200	2183600	2.173	1.141	1.904
Q8TDZ2	875	S	[F-actin]-monooxygenase MICAL1	MICAL1	0.916395	4.75561e-05	54.466	EEKES(0.148)PFS(0.916)S(0.916)EEEEEDVPLDS(0.019)DVEQALQTFAK	3	-0.74556	2	6548200	13281000	1.445	0.759	1.904
Q96SB4	309	S	SRSF protein kinase 1	SRPK1	1	0.00010083	80.545	QEES(1)ES(1)PVERPLK	2	0.30748	1	17623000	35762000	1.733	0.91	1.904
Q9UKV3	386	S	Apoptotic chromatin condensation inducer in the nucleus	ACIN1	0.986394	0.0569849	80.69	S(0.014)KS(0.986)PS(1)PPR	2	-0.1367	1	1877200	4428400	1.914	1.005	1.904
Q9UKV3	388	S	Apoptotic chromatin condensation inducer in the nucleus	ACIN1	0.999757	0.0569849	80.69	S(0.014)KS(0.986)PS(1)PPR	2	-0.1367	1	1877200	4428400	1.914	1.005	1.904
Q9BX66	556	S	Sorbin and SH3 domain-containing protein 1	SORBS1	1	2.79471e-05	110.64	DIS(1)PEEIDLK	2	-0.011731	2	2914000	11550000	3.62	1.903	1.902
Q03164	2110	S	Histone-lysine N-methyltransferase 2A	KMT2A	0.840677	2.62154e-06	57.306	ES(0.841)QNT(0.088)AEIIS(0.013)PPS(0.047)PDRPPHS(0.004)QT(0.002)S(0.002)GS(0.001)CY(0.001)YHVISK	4	-0.24473	1	5046300	42470000	2.565	1.349	1.901
P04899	282	S	Guanine nucleotide-binding protein G(i) subunit alpha-2	GNAI2	0.936112	3.21846e-09	101.57	IT(0.064)HS(0.936)PLTICFPEYTGANK	3	-2.0675	1	2534700	5901500	1.674	0.881	1.9
Q27J81	1188	S	Inverted formin-2	INF2	0.809061	3.27652e-08	80.657	GARPPAAGPGGDEDEDEEDTAPESALDT(0.191)S(0.809)LDK	3	0.62842	1	8524200	36301000	1.661	0.874	1.9
Q658P3	17	S	Metalloreductase STEAP3	STEAP3	0.928106	1.36181e-10	107.75	PEEMDKPLISLHLVDS(0.928)DS(0.057)S(0.015)LAK	3	-0.32543	1	11088000	18433000	1.355	0.713	1.9
Q63ZY3	323	S	KN motif and ankyrin repeat domain-containing protein 2	KANK2	1	3.88067e-05	80.314	QADPQPQAWPPPDS(1)PVR	2	-0.57741	1	7306600	21871000	2.046	1.078	1.898
Q92888	776	S	Rho guanine nucleotide exchange factor 1	ARHGEF1	0.987204	0.000545936	69.456	PKPRPS(0.987)PS(0.011)S(0.001)TR	2	-0.0025492	1	17022000	22332000	1.942	1.023	1.898
Q9UKE5	572	S	TRAF2 and NCK-interacting protein kinase	TNIK	0.909557	5.98444e-06	66.826	S(0.001)ES(0.044)FS(0.91)IS(0.038)GVQPART(0.008)PPMLR	3	-1.6991	1	3490100	6910100	2.312	1.22	1.895
P31943	310	S	Heterogeneous nuclear ribonucleoprotein H	HNRNPH1	0.992757	2.60006e-09	112.74	AT(0.002)ENDIY(0.005)NFFS(0.993)PLNPVR	2	0.61171	2	1063500	2534500	1.772	0.937	1.891
P36507	306	S	Dual specificity mitogen-activated protein kinase kinase 2	MAP2K2	1	5.7822e-07	96.012	PRPPGRPVS(1)GHGMDSR	4	0.16524	3	469630000	1757900000	2.135	1.129	1.891
P35611	358	S	Alpha-adducin	ADD1	0.992439	1.10792e-06	101.72	S(0.008)PGS(0.992)PVGEGTGSPPK	2	0.18793	5	297390000	1131300000	2.716	1.437	1.89
Q86UP2	1313	S	Kinectin	KTN1	0.993979	1.81278e-17	131.04	AAGDTTVIENSDVS(0.994)PET(0.005)ESSEK	2	-0.67963	1	5746400	11101000	1.877	0.993	1.89
Q5SRE5	1717	S	Nucleoporin NUP188 homolog	NUP188	0.999213	2.64404e-06	89.756	GAPSSPAT(0.001)GVLPS(0.999)PQGK	2	-0.19157	4	11704000	34207000	1.942	1.03	1.885
Q12802	790	S	A-kinase anchor protein 13	AKAP13	0.979779	2.3725e-09	87.357	ELVPDQAVISDSTFSLANS(0.98)PGS(0.018)ES(0.001)VTK	2	-1.7334	1	11007000	49728000	2.125	1.13	1.881
Q96T58	736	S	Msx2-interacting protein	SPEN	0.996853	3.24332e-05	87.228	RPQS(0.997)PGAS(0.628)PS(0.375)QAER	2	3.964	1	27314000	85449000	1.771	0.942	1.88
Q04323	200	S	UBX domain-containing protein 1	UBXN1	0.811755	9.47127e-08	70.946	KYGGSVGSQPPPVAPEPGPVPS(0.085)S(0.812)PS(0.101)QEPPT(0.002)KR	4	0.2242	1	2539600	11927000	1.242	0.661	1.879
Q15583	286	S	Homeobox protein TGIF1	TGIF1	0.999779	1.04718e-05	88.565	PLS(1)PKPSSPGSVLAR	2	1.2442	5	25192000	92433000	2.012	1.071	1.879
Q69YQ0	868	S	Cytospin-A	SPECC1L	0.999202	0.000313994	113.42	TPLS(0.999)PS(0.001)PMK	2	0.057912	3	59786000	170770000	2.041	1.086	1.879
Q9UGP4	384	S	LIM domain-containing protein 1	LIMD1	0.970788	1.99863e-09	94.301	LS(0.971)PT(0.015)S(0.015)LVHPVMSTLPELSCK	3	-1.229	6	54663000	113260000	1.65	0.878	1.879
O95785	996	S	Protein Wiz	WIZ	0.97103	9.78308e-08	115.32	KTPLALAGS(0.971)PT(0.029)PK	2	-0.027778	3	10863000	44989000	2.546	1.356	1.878
Q13177	2	S	Serine/threonine-protein kinase PAK 2	PAK2	1	4.55706e-32	193.06	S(1)DNGELEDKPPAPPVR	3	-0.15336	11	179990000	551290000	1.821	0.97	1.877
Q6VMQ6	113	S	Activating transcription factor 7-interacting protein 1	ATF7IP	0.994572	1.25254e-11	87.265	NKQDDDLNCEPLS(0.995)PHNIT(0.005)PEPVSK	4	0.62994	5	111870000	385730000	2.132	1.136	1.877
Q8ND24	15	S	RING finger protein 214	RNF214	0.987072	1.75203e-08	73.574	AASEVAGVVANAPS(0.987)PPES(0.009)S(0.003)S(0.001)LCASK	3	0.32489	3	42064000	105230000	1.824	0.972	1.877
Q96L91	1732	S	E1A-binding protein p400	EP400	0.951152	6.5886e-05	51.715	VAVNALAVGEPGT(0.02)AS(0.02)KPAS(0.951)PIGGPT(0.009)QEEK	3	0.027765	1	13622000	84788000	2.251	1.199	1.877
Q9BRZ2	475	S	E3 ubiquitin-protein ligase TRIM56	TRIM56	1	8.81045e-26	166.28	EPS(1)PALGPNLDGSGLLPR	2	0.2178	16	17839000	65814000	2.437	1.299	1.876
Q8IWI9	369	S	MAX gene-associated protein	MGA	0.999998	2.42822e-05	78.552	VAS(1)PLDQNGSFNVVIK	2	-0.46237	4	28869000	50472000	1.431	0.763	1.875
Q9NZN5	341	S	Rho guanine nucleotide exchange factor 12	ARHGEF12	0.918406	5.43717e-10	111.11	SETIQDTDTQSLVGS(0.918)PS(0.033)T(0.048)R	3	-1.7347	1	6230700	16751000	1.577	0.841	1.875
Q9P289	4	S	Serine/threonine-protein kinase 26	STK26	1	5.65211e-12	100.66	AHS(1)PVAVQVPGMQNNIADPEELFTK	2	-0.37772	11	34618000	188760000	2.43	1.297	1.874
Q6PJG2	704	T	ELM2 and SANT domain-containing protein 1	ELMSAN1	0.991299	6.60387e-07	78.678	T(0.433)NS(0.568)AEVT(0.991)PPVLS(0.008)VMGEATPVSIEPR	3	0.28422	2	11026000	41664000	1.865	0.997	1.871
O00273	315	S	DNA fragmentation factor subunit alpha	DFFA	1	0.000617473	70.942	AS(1)PPGDLQNPK	2	-0.54431	3	196560000	544140000	2.1	1.123	1.87
O00499	331	S	Myc box-dependent-interacting protein 1	BIN1	0.902692	2.44231e-13	98.727	VNHEPEPAGGATPGAT(0.012)LPKS(0.903)PS(0.085)QLR	3	0.84864	2	12708000	41450000	1.913	1.023	1.87
Q2NKX8	1188	S	DNA excision repair protein ERCC-6-like	ERCC6L	0.999999	3.49275e-34	153.39	PSALAQETSLGAPEPLSGEQLVGS(1)PQDK	3	0.32252	1	32679000	149470000	1.823	0.975	1.87
Q9H3H3	12	S	UPF0696 protein C11orf68	C11orf68	1	0.00293753	52.464	MEPGEELEEEGS(1)PGGR	3	-1.2476	2	8985500	31278000	2.583	1.381	1.87
Q9UPQ9	879	S	Trinucleotide repeat-containing gene 6B protein	TNRC6B	0.897251	8.5614e-09	101.89	DEEPSGWEEPS(0.897)PQS(0.079)IS(0.024)R	2	-1.8339	1	5550400	10148000	1.311	0.702	1.868
O60941	394	S	Dystrobrevin beta	DTNB	0.854652	0.000460336	57.288	VLDS(0.855)PS(0.145)RLDEEHR	3	-0.34803	1	6411800	15211000	2.595	1.391	1.866
O76094	621	S	Signal recognition particle subunit SRP72	SRP72	0.843036	1.88491e-10	88.021	T(0.001)VS(0.156)S(0.843)PPTSPR	2	-0.15788	13	130850000	539130000	1.851	0.992	1.866
Q03252	34	T	Lamin-B2	LMNB2	0.999759	0.00148644	66.059	AGGPAT(1)PLSPTR	2	0.63654	3	74656000	147410000	1.627	0.872	1.866
Q02952	253	S	A-kinase anchor protein 12	AKAP12	0.780473	1.09613e-05	56.22	EQS(0.217)HAEIS(0.78)PPAES(0.003)GQAVEECKEEGEEK	4	-0.4241	1	550080	3110500	2.34	1.255	1.865
Q02952	1328	S	A-kinase anchor protein 12	AKAP12	0.946022	0.000202193	92.538	S(0.946)PPS(0.054)PVER	2	0.63914	6	78048000	239330000	2.34	1.255	1.865
Q92766	161	S	Ras-responsive element-binding protein 1	RREB1	0.999048	2.70034e-06	73.127	IHEKDPNSATAT(0.001)APPS(0.999)PLK	3	-0.19693	2	15024000	44227000	2.076	1.113	1.865
P48637	415	S	Glutathione synthetase	GSS	1	2.77877e-08	108.14	IEPEPFENCLLRPGS(1)PAR	3	1.4407	5	90644000	298620000	2.213	1.187	1.864
Q9BQ52	736	S	Zinc phosphodiesterase ELAC protein 2	ELAC2	0.999579	1.63624e-05	108.23	VPLFS(1)PNFSEK	2	-0.51254	1	960820	2278800	1.735	0.931	1.864
Q08357	268	S	Sodium-dependent phosphate transporter 2	SLC20A2	1	0.0017218	61.11	VQEAES(1)PVFK	2	1.2987	1	11709000	67410000	2.073	1.113	1.863
Q5VZK9	1101	S	F-actin-uncapping protein LRRC16A	CARMIL1	1	0.00156973	68.283	GAVRS(1)PPVDCPR	2	-0.87765	1	7321500	20170000	1.911	1.026	1.863
Q5VZK9	880	S	F-actin-uncapping protein LRRC16A	CARMIL1	0.943279	0.000478693	45.916	T(0.057)LPQQES(0.943)LEIELAEEKPVK	3	-0.90234	1	21088000	58758000	1.91	1.026	1.862
Q9UEY8	677	S	Gamma-adducin	ADD3	0.877803	0.00115005	64.962	IEEVLS(0.003)PEGS(0.878)PS(0.154)KS(0.765)PS(0.201)K	2	0.8488	2	31057000	85862000	2.287	1.228	1.862
Q53GS7	88	S	Nucleoporin GLE1	GLE1	0.999822	1.12177e-23	157.63	S(1)PDASSAFSPASPATPNGTK	2	-1.4478	5	26231000	96540000	2.09	1.123	1.861
Q08AD1	1019	S	Calmodulin-regulated spectrin-associated protein 2	CAMSAP2	0.99998	2.4074e-11	158.14	RFS(1)PSQVPIQTR	2	1.0358	2	22587000	59240000	1.477	0.794	1.86
Q659C4	340	S	La-related protein 1B	LARP1B	1	0.00356003	82.437	IGS(1)PLS(1)PKK	2	-0.098782	3	24438000	77649000	2.408	1.295	1.859
Q659C4	343	S	La-related protein 1B	LARP1B	1	0.00356003	82.437	IGS(1)PLS(1)PKK	2	-0.098782	4	24438000	77649000	2.408	1.295	1.859
Q02952	347	S	A-kinase anchor protein 12	AKAP12	0.999994	4.01935e-08	75.529	EQEPEKVDTEEDGKAEVAS(1)EK	3	-0.75675	2	129550000	425660000	2.332	1.255	1.858
Q8IZW8	350	S	Tensin-4	TNS4	0.98475	0.00349826	57.885	T(0.015)PHS(0.985)PPLAK	2	-0.92503	1	61934000	177820000	2.125	1.144	1.858
O14497	363	S	AT-rich interactive domain-containing protein 1A	ARID1A	0.999093	2.89003e-09	93.583	SHHAPMS(0.999)PGS(0.001)SGGGGQPLAR	3	-0.24009	8	164710000	521840000	1.963	1.057	1.857
P25440	633	S	Bromodomain-containing protein 2	BRD2	0.983759	1.01138e-07	68.284	TAPPALPT(0.011)GY(0.004)DS(0.984)EEEEES(0.001)RPMSYDEK	4	0.73317	7	336170000	1854200000	2.74	1.476	1.856
Q8TDD1	75	S	ATP-dependent RNA helicase DDX54	DDX54	0.754006	3.06962e-18	142.85	LGPGRPLPT(0.002)FPT(0.052)S(0.052)ECT(0.139)S(0.754)DVEPDTR	2	1.6532	4	145000000	475260000	2.005	1.08	1.856
Q9P0V3	42	S	SH3 domain-binding protein 4	SH3BP4	0.796562	0.000141119	54.964	VPS(0.797)PS(0.203)ALLVDNPTPFGNAK	2	1.6896	1	562690	1563100	2.354	1.27	1.854
O75382	7	S	Tripartite motif-containing protein 3	TRIM3	1	1.85226e-06	99.371	REDS(1)PGPEVQPMDK	2	-1.7881	4	41777000	154460000	1.629	0.879	1.853
P21333	2327	S	Filamin-A	FLNA	0.883949	2.00405e-09	75.913	FNEEHIPDSPFVVPVAS(0.884)PS(0.116)GDAR	3	-0.10176	3	36619000	137700000	2.489	1.345	1.851
Q13153	212	T	Serine/threonine-protein kinase PAK 1	PAK1	0.859844	3.85756e-06	110.14	SVIEPLPVT(0.86)PT(0.14)R	2	0.94815	3	30054000	87859000	1.841	0.995	1.85
Q9Y2H6	203	S	Fibronectin type-III domain-containing protein 3A	FNDC3A	0.983346	0.010265	53.388	MS(0.015)S(0.983)PPS(0.001)SPQK	2	0.44724	1	3370000	7647300	1.719	0.929	1.85
Q13247	314	S	Serine/arginine-rich splicing factor 6	SRSF6	1	0.000511883	74.475	ARS(1)VS(1)PPPKR	3	-0.28537	8	41953000	114830000	1.373	0.743	1.848
Q13247	316	S	Serine/arginine-rich splicing factor 6	SRSF6	1	0.000511883	74.475	ARS(1)VS(1)PPPKR	3	-0.28537	8	41953000	114830000	1.373	0.743	1.848
Q8IU81	453	S	Interferon regulatory factor 2-binding protein 1	IRF2BP1	1	2.67394e-18	144.18	AGGAS(1)PAASSTAQPPTQHR	2	-0.03739	1	14348000	31467000	1.737	0.94	1.848
Q12769	1157	S	Nuclear pore complex protein Nup160	NUP160	0.981189	4.518e-08	71.207	LIRPEYAWIVQPVS(0.019)GAVYDRPGAS(0.981)PK	4	0.43473	1	41371000	137790000	2.024	1.096	1.847
Q6Y7W6	26	S	GRB10-interacting GYF protein 2	GIGYF2	0.879058	1.01667e-05	67.56	ALS(0.003)S(0.003)GGS(0.003)IT(0.069)S(0.879)PPLS(0.043)PALPK	2	1.0634	10	341970000	864760000	1.909	1.034	1.846
Q6ZRV2	925	S	Protein FAM83H	FAM83H	0.992611	5.989e-05	98.654	RS(0.007)S(0.993)PVPPVPER	2	-0.68935	10	163210000	567930000	1.963	1.064	1.845
Q7Z3C6	761	S	Autophagy-related protein 9A	ATG9A	0.933436	0.00126196	66.962	S(0.016)AS(0.933)Y(0.05)PCAAPR	2	-0.12445	2	31666000	133350000	2.854	1.549	1.842
Q9C0B5	554	S	Palmitoyltransferase ZDHHC5	ZDHHC5	0.999998	6.63186e-24	122.62	LLRQS(1)PPLPGREEEPGLGDSGIQSTPGSGHAPR	4	-0.82989	1	4699100	36821000	2.008	1.09	1.842
P00533	693	T	Epidermal growth factor receptor	EGFR	0.994613	1.06994e-08	109.85	ELVEPLT(0.995)PS(0.005)GEAPNQALLR	3	-0.17212	11	698910000	1636400000	1.46	0.793	1.841
Q9UHB6	132	S	LIM domain and actin-binding protein 1	LIMA1	1	4.12011e-10	144.4	S(1)PPEALVQGR	2	0.026945	36	335290000	1269800000	2.257	1.226	1.841
O60524	831	S	Nuclear export mediator factor NEMF	NEMF	0.877854	0.000336011	58.339	KLPS(0.878)DS(0.122)GDLEALEGK	2	0.090182	2	104420000	201760000	1.603	0.871	1.84
Q05209	509	T	Tyrosine-protein phosphatase non-receptor type 12	PTPN12	0.964377	5.26362e-05	73.928	VS(0.034)VT(0.964)PPEES(0.002)QNSDTPPRPDR	3	-1.0342	1	21035000	61850000	2.482	1.35	1.839
Q53T59	139	S	HCLS1-binding protein 3	HS1BP3	1	2.29867e-05	113.99	S(1)PGAAGLTSR	2	0.72938	2	19647000	65709000	2.291	1.246	1.839
Q8WYQ5	371	T	Microprocessor complex subunit DGCR8	DGCR8	0.843567	1.19389e-06	86.32	EQS(0.065)S(0.085)DLT(0.844)PS(0.022)GDVS(0.985)PVKPLS(0.001)R	3	1.5119	1	6817900	19069000	1.776	0.966	1.839
Q99543	47	S	DnaJ homolog subfamily C member 2	DNAJC2	1	1.42962e-16	166.04	NAS(1)AS(1)FQELEDKK	3	1.1272	14	208130000	349440000	1.848	1.006	1.837
Q9Y6M1	164	S	Insulin-like growth factor 2 mRNA-binding protein 2	IGF2BP2	0.989825	3.85392e-15	138.28	IS(0.002)Y(0.003)IPDEEVS(0.07)S(0.935)PS(0.99)PPQR	2	0.65346	9	326890000	1219800000	2.537	1.381	1.837
Q14C86	390	T	GTPase-activating protein and VPS9 domain-containing protein 1	GAPVD1	0.999986	2.42217e-06	88.548	AVET(1)PPLSSVNLLEGLSR	2	0.81455	2	7064900	21186000	2.357	1.284	1.836
O14974	299	S	Protein phosphatase 1 regulatory subunit 12A	PPP1R12A	0.999999	1.52597e-45	191.41	DKKS(1)PLIESTANMDNNQSQK	2	0.33897	4	83662000	283370000	2.044	1.114	1.835
Q9H5V8	775	S	CUB domain-containing protein 1	CDCP1	0.995778	2.56009e-08	101.75	PFQGT(0.004)MGVCPPS(0.996)PPTICSR	3	-0.26257	6	4658600	19235000	2.181	1.189	1.834
Q9UHB6	362	S	LIM domain and actin-binding protein 1	LIMA1	1	1.09375e-33	212.24	PLS(1)PDSR	2	0.29215	10	957740000	3752200000	2.249	1.226	1.834
Q05397	843	S	Focal adhesion kinase 1	PTK2	0.973666	1.99855e-09	79.867	GS(0.974)IDREDGS(0.026)LQGPIGNQHIYQPVGKPDPAAPPK	4	0.41703	2	7831100	79915000	2.529	1.38	1.833
Q53F19	25	S	Nuclear cap-binding protein subunit 3	NCBP3	0.996542	9.25074e-07	60.218	AEAPAGPALGLPS(0.997)PEAES(0.003)GVDR	3	0.2207	3	97441000	417650000	1.844	1.006	1.833
Q8IY67	463	T	Ribonucleoprotein PTB-binding 1	RAVER1	1	1.88989e-12	116.55	EALGLGPPAAQLT(1)PPPAPVGLR	3	0.39351	11	77973000	279140000	2.17	1.185	1.831
Q9BTU6	47	S	Phosphatidylinositol 4-kinase type 2-alpha	PI4K2A	0.978178	9.09105e-16	135.34	VAAAAGS(0.02)GPS(0.978)PPGS(0.002)PGHDR	2	-0.20194	13	241290000	654980000	1.593	0.87	1.831
Q9Y3Z3	33	S	Deoxynucleoside triphosphate triphosphohydrolase SAMHD1	SAMHD1	0.99546	1.32952e-09	81.904	TPSNT(0.001)PS(0.004)AEADWS(0.995)PGLELHPDYK	3	-0.17888	3	169660000	485710000	2.173	1.187	1.831
Q9BTU6	51	S	Phosphatidylinositol 4-kinase type 2-alpha	PI4K2A	0.994323	8.98354e-11	111.56	VAAAAGS(0.084)GPS(0.921)PPGS(0.994)PGHDR	2	-0.60408	7	142300000	399860000	1.592	0.87	1.83
Q9P0K7	512	S	Ankycorbin	RAI14	0.973268	1.38946e-06	76.378	LGLVS(0.973)PES(0.027)MDNYSHFHELR	3	-1.0536	1	1158100	2656300	1.422	0.777	1.83
Q14152	1336	S	Eukaryotic translation initiation factor 3 subunit A	EIF3A	1	0.000894086	71.153	RVPPPALS(1)RDR	3	0.10906	7	31406000	54808000	1.641	0.897	1.829
P27816	14	S	Microtubule-associated protein 4	MAP4	0.813689	3.23508e-05	76.959	ADLSLADALT(0.186)EPS(0.814)PDIEGEIK	3	-0.64402	1	4632500	16496000	2.131	1.166	1.828
P05387	105	S	60S acidic ribosomal protein P2	RPLP2	1	6.05468e-18	148.2	KEES(1)EES(1)DDDMGFGLFD	3	-0.98708	29	1922700000	3050300000	1.622	0.888	1.827
Q14676	299	S	Mediator of DNA damage checkpoint protein 1	MDC1	0.906657	1.16136e-12	89.973	S(0.14)QPPGEDS(0.907)DT(0.954)DVDDDSRPPGRPAEVHLER	5	0.34283	5	341070000	1201600000	2.365	1.295	1.826
Q5XXA6	196	S	Anoctamin-1	ANO1	1	0.0122539	53.432	KINS(1)VLQK	2	-1.0133	1	2859000	4797000	1.382	0.757	1.826
Q12802	1282	S	A-kinase anchor protein 13	AKAP13	0.7532	1.90698e-06	66.294	AAGALLT(0.001)EGEACHMS(0.022)LS(0.224)S(0.753)PELGPLTK	3	-0.62959	1	2329300	8220400	2.061	1.13	1.824
Q8IWV7	21	T	E3 ubiquitin-protein ligase UBR1	UBR1	0.999961	1.14167e-13	151.8	MEISAELPQT(1)PQR	2	0.25955	5	35865000	106750000	1.854	1.017	1.823
P62249	3	S	40S ribosomal protein S16	RPS16	0.999633	5.15396e-05	77.185	PS(1)KGPLQSVQVFGR	2	1.8822	2	1815300	5923600	1.507	0.827	1.822
Q9Y6M1	550	T	Insulin-like growth factor 2 mRNA-binding protein 2	IGF2BP2	1	0.000275479	81.656	DQT(1)PDENEEVIVR	2	0.8911	1	1844300	11018000	2.516	1.381	1.822
Q8N3X1	517	T	Formin-binding protein 4	FNBP4	0.952506	1.61546e-07	118.52	VQT(0.047)T(0.953)PKVEEEQDLK	2	1.2294	5	129930000	293980000	1.802	0.99	1.82
Q9Y3Z3	278	S	Deoxynucleoside triphosphate triphosphohydrolase SAMHD1	SAMHD1	0.991896	0.00105862	57.936	EQIVGPLES(0.992)PVEDS(0.008)LWPYK	2	2.2331	1	2026800	11143000	2.158	1.187	1.818
P30414	1145	T	NK-tumor recognition protein	NKTR	0.915425	5.19801e-05	107.09	VEET(0.915)S(0.085)PLGNAR	2	-0.081296	1	10191000	27468000	1.688	0.929	1.817
Q6PKG0	90	S	La-related protein 1	LARP1	1	4.40008e-16	98.261	PLQLPGAEGPAIS(1)DGEEGGGEPGAGGGAAGAAGAGR	3	0.2364	4	277790000	1159200000	1.99	1.096	1.816
Q02952	364	S	A-kinase anchor protein 12	AKAP12	0.904497	2.15462e-05	62.193	LTASEQAHPQEPAES(0.904)AHEPRLS(0.086)AEY(0.009)EK	2	-0.6217	1	4844900	33267000	2.275	1.255	1.813
Q8NE71	108	T	ATP-binding cassette sub-family F member 1	ABCF1	1	6.96557e-12	124.51	KLS(1)VPT(1)S(1)DEEDEVPAPKPR	3	-0.29206	16	423910000	1550900000	1.703	0.94	1.812
Q9BTC0	805	S	Death-inducer obliterator 1	DIDO1	0.99729	5.15593e-07	80.009	QEAIPDLEDS(0.997)PPVS(0.938)DS(0.065)EEQQESAR	3	0.35937	1	3467500	11501000	1.376	0.76	1.811
Q9BTC0	809	S	Death-inducer obliterator 1	DIDO1	0.937821	5.15593e-07	80.009	QEAIPDLEDS(0.997)PPVS(0.938)DS(0.065)EEQQESAR	3	0.35937	1	3467500	11501000	1.376	0.76	1.811
Q15418	363	S	Ribosomal protein S6 kinase alpha-1	RPS6KA1	0.999946	4.4701e-08	96.591	DS(1)PGIPPSAGAHQLFR	3	-0.44802	11	34392000	91824000	1.79	0.989	1.81
Q92785	176	T	Zinc finger protein ubi-d4	DPF2	1	3.61696e-10	107.24	ILEPDDFLDDLDDEDYEEDT(1)PK	2	-0.09125	2	5495500	22337000	1.868	1.032	1.81
P54105	102	S	Methylosome subunit pICln	CLNS1A	0.999998	1.38624e-20	133.29	FEEESKEPVADEEEEDS(1)DDDVEPITEFR	3	-0.62777	12	2765800000	2446900000	1.174	0.649	1.809
Q9BRG2	218	S	SH2 domain-containing protein 3A	SH2D3A	0.993864	2.6053e-13	122.79	T(0.006)PS(0.994)FELPDASERPPTYCELVPR	3	0.18371	2	5153400	23263000	1.869	1.034	1.808
O14920	672	S	Inhibitor of nuclear factor kappa-B kinase subunit beta	IKBKB	0.955503	3.10534e-06	94.922	GPVS(0.044)GS(0.956)PDSMNASR	2	-1.5029	1	18572000	40452000	1.729	0.957	1.807
Q8IYB3	234	S	Serine/arginine repetitive matrix protein 1	SRRM1	0.999876	1.06277e-07	105.06	VKEPS(1)VQEATSTSDILK	2	0.18712	2	15081000	55268000	1.888	1.045	1.807
P46821	1322	S	Microtubule-associated protein 1B	MAP1B	0.939767	9.0805e-13	90.694	TLEVVS(0.94)PS(0.044)QS(0.009)VT(0.003)GS(0.003)AGHT(0.001)PYYQSPTDEK	3	0.64811	1	32468000	96214000	2.03	1.124	1.806
Q9BQG0	1267	S	Myb-binding protein 1A	MYBBP1A	0.999544	4.32149e-24	160.78	NQKPSQVNGAPGS(1)PTEPAGQK	2	1.7098	39	1126100000	3208700000	1.994	1.104	1.806
Q9H5H4	97	S	Zinc finger protein 768	ZNF768	1	5.79019e-06	93.381	S(1)PGLVPPS(1)PEFAPR	2	0.71361	2	5481000	24818000	2.749	1.523	1.805
O76074	86	S	cGMP-specific 3',5'-cyclic phosphodiesterase	PDE5A	1	3.19043e-09	118.62	GHTESCSCPLQQS(1)PR	3	-0.89208	1	6233100	18704000	2.415	1.34	1.802
Q15149	1435	S	Plectin	PLEC	1	9.86737e-05	90.931	AQLEPVAS(1)PAK	2	-0.40404	4	334630000	546800000	1.314	0.729	1.802
A6ND36	127	S	Protein FAM83G	FAM83G	0.999837	0.000592884	53.565	S(1)IPQLDLGWPDTIAYR	2	0.69015	2	735270	1772900	1.578	0.876	1.801
Q9BY89	1366	S	Uncharacterized protein KIAA1671	KIAA1671	0.998069	0.000150296	93.243	VS(0.001)PKS(0.998)PPT(0.001)DQK	2	0.22893	1	11106000	34573000	2.277	1.264	1.801
Q9Y4C1	445	S	Lysine-specific demethylase 3A	KDM3A	0.980861	2.4117e-09	110.4	HLEHAPS(0.981)PS(0.019)DVSNAPEVK	3	0.082479	2	15338000	46511000	2.264	1.257	1.801
O75190	277	S	DnaJ homolog subfamily B member 6	DNAJB6	1	1.79809e-16	145.91	HAPHCLS(1)EEEGEQDRPR	4	-0.52173	7	187960000	533290000	1.69	0.939	1.8
Q7L4I2	220	T	Arginine/serine-rich coiled-coil protein 2	RSRC2	0.99965	0.00100447	72.433	S(0.022)LS(0.98)RT(1)PS(0.998)PPPFR	2	-0.53106	2	7288000	21764000	3.795	2.108	1.8
A3KN83	1062	S	Protein strawberry notch homolog 1	SBNO1	0.761527	0.000524593	50.029	S(0.007)IVNLDS(0.231)PMVS(0.762)PPPDYPGEFFK	3	1.2553	1	1752700	5657400	2.153	1.197	1.799
Q96JQ2	635	S	Calmin	CLMN	0.999988	1.52768e-08	81.18	MDKHEPHQDS(1)GEEAEGCPSAPEETPVDK	4	-0.40429	1	23786000	153500000	3.549	1.973	1.799
Q8IX90	152	S	Spindle and kinetochore-associated protein 3	SKA3	0.933595	2.98181e-08	93.505	TDVKDDLSDPPVAS(0.007)S(0.007)CIS(0.051)EKS(0.934)PR	3	-0.37017	2	3668100	11613000	1.678	0.934	1.797
Q15424	234	S	Scaffold attachment factor B1	SAFB	0.884859	3.45843e-08	72.152	S(0.004)EPVKEES(0.885)S(0.111)ELEQPFAQDTSSVGPDR	3	-0.41119	1	47626000	131590000	1.714	0.955	1.795
Q5THJ4	2692	S	Vacuolar protein sorting-associated protein 13D	VPS13D	1	1.23051e-05	75.773	DS(1)PGAVAAPLISGVEIK	2	1.537	1	7128300	17976000	1.651	0.92	1.795
Q92797	1259	S	Symplekin	SYMPK	0.99972	2.27841e-10	85.412	SPQT(0.001)LAPVGEDAMKT(0.999)PS(1)PAAEDAREPEAK	3	-0.15409	3	28637000	183220000	2.255	1.256	1.795
Q92797	1257	T	Symplekin	SYMPK	0.999498	2.27841e-10	85.412	SPQT(0.001)LAPVGEDAMKT(0.999)PS(1)PAAEDAREPEAK	3	-0.15409	3	28637000	183220000	2.255	1.256	1.795
P36871	117	S	Phosphoglucomutase-1	PGM1	0.991938	1.12496e-18	134.91	AIGGIILT(0.008)AS(0.992)HNPGGPNGDFGIK	3	0.34161	29	1514100000	3582300000	1.813	1.011	1.793
Q13247	303	S	Serine/arginine-rich splicing factor 6	SRSF6	0.989142	0.000309617	84.946	S(0.011)NS(0.989)PLPVPPSK	2	-0.69567	21	202620000	352890000	1.332	0.743	1.793
Q52LW3	190	S	Rho GTPase-activating protein 29	ARHGAP29	1	1.04685e-06	105.5	GNFS(1)PLELDNVLLK	2	0.028812	2	15380000	36947000	1.741	0.971	1.793
Q9UKV3	1004	S	Apoptotic chromatin condensation inducer in the nucleus	ACIN1	1	0.000134634	129.82	TAQVPS(1)PPR	2	-0.056735	28	1659200000	4565800000	1.802	1.005	1.793
Q92576	283	S	PHD finger protein 3	PHF3	1	0.00151332	58.04	AKPVGS(1)PLFK	2	0.67935	9	26258000	40484000	1.131	0.631	1.792
P48634	1219	S	Protein PRRC2A	PRRC2A	1	4.14085e-05	99.498	LIPGPLS(1)PVAR	2	-0.25508	10	167230000	356390000	1.311	0.732	1.791
Q5VWJ9	67	S	Sorting nexin-30	SNX30	0.769111	1.18069e-16	117.26	SFGDKDLILPNGGTPAGT(0.015)S(0.201)S(0.769)PAS(0.011)S(0.003)S(0.001)SLLNR	3	-0.029204	2	2638000	13048000	2.198	1.227	1.791
Q8IYB3	696	S	Serine/arginine repetitive matrix protein 1	SRRM1	0.979232	3.21155e-09	132.97	APQTSS(0.021)S(0.979)PPPVR	2	0.16118	14	492190000	1355400000	1.871	1.045	1.79
Q03164	3527	S	Histone-lysine N-methyltransferase 2A	KMT2A	0.976283	0.000422033	59.728	S(0.01)AS(0.976)PS(0.013)VPGPTKPK	2	-0.07751	2	42025000	173110000	2.414	1.349	1.789
Q7L2J0	217	S	7SK snRNA methylphosphate capping enzyme	MEPCE	0.790675	0.000213549	60.621	T(0.012)LNAET(0.987)PKS(0.21)S(0.791)PLPAK	3	-0.33142	3	80529000	208670000	1.619	0.906	1.787
Q5T1M5	956	S	FK506-binding protein 15	FKBP15	0.999996	2.39755e-17	130.27	RPS(1)QEQSASASSGQPQAPLNR	2	0.33715	6	212870000	536500000	1.548	0.867	1.785
Q8IYB3	740	S	Serine/arginine repetitive matrix protein 1	SRRM1	0.999913	0.00195107	68.42	AAS(1)PS(1)PQSVR	2	-0.5245	2	106600000	299960000	1.864	1.045	1.784
Q96CW5	515	S	Gamma-tubulin complex component 3	TUBGCP3	0.900571	1.01164e-08	83.435	S(0.099)AES(0.901)PQDAADLFTDLENAFQGK	3	0.36193	1	8352400	18258000	1.682	0.943	1.784
Q9HCD6	1517	S	Protein TANC2	TANC2	1	0.00847583	56.956	FS(1)PPPVGGQGK	2	0.87978	2	45057000	168900000	2.401	1.346	1.784
P51991	112	S	Heterogeneous nuclear ribonucleoprotein A3	HNRNPA3	0.883591	0.00142134	60.272	AVS(0.884)REDS(0.116)VKPGAHLTVK	3	-0.055217	1	1969700	8784100	1.992	1.118	1.782
Q5T5Y3	500	S	Calmodulin-regulated spectrin-associated protein 1	CAMSAP1	0.846189	1.56618e-07	79.068	S(0.091)IS(0.846)KDS(0.058)LAS(0.005)NIVNLTPQNQPHPTATK	4	2.1933	2	2956800	13572000	1.932	1.084	1.782
O60244	617	S	Mediator of RNA polymerase II transcription subunit 14	MED14	1	2.32905e-05	101.78	KLS(1)DDPCPVESK	2	-1.8739	2	27852000	80560000	2.029	1.139	1.781
O75533	261	T	Splicing factor 3B subunit 1	SF3B1	0.991241	5.1923e-07	96.591	IWDPT(0.002)PS(0.007)HT(0.991)PAGAATPGR	2	-0.7123	1	1576400	4556700	2.142	1.203	1.781
Q7L2J0	213	T	7SK snRNA methylphosphate capping enzyme	MEPCE	0.999712	2.7359e-08	110.64	TLNAET(1)PKS(0.601)S(0.4)PLPAK	2	-0.32469	6	175600000	445260000	1.613	0.906	1.78
Q9Y2W1	55	S	Thyroid hormone receptor-associated protein 3	THRAP3	0.995728	0.00156868	90.906	S(0.003)Y(0.002)S(0.996)PAHNR	2	1.0404	3	46506000	87842000	2.219	1.247	1.779
P04049	301	S	RAF proto-oncogene serine/threonine-protein kinase	RAF1	0.966145	6.94269e-33	168.45	SHSESASPSALSSSPNNLS(0.966)PT(0.033)GWS(0.001)QPK	3	-1.4557	1	2571300	7735700	1.266	0.712	1.778
P27708	166	T	CAD protein	CAD	0.997365	0.000588066	66.059	PLVPEVS(0.003)IKT(0.997)PR	3	0.25937	1	516180	2337000	2.18	1.226	1.778
Q96D71	482	S	RalBP1-associated Eps domain-containing protein 1	REPS1	0.890785	2.23992e-13	101	RT(0.436)GS(0.549)DHT(0.026)NPT(0.099)S(0.891)PLLVKPSDLLEENK	3	1.6585	3	20567000	45980000	1.666	0.937	1.778
Q96AQ6	43	S	Pre-B-cell leukemia transcription factor-interacting protein 1	PBXIP1	0.988949	7.39973e-09	120.84	ALQAPHS(0.989)PS(0.011)K	2	-0.58081	7	238530000	695440000	2.042	1.15	1.776
P35658	433	S	Nuclear pore complex protein Nup214	NUP214	0.958379	7.01652e-15	131.54	S(0.001)PGS(0.958)T(0.041)PTTPTSSQAPQK	2	0.43788	2	10461000	39102000	2.545	1.434	1.775
Q9BWH6	72	S	RNA polymerase II-associated protein 1	RPAP1	1	2.48074e-05	65.125	DVVMLDNLPDLPPALVPS(1)PPKR	3	0.12319	2	2547900	11983000	2.341	1.319	1.775
Q9UJV9	23	S	Probable ATP-dependent RNA helicase DDX41	DDX41	1	6.91435e-08	103.41	S(1)EAEDEDDEDYVPYVPLR	3	0.98912	2	51862000	138860000	2.24	1.262	1.775
O43491	499	S	Band 4.1-like protein 2	EPB41L2	1	0.00329458	74.962	LVS(1)PEQPPK	2	0.36877	2	4623700	14142000	2.083	1.174	1.774
P85037	445	S	Forkhead box protein K1	FOXK1	1	2.52539e-06	97.902	EGS(1)PIPHDPEFGSK	2	-0.044413	5	225870000	598190000	1.79	1.009	1.774
Q14181	141	S	DNA polymerase alpha subunit B	POLA2	0.999836	1.58504e-27	158.69	S(1)PHQLLSPSSFSPSATPSQK	3	0.37817	1	22354000	61174000	1.674	0.944	1.773
Q5T5Y3	1080	S	Calmodulin-regulated spectrin-associated protein 1	CAMSAP1	0.997985	4.76889e-21	154.26	APVHFVEPLS(0.998)PT(0.002)GVAGHR	3	1.1891	5	190120000	531830000	1.922	1.084	1.773
P35237	151	S	Serpin B6	SERPINB6	0.999835	7.93367e-09	111.77	IAELLS(1)PGSVDPLTR	2	0.63892	2	1358900	4292600	1.818	1.026	1.772
Q15365	190	S	Poly(rC)-binding protein 1	PCBP1	0.78962	3.03357e-10	91.767	VMTIPY(0.003)QPMPAS(0.207)S(0.79)PVICAGGQDR	2	-1.3772	12	93004000	345700000	2.201	1.242	1.772
Q8N1F8	761	S	Serine/threonine-protein kinase 11-interacting protein	STK11IP	0.999338	0.00443073	42.314	AKNS(0.999)PPQAPSTR	2	0.41514	1	31459000	66891000	2.117	1.195	1.772
Q9BUA3	251	S	SPIN1-docking protein	C11orf84	0.849593	3.92144e-06	66.793	NLDPDPEPPS(0.027)PDS(0.85)PT(0.108)ET(0.015)FAAPAEVR	3	1.163	4	32245000	118780000	1.554	0.877	1.772
P18206	822	Y	Vinculin	VCL	0.999998	0.0394984	146.54	SFLDSGY(1)R	2	-0.39478	1	5377000	15579000	2.074	1.171	1.771
Q9NQC3	15	S	Reticulon-4	RTN4	0.966626	1.79514e-13	104.72	MEDLDQSPLVSS(0.011)S(0.023)DS(0.967)PPRPQPAFK	2	-0.9325	30	4618800000	16678000000	1.838	1.038	1.771
P42224	727	S	Signal transducer and activator of transcription 1-alpha/beta	STAT1	0.999923	3.03821e-12	110.91	LQTTDNLLPMS(1)PEEFDEVSR	3	-0.276	12	145720000	479530000	1.925	1.088	1.769
Q9H2P0	736	S	Activity-dependent neuroprotector homeobox protein	ADNP	0.890276	7.9005e-05	57.397	KLDDDS(0.89)DS(0.106)PS(0.003)FFEEKPEEPVVLALDPK	4	1.0389	2	15969000	97872000	1.981	1.12	1.769
Q9H3Q1	292	S	Cdc42 effector protein 4	CDC42EP4	0.856167	8.23902e-11	86.483	AGPDLPSLPSHALEDEGWAAAAPS(0.856)PGS(0.144)AR	3	0.11642	1	1466000	10624000	2.718	1.538	1.767
Q9BX66	350	S	Sorbin and SH3 domain-containing protein 1	SORBS1	0.985527	7.63586e-14	133.74	RVGEQDSAPTQEKPT(0.014)S(0.986)PGK	3	-0.27715	4	82875000	494920000	3.361	1.903	1.766
Q9H4G0	544	S	Band 4.1-like protein 1	EPB41L1	0.968139	8.16987e-05	90.725	RLPS(0.005)S(0.019)PAS(0.968)PS(0.007)PK	2	-0.49435	1	4769100	13987000	1.916	1.086	1.764
Q96HR8	315	S	H/ACA ribonucleoprotein complex non-core subunit NAF1	NAF1	1	7.98768e-10	111.47	NDQEPPPEALDFS(1)DDEKEK	3	0.1745	13	219170000	341880000	1.101	0.625	1.762
Q7Z478	200	S	ATP-dependent RNA helicase DHX29	DHX29	0.983869	6.95862e-06	80.412	FQSPQIQAT(0.016)IS(0.984)PPLQPK	2	0.05032	7	51138000	128430000	1.943	1.104	1.76
Q5T4S7	181	S	E3 ubiquitin-protein ligase UBR4	UBR4	0.972416	5.81103e-07	132.97	TLSDVEDQKELAS(0.028)PVS(0.972)PELR	3	-1.4603	3	41900000	119800000	2.012	1.144	1.759
P51648	293	S	Fatty aldehyde dehydrogenase	ALDH3A2	1	0.000645535	89.266	ILS(1)LLEGQK	2	-0.043759	1	1730800	5155900	1.955	1.112	1.758
Q9BY89	749	S	Uncharacterized protein KIAA1671	KIAA1671	0.990427	8.72617e-05	81.651	VHS(0.01)EAIS(0.99)PAPEEK	3	1.1131	1	46807000	145850000	2.222	1.264	1.758
Q9BQ52	199	S	Zinc phosphodiesterase ELAC protein 2	ELAC2	0.999999	3.34193e-08	120.7	HQPWQS(1)PERPLSR	2	-0.82923	13	771020000	2306400000	1.635	0.931	1.756
P35606	859	S	Coatomer subunit beta'	COPB2	0.960876	4.08456e-18	132.14	PAS(0.961)PT(0.039)PVIVASHTANK	3	-0.59313	40	4637100000	11473000000	1.674	0.954	1.755
Q02952	248	S	A-kinase anchor protein 12	AKAP12	0.999945	3.14637e-21	136.49	EQS(1)HAEISPPAESGQAVEECKEEGEEK	3	-0.43319	23	486600000	2377100000	2.203	1.255	1.755
Q9NZT2	557	S	Opioid growth factor receptor	OGFR	0.996234	1.22319e-15	133.51	PAGPAGDEPAES(0.996)PS(0.003)ETPGPR	2	0.94322	3	304380000	1883900000	2.885	1.646	1.753
Q32MZ4	714	S	Leucine-rich repeat flightless-interacting protein 1	LRRFIP1	0.817941	0.000861124	71.08	IDGAT(0.001)QS(0.181)S(0.818)PAEPK	2	0.40678	1	294160000	542870000	1.529	0.876	1.745
Q9UJF2	89	S	Ras GTPase-activating protein nGAP	RASAL2	0.753501	0.000335713	61.345	S(0.754)HES(0.246)LLSPCSTVECLDLGR	3	-1.9456	1	374750	1332100	1.61	0.923	1.744
Q86U42	150	S	Polyadenylate-binding protein 2	PABPN1	0.999996	4.38923e-05	72.568	QMNMS(1)PPPGNAGPVIMSIEEK	2	-1.2169	1	14182000	36840000	1.656	0.95	1.743
O15027	1905	S	Protein transport protein Sec16A	SEC16A	0.906479	0.00115948	57.238	ADSGPTQPPLS(0.078)LS(0.906)PAPET(0.016)K	2	0.86223	1	36516000	75951000	2.077	1.193	1.741
O60784	355	S	Target of Myb protein 1	TOM1	0.99993	5.68244e-05	94.122	AGLQS(1)LEASGR	2	2.2463	1	8690900	20907000	1.668	0.96	1.738
Q8IZ73	68	S	RNA pseudouridylate synthase domain-containing protein 2	RPUSD2	1	5.01268e-08	116.58	VELS(1)PGPPKPAGR	3	-0.36567	4	269860000	782800000	1.65	0.95	1.737
Q01082	2128	S	Spectrin beta chain, non-erythrocytic 1	SPTBN1	0.999455	0.000249975	56.514	GEQVS(0.999)QNGLPAEQGS(0.001)PR	3	1.5264	1	16673000	21461000	1.377	0.793	1.736
Q9P2B4	568	S	CTTNBP2 N-terminal-like protein	CTTNBP2NL	0.965629	6.29351e-10	111.6	VSSPLSPLSPGIKS(0.966)PT(0.034)IPR	3	0.77232	1	5655600	16908000	1.568	0.903	1.736
Q8WUF5	113	S	RelA-associated inhibitor	PPP1R13L	0.999711	1.26484e-13	139.38	SESAPTLHPYSPLS(1)PK	2	0.55001	2	26453000	91425000	2.565	1.479	1.734
Q15365	189	S	Poly(rC)-binding protein 1	PCBP1	0.939963	9.15042e-14	111.55	VMTIPYQPMPAS(0.94)S(0.06)PVICAGGQDR	2	0.076614	6	64557000	259370000	2.152	1.242	1.733
Q9H0C8	13	S	Integrin-linked kinase-associated serine/threonine phosphatase 2C	ILKAP	1	1.32305e-14	146.18	MDLFGDLPEPERS(1)PRPAAGK	3	-0.37535	19	372520000	1002500000	1.485	0.857	1.733
Q9Y2H2	940	S	Phosphatidylinositide phosphatase SAC2	INPP5F	0.997021	2.21734e-16	153.21	S(0.997)PS(0.003)AGDVHILTGFAK	2	-0.20513	5	23985000	73304000	2.002	1.156	1.732
Q15276	377	S	Rab GTPase-binding effector protein 1	RABEP1	0.999999	1.67845e-15	132.84	GS(1)VHS(1)LDAGLLLPSGDPFSK	3	-0.21994	4	28919000	62540000	1.932	1.116	1.731
O00267	1034	T	Transcription elongation factor SPT5	SUPT5H	0.995756	5.52182e-25	170.98	VVSISSEHLEPIT(0.996)PT(0.004)K	2	1.8635	3	127090000	332140000	1.736	1.004	1.729
Q15910	487	T	Histone-lysine N-methyltransferase EZH2	EZH2	1	3.47917e-11	127.35	ESSIIAPAPAEDVDT(1)PPR	2	-0.22446	10	168070000	442720000	1.748	1.011	1.729
P12268	122	S	Inosine-5'-monophosphate dehydrogenase 2	IMPDH2	1	3.09994e-13	133.74	KYEQGFITDPVVLS(1)PK	2	0.48546	6	29170000	73653000	1.759	1.018	1.728
P14923	182	S	Junction plakoglobin	JUP	1	5.8975e-05	79.471	ALMGS(1)PQLVAAVVR	2	-0.06905	3	11827000	29665000	1.837	1.063	1.728
P28290	1055	S	Sperm-specific antigen 2	SSFA2	0.977695	0.00112661	43.444	S(0.978)ADNLS(0.011)CPS(0.01)PLNVMEPVT(0.002)ELMQEQSYLK	2	-0.38221	2	3294200	16856000	2.517	1.457	1.728
P54259	101	S	Atrophin-1	ATN1	0.990879	1.93617e-12	113.65	TEQELPRPQS(0.991)PS(0.009)DLDSLDGR	3	0.42221	1	13861000	30194000	1.334	0.773	1.726
Q8IWW6	231	T	Rho GTPase-activating protein 12	ARHGAP12	0.88279	8.41285e-07	59.975	AT(0.893)T(0.883)PPNQGRPDS(0.193)PVY(0.032)ANLQELK	2	-0.069835	6	250820000	757740000	1.557	0.902	1.726
Q96M96	702	S	FYVE, RhoGEF and PH domain-containing protein 4	FGD4	1	0.000139313	127.83	S(1)ADLPHSFK	2	-0.35039	5	71742000	200840000	1.992	1.154	1.726
P24928	1920	S	DNA-directed RNA polymerase II subunit RPB1	POLR2A	0.918243	1.74614e-10	124.99	YSPTSPTYS(0.004)PT(0.078)S(0.918)PK	2	-0.47018	1	28939000	76630000	1.864	1.081	1.724
Q9UNS1	1149	S	Protein timeless homolog	TIMELESS	1	3.08333e-08	101.45	KAGLAS(1)PEEEDAVGKEPLK	3	0.84276	1	23720000	52852000	1.451	0.842	1.723
P35658	678	S	Nuclear pore complex protein Nup214	NUP214	1	4.93114e-16	146.67	IT(1)PPAAKPGS(1)PQAK	2	0.54734	14	88471000	328470000	2.468	1.434	1.721
Q8N3D4	310	S	EH domain-binding protein 1-like protein 1	EHBP1L1	1	2.92667e-06	72.946	KGS(1)DALRPPVPQGEDEVPK	2	1.4348	4	50535000	161560000	2.034	1.182	1.721
Q96ST2	289	S	Protein IWS1 homolog	IWS1	1	1.08485e-09	122.94	NQAS(1)DS(1)ENEELPKPR	2	-0.85485	6	349230000	972870000	2.024	1.176	1.721
Q96ST2	287	S	Protein IWS1 homolog	IWS1	1	1.08485e-09	122.94	NQAS(1)DS(1)ENEELPKPR	2	-0.85485	6	349230000	972870000	2.024	1.176	1.721
P18031	378	S	Tyrosine-protein phosphatase non-receptor type 1	PTPN1	1	0.0054483	82.75	VVGGS(1)LR	2	0.20508	4	262350000	739300000	1.856	1.08	1.719
Q8NG31	32	S	Kinetochore scaffold 1	KNL1	1	2.07465e-05	77.058	S(1)PLQDLR	2	0.4065	5	26409000	56261000	1.527	0.889	1.718
Q9UHD8	30	S	Septin-9	SEPT9	1	8.1599e-27	202.35	S(1)FEVEEVETPNSTPPR	2	1.5954	15	505960000	1264400000	1.88	1.094	1.718
Q9Y2D5	393	S	A-kinase anchor protein 2	AKAP2	0.999996	1.9171e-17	130.15	S(1)PGALETPSAAGSQGNTASQGK	2	0.21595	5	114610000	276460000	2.046	1.191	1.718
Q9UBC2	366	T	Epidermal growth factor receptor substrate 15-like 1	EPS15L1	0.999971	7.70371e-12	111.65	GT(1)PGPDSSGSLGSGEFTGVK	2	0.34207	3	44223000	131260000	2.328	1.356	1.717
Q8ND56	192	S	Protein LSM14 homolog A	LSM14A	0.979004	1.51811e-43	207.21	KS(0.979)PT(0.021)MEQAVQTASAHLPAPAAVGR	3	-0.27486	35	781270000	1650400000	1.313	0.766	1.714
Q9UJX2	588	S	Cell division cycle protein 23 homolog	CDC23	0.999976	3.67393e-06	109.48	RVS(1)PLNLSSVTP	2	0.6194	4	23865000	57096000	1.729	1.009	1.714
Q659C4	454	T	La-related protein 1B	LARP1B	0.999814	7.99901e-05	94.717	ILIVTQT(1)PPYVK	2	0.68094	21	5533800	17024000	2.218	1.295	1.713
Q9Y3L3	262	S	SH3 domain-binding protein 1	SH3BP1	0.999957	1.57266e-29	183.25	ENHGQADHS(1)PSMTATHFPR	3	-0.68506	24	1588500000	2799200000	1.593	0.93	1.713
Q00537	165	S	Cyclin-dependent kinase 17	CDK17	0.999991	4.27999e-05	83.404	LQINS(1)PPFDQPMSR	2	0.69633	1	1000700	2615600	1.825	1.066	1.712
P49790	614	S	Nuclear pore complex protein Nup153	NUP153	0.990158	5.0734e-05	57.806	EGS(0.001)VLDILKS(0.99)PGFAS(0.009)PK	3	-1.0711	1	1738400	5186200	1.897	1.109	1.711
P48634	808	S	Protein PRRC2A	PRRC2A	0.998956	0.00501877	93.374	PLT(0.001)S(0.999)PLR	2	1.4161	7	209500000	426630000	1.251	0.732	1.709
Q9UFC0	251	S	Leucine-rich repeat and WD repeat-containing protein 1	LRWD1	0.917686	6.69738e-15	111.03	ACAS(0.918)PS(0.082)AQVEGSPVAGSDGSQPAVK	3	0.096605	4	100920000	319830000	2.046	1.197	1.709
Q14160	835	S	Protein scribble homolog	SCRIB	0.993953	6.22277e-08	97.057	MVEPENAVT(0.002)IT(0.004)PLRPEDDYS(0.994)PR	3	-0.053104	2	53672000	177140000	1.886	1.104	1.708
Q12888	1094	S	TP53-binding protein 1	TP53BP1	0.999931	1.45534e-10	107.19	QSQQPMKPIS(1)PVKDPVS(0.941)PAS(0.059)QK	3	-0.63458	6	116190000	486260000	2.227	1.305	1.707
P12277	4	S	Creatine kinase B-type	CKB	0.987792	1.67697e-05	118.58	PFS(0.988)NS(0.012)HNALK	2	-0.23368	2	7006300	18175000	2.158	1.266	1.705
Q9NS87	1144	T	Kinesin-like protein KIF15	KIF15	0.999996	0.000996718	67.019	T(1)PPHFQTHLAK	3	0.51551	1	5805200	12284000	1.383	0.811	1.705
Q9NWT1	320	S	p21-activated protein kinase-interacting protein 1	PAK1IP1	0.946724	0.000304497	62.438	ESLPPAAEPS(0.947)PVS(0.053)K	2	0.20878	3	18087000	39393000	1.529	0.897	1.705
Q9UHB6	490	S	LIM domain and actin-binding protein 1	LIMA1	0.997269	7.58541e-08	114.99	ET(0.003)PHS(0.997)PGVEDAPIAK	2	-0.41654	17	5557900000	16585000000	2.09	1.226	1.705
Q8IYB3	391	S	Serine/arginine repetitive matrix protein 1	SRRM1	1	7.52582e-05	91.712	RLS(1)PS(1)AS(1)PPR	2	0.45037	13	460930000	1337300000	1.781	1.045	1.704
Q9P0L0	166	S	Vesicle-associated membrane protein-associated protein A	VAPA	0.964522	0.000226265	72.531	PHS(0.035)VS(0.965)LNDTETR	3	-0.12409	2	11631000	57037000	2.232	1.31	1.704
O95425	270	S	Supervillin	SVIL	1	5.10528e-16	156.08	S(0.262)PS(0.738)FGDPQLS(1)PEAR	2	0.69352	6	30105000	104600000	2.033	1.194	1.703
Q02040	537	S	A-kinase anchor protein 17A	AKAP17A	1	2.81801e-05	98.902	VVPEDGS(1)PEKR	2	1.2133	3	363880000	995460000	1.354	0.795	1.703
O60333	1075	T	Kinesin-like protein KIF1B	KIF1B	0.999943	7.21121e-12	112.74	IVEGQGQSSEVIT(1)PPEEISR	2	0.45352	2	24042000	62895000	1.964	1.154	1.702
Q14676	1775	S	Mediator of DNA damage checkpoint protein 1	MDC1	0.998226	3.10575e-15	92.956	AAESLTAIPEPAS(0.998)PQLLET(0.001)PIHASQIQK	3	0.16796	2	28762000	82372000	2.204	1.295	1.702
O94916	561	S	Nuclear factor of activated T-cells 5	NFAT5	0.792892	9.31754e-09	99.846	EIS(0.204)S(0.793)PARPCS(0.003)FEEAMK	3	0.33179	4	54884000	226490000	1.925	1.132	1.701
Q5XPI4	711	S	E3 ubiquitin-protein ligase RNF123	RNF123	0.998078	0.00965264	86.136	T(0.002)LS(0.998)VEQR	2	0.056417	1	7774000	13796000	1.238	0.729	1.698
Q99504	262	S	Eyes absent homolog 3	EYA3	0.811009	9.94095e-10	110.57	LSSGDPS(0.005)T(0.07)S(0.811)PS(0.106)LS(0.008)QTTPSK	2	0.90255	1	12225000	30666000	1.717	1.011	1.698
Q9NQW6	182	S	Anillin	ANLN	0.999982	3.36438e-07	90.912	AAS(1)PPRPLLSNASATPVGR	2	0.45278	8	119410000	495570000	2.348	1.383	1.698
Q14160	1566	S	Protein scribble homolog	SCRIB	1	1.02636e-10	91.658	LS(1)PDFAEELR	2	-0.73796	3	17761000	76463000	1.871	1.104	1.695
Q8NEY1	1000	S	Neuron navigator 1	NAV1	0.963807	1.51421e-09	116.73	GQLTNIVS(0.964)PT(0.035)AAT(0.001)TPR	2	-0.77971	1	11080000	30437000	2.377	1.402	1.695
Q8NEY1	541	S	Neuron navigator 1	NAV1	0.779636	3.11685e-06	71.651	TPPVAVT(0.204)S(0.78)PIT(0.012)HT(0.004)AQSALK	3	0.68825	1	6465400	21671000	2.375	1.402	1.694
Q9P107	437	S	GEM-interacting protein	GMIP	0.99089	0.000181623	78.95	S(0.003)LDS(0.991)PT(0.005)S(0.001)SPGAGTR	2	1.6109	1	18458000	45656000	1.923	1.135	1.694
Q15652	2007	S	Probable JmjC domain-containing histone demethylation protein 2C	JMJD1C	0.788135	0.00086605	50.783	LT(0.02)PPES(0.192)QS(0.788)PLHWLADLAEQK	3	-0.38997	2	4260900	11992000	1.718	1.015	1.693
Q86YP4	100	S	Transcriptional repressor p66-alpha	GATAD2A	0.999999	4.84608e-08	76.759	RPPS(1)PDVIVLS(0.998)DNEQPS(0.136)S(0.866)PR	3	-0.80992	3	83980000	251270000	1.899	1.122	1.693
Q8IZW8	347	T	Tensin-4	TNS4	0.937259	0.00460282	70.942	T(0.937)PHS(0.063)PPLAK	2	-0.34603	3	124480000	347610000	1.937	1.144	1.693
Q8WWM7	111	S	Ataxin-2-like protein	ATXN2L	1	9.95106e-17	146.78	GPPQS(1)PVFEGVYNNSR	2	-0.96405	12	241950000	526440000	1.541	0.91	1.693
Q9ULD2	399	S	Microtubule-associated tumor suppressor 1	MTUS1	0.988162	5.01696e-24	160.66	DLGTQNHTSELILS(0.012)S(0.988)PPGQK	2	1.2483	4	123330000	167290000	0.992	0.586	1.693
Q8WXH0	2781	S	Nesprin-2	SYNE2	0.99982	5.82916e-05	90.853	QQS(1)VESLAEEVK	2	-0.77593	1	6938300	21999000	2.084	1.232	1.692
Q99755	458	S	Phosphatidylinositol 4-phosphate 5-kinase type-1 alpha	PIP5K1A	0.910683	0.000354928	98.105	IPLKPS(0.911)PS(0.089)K	2	0.38951	3	18658000	62170000	2.42	1.431	1.691
P98175	723	S	RNA-binding protein 10	RBM10	0.934504	1.39111e-05	107.65	LAS(0.065)DDRPS(0.935)PPR	2	1.1933	7	465700000	1230400000	1.824	1.079	1.69
Q0IIM8	1035	S	TBC1 domain family member 8B	TBC1D8B	0.919649	0.00018436	94.023	KLHS(0.92)PT(0.06)S(0.016)S(0.004)AK	2	0.34296	1	1806700	6268600	1.977	1.17	1.69
Q96JM3	432	S	Chromosome alignment-maintaining phosphoprotein 1	CHAMP1	1	0.000291325	62.052	KPGPPLS(1)PEIRS(1)PAGS(1)PELR	3	0.5248	3	58362000	265650000	2.141	1.267	1.69
Q00839	271	S	Heterogeneous nuclear ribonucleoprotein U	HNRNPU	0.999714	9.64116e-13	88.483	AKS(1)PQPPVEEEDEHFDDTVVCLDTYNCDLHFK	4	0.23939	41	6250400000	18687000000	1.67	0.989	1.689
P15559	82	S	NAD(P)H dehydrogenase [quinone] 1	NQO1	1	9.06889e-22	215.93	EGHLS(1)PDIVAEQK	3	-0.050226	4	48737000	106770000	1.308	0.775	1.688
Q5VZK9	122	S	F-actin-uncapping protein LRRC16A	CARMIL1	1	0.00251566	65.179	IFPGLS(1)PVR	2	-0.077343	3	8208200	19297000	1.732	1.026	1.688
Q7Z589	173	S	BRCA2-interacting transcriptional repressor EMSY	EMSY	0.919139	2.23773e-07	63.925	S(0.061)PRPAS(0.919)PAS(0.02)NVVVLPSGSTVYVK	3	0.84265	1	1877100	9936000	2.517	1.491	1.688
Q9Y4K1	484	S	Beta/gamma crystallin domain-containing protein 1	CRYBG1	0.988209	1.47871e-06	93.804	DT(0.001)CVQS(0.988)PIS(0.008)S(0.003)FPCTDLK	2	-0.7216	2	41925000	163070000	2.542	1.506	1.688
P51610	666	S	Host cell factor 1	HCFC1	0.939024	1.18084e-05	76.492	S(0.939)PIS(0.061)VPGGSALISNLGK	2	0.25481	4	11889000	31699000	1.672	0.991	1.687
Q86U90	37	S	YrdC domain-containing protein, mitochondrial	YRDC	1	8.0404e-11	126.07	LFRPPS(1)PAPAAPGAR	2	0.95939	18	623820000	2169600000	2.04	1.209	1.687
Q92797	1243	S	Symplekin	SYMPK	0.998803	6.49654e-07	96.881	EERS(0.999)PQT(0.001)LAPVGEDAMK	2	-0.49696	6	54882000	171140000	2.117	1.256	1.686
Q9UKE5	764	S	TRAF2 and NCK-interacting protein kinase	TNIK	0.996581	5.58786e-12	132.39	ANS(0.997)KS(0.005)EGS(0.999)PVLPHEPAK	2	-0.23221	7	261590000	302910000	2.057	1.22	1.686
Q9NYF8	285	S	Bcl-2-associated transcription factor 1	BCLAF1	0.989011	4.19179e-07	107.41	Y(0.01)S(0.989)PS(0.001)QNSPIHHIPSR	2	0.64614	42	7815400000	15869000000	1.493	0.886	1.685
O00264	57	S	Membrane-associated progesterone receptor component 1	PGRMC1	0.972797	1.92684e-23	150.26	GDQPAAS(0.027)GDS(0.973)DDDEPPPLPR	2	-0.32771	19	1015000000	4181500000	2.62	1.556	1.684
Q8N3D4	285	S	EH domain-binding protein 1-like protein 1	EHBP1L1	0.781511	3.15165e-25	156.58	ANEAGGQVGPEAPRPPET(0.218)S(0.782)PEMR	3	-0.37442	1	34520000	137720000	1.989	1.182	1.683
O15027	1786	S	Protein transport protein Sec16A	SEC16A	0.999088	0.000605782	60.33	LLPSAPQT(0.001)LPDGPLAS(0.999)PAR	2	1.5708	2	6106000	19971000	2.007	1.193	1.682
Q14653	175	S	Interferon regulatory factor 3	IRF3	0.844075	7.0915e-09	89.979	S(0.156)PS(0.844)LDNPTPFPNLGPSENPLK	3	0.13589	2	3912500	7990400	2.497	1.485	1.681
Q8NE71	105	S	ATP-binding cassette sub-family F member 1	ABCF1	1	6.96557e-12	124.51	KLS(1)VPT(1)S(1)DEEDEVPAPKPR	3	-0.29206	14	285180000	822260000	1.58	0.94	1.681
P23443	447	S	Ribosomal protein S6 kinase beta-1	RPS6KB1	0.996223	0.0107725	60.398	T(0.004)PVS(0.996)PVK	2	-0.36047	2	93050000	196440000	1.522	0.907	1.678
Q9NXH9	625	S	tRNA (guanine(26)-N(2))-dimethyltransferase	TRMT1	0.816363	1.59585e-12	134.66	GDQCCY(0.003)S(0.166)HS(0.816)PPT(0.015)PR	3	-0.17198	8	39972000	123940000	2.113	1.259	1.678
Q9UQ35	1179	S	Serine/arginine repetitive matrix protein 2	SRRM2	0.998865	4.11164e-09	115.73	MALPPQEDAT(0.001)AS(0.999)PPR	3	-0.58008	24	166990000	309580000	2.599	1.549	1.678
Q03252	37	S	Lamin-B2	LMNB2	0.940893	0.000198844	78.888	AGGPATPLS(0.941)PT(0.059)R	2	-0.53453	3	130530000	324490000	1.46	0.872	1.674
P49327	1584	S	Fatty acid synthase	FASN	1	8.32178e-06	77.959	LS(1)PDAIPGK	2	-1.1283	4	47936000	127070000	1.65	0.986	1.673
O43896	1083	T	Kinesin-like protein KIF1C	KIF1C	0.841437	0.00304292	75.819	YPPY(0.001)T(0.157)T(0.841)PPR	2	-1.128	1	5724400	19366000	1.924	1.151	1.672
P57678	205	S	Gem-associated protein 4	GEMIN4	0.833552	0.000384548	46.92	LRS(0.834)DPDACPT(0.166)MPLLAMLLR	3	0.21698	1	978960	2920900	1.69	1.011	1.672
Q5T200	370	S	Zinc finger CCCH domain-containing protein 13	ZC3H13	0.999993	3.00038e-09	119.41	S(1)AS(1)PYPSHS(0.066)LS(0.199)S(0.735)PQR	2	-1.0701	4	56609000	160350000	2.206	1.319	1.672
Q5T200	372	S	Zinc finger CCCH domain-containing protein 13	ZC3H13	0.999991	3.00038e-09	119.41	S(1)AS(1)PYPSHS(0.066)LS(0.199)S(0.735)PQR	2	-1.0701	4	56609000	160350000	2.206	1.319	1.672
Q01196	212	S	Runt-related transcription factor 1	RUNX1	1	7.90162e-05	79.652	VS(1)PHHPAPTPNPR	2	0.5093	2	123710000	733530000	3.47	2.078	1.67
Q8NI35	522	S	InaD-like protein	PATJ	1	0.00125745	67.019	VPDS(1)PENELK	2	0.07679	1	27332000	81785000	1.932	1.157	1.67
Q96T58	2120	S	Msx2-interacting protein	SPEN	0.993787	3.62747e-06	84.113	ES(0.004)GVVAVS(0.994)PEKS(0.001)ES(0.001)PQK	2	0.51203	1	6548100	18641000	1.573	0.942	1.67
Q01433	100	S	AMP deaminase 2	AMPD2	1	0.00939247	41.684	S(1)LPGPAPCLK	2	-0.26722	1	3074600	8786000	2.24	1.342	1.669
Q63HN8	2273	S	E3 ubiquitin-protein ligase RNF213	RNF213	0.99986	1.51421e-09	116.73	DFATPSLHTSDQS(1)PGK	2	1.1038	3	18798000	59169000	2.129	1.277	1.667
Q8TCJ2	29	S	Dolichyl-diphosphooligosaccharide--protein glycosyltransferase subunit STT3B	STT3B	0.891472	3.10027e-06	85.777	SSLNS(0.002)S(0.036)PWS(0.07)GLMALGNS(0.891)R	2	-0.86753	2	3426900	7931700	1.754	1.052	1.667
P20810	243	S	Calpastatin	CAST	0.904815	5.94889e-25	128.24	PIGPDDAIDALS(0.001)S(0.001)DFT(0.017)CGS(0.905)PT(0.078)AAGK	3	-0.15937	5	49540000	220260000	3.087	1.854	1.665
Q15042	908	T	Rab3 GTPase-activating protein catalytic subunit	RAB3GAP1	1	0.000862598	54.812	AAAMT(1)PPEEELKR	3	-0.23728	2	5225900	13534000	1.515	0.91	1.665
Q7Z3C6	828	S	Autophagy-related protein 9A	ATG9A	1	2.52325e-05	78.272	HPEPVPEEGS(1)EDELPPQVHK	2	3.5861	1	5575400	22498000	2.579	1.549	1.665
Q8TDX7	195	S	Serine/threonine-protein kinase Nek7	NEK7	0.757686	1.2323e-07	97.621	T(0.121)T(0.121)AAHS(0.758)LVGTPYYMSPER	3	-0.66792	1	3319200	10524000	1.603	0.963	1.665
Q96PK6	206	T	RNA-binding protein 14	RBM14	1	0.000641141	119.34	QPT(1)PPFFGR	2	-0.38408	39	292030000	773620000	1.572	0.944	1.665
O60264	113	T	SWI/SNF-related matrix-associated actin-dependent regulator of chromatin subfamily A member 5	SMARCA5	0.936802	3.51544e-06	80.664	QTELFAHFIQPAAQKT(0.937)PT(0.336)S(0.727)PLK	3	0.58568	1	22898000	53086000	1.409	0.848	1.662
P29401	308	S	Transketolase	TKT	0.99812	0.0122753	48.981	MPS(0.002)LPS(0.998)YK	2	0.0025586	1	653790	1557600	1.697	1.021	1.662
P60866	93	S	40S ribosomal protein S20	RPS20	0.928583	0.014099	46.797	LIDLHS(0.929)PS(0.071)EIVK	2	-0.47496	1	594960	1300800	1.853	1.115	1.662
Q03468	429	S	DNA excision repair protein ERCC-6	ERCC6	0.999921	3.10901e-06	62.706	VPVQEIDDDFFPS(1)S(1)GEEAEAASVGEGGGGGR	3	1.0104	1	3842300	14993000	1.522	0.916	1.662
Q03468	430	S	DNA excision repair protein ERCC-6	ERCC6	0.999925	3.10901e-06	62.706	VPVQEIDDDFFPS(1)S(1)GEEAEAASVGEGGGGGR	3	1.0104	1	3842300	14993000	1.522	0.916	1.662
O94826	91	S	Mitochondrial import receptor subunit TOM70	TOMM70	0.999692	2.54751e-13	112.8	AS(1)PAPGSGHPEGPGAHLDMNSLDR	3	-0.18659	27	1812600000	5741400000	1.996	1.202	1.661
Q13671	336	T	Ras and Rab interactor 1	RIN1	0.865128	4.60417e-05	104.95	GS(1)PAT(0.865)S(0.135)PHLGR	2	-0.33246	5	132360000	306520000	1.898	1.143	1.661
Q15047	1066	S	Histone-lysine N-methyltransferase SETDB1	SETDB1	0.999444	8.69096e-14	144.97	NYGY(0.001)NPS(0.999)PVKPEGLR	2	0.15274	3	4602100	7432200	1.289	0.776	1.661
Q6PJT7	409	S	Zinc finger CCCH domain-containing protein 14	ZC3H14	1	7.62646e-11	123.14	IS(1)PPIKEEETKGDSVEK	3	0.11032	24	421250000	1242200000	2.041	1.229	1.661
O15027	1149	S	Protein transport protein Sec16A	SEC16A	0.964235	1.28178e-09	83.395	FT(0.036)GS(0.964)FDDDPDPHRDPYGEEVDRR	4	0.2071	3	110040000	420660000	1.98	1.193	1.66
Q9ULJ3	435	S	Zinc finger and BTB domain-containing protein 21	ZBTB21	0.972109	1.03988e-12	132.51	TEPS(0.027)S(0.972)PLS(0.001)DPSDIIR	2	0.7642	4	74575000	199600000	1.899	1.144	1.66
Q9UKV3	478	S	Apoptotic chromatin condensation inducer in the nucleus	ACIN1	0.98293	7.09376e-21	135.84	ELLVSQHTVQLVGGLS(0.983)PLS(0.013)S(0.003)PS(0.001)DTK	3	0.082402	3	5020400	14417000	1.667	1.005	1.659
Q12802	2709	S	A-kinase anchor protein 13	AKAP13	0.763615	0.00775879	42.347	IPS(0.005)FFPS(0.136)PEEPPS(0.764)PS(0.067)APS(0.029)IAK	2	-0.51983	1	2560500	4828700	1.873	1.13	1.658
Q9H4Z3	14	S	Phosphorylated CTD-interacting factor 1	PCIF1	0.992958	1.57596e-13	124.7	EEAS(0.993)LLS(0.001)HS(0.006)PGTSNQSQPCSPK	3	-1.4795	1	14927000	47103000	2.189	1.32	1.658
P46821	2271	S	Microtubule-associated protein 1B	MAP1B	0.999801	0.00029669	58.461	SKPLAAS(1)PKPAGLK	3	0.18868	2	10218000	26293000	1.862	1.124	1.657
P49792	781	S	E3 SUMO-protein ligase RanBP2	RANBP2	0.961395	0.00172561	87.258	HS(0.002)T(0.018)PS(0.961)PT(0.018)R	2	-0.18836	3	109790000	297840000	1.723	1.04	1.657
Q05655	664	S	Protein kinase C delta type	PRKCD	0.982735	0.000430412	46.558	NLIDS(0.009)MDQS(0.009)AFAGFS(0.983)FVNPK	3	-0.5592	2	1335300	2819700	1.899	1.146	1.657
Q6ZMU5	255	S	Tripartite motif-containing protein 72	TRIM72	1	2.34992e-05	113.61	ILAES(1)PPPAR	2	0.60028	2	24141000	64230000	2.043	1.233	1.657
Q7Z3K3	1340	T	Pogo transposable element with ZNF domain	POGZ	0.792962	1.99837e-08	88.976	SFLVAS(0.001)VLPGPDGNINS(0.206)PT(0.793)R	3	0.29663	1	1101700	4066000	2.238	1.351	1.657
Q7Z6B7	835	S	SLIT-ROBO Rho GTPase-activating protein 1	SRGAP1	0.991821	8.35539e-06	85.087	DMNS(0.992)PT(0.008)DRHPDGYLAR	3	-0.50567	2	32000000	110820000	1.984	1.197	1.657
Q9ULU4	547	S	Protein kinase C-binding protein 1	ZMYND8	0.991872	5.05213e-06	71.002	ELSESVQQQS(0.002)T(0.006)PVPLIS(0.992)PK	2	-1.627	3	76327000	163850000	1.654	0.998	1.657
Q96P16	156	S	Regulation of nuclear pre-mRNA domain-containing protein 1A	RPRD1A	0.972652	3.47993e-12	113.15	VDENENCS(0.007)S(0.012)LGS(0.973)PS(0.008)EPPQTLDLVR	2	0.51588	6	114420000	306990000	1.62	0.978	1.656
Q96A49	248	T	Synapse-associated protein 1	SYAP1	1	0.000102272	80.165	T(1)PPVVIK	2	0.051903	15	743450000	1253800000	1.298	0.785	1.654
Q9Y2D5	135	S	A-kinase anchor protein 2	AKAP2	0.999861	2.86019e-05	113.69	TNGHS(1)PSQPR	2	0.71623	1	14518000	50345000	1.97	1.191	1.654
P11171	560	S	Protein 4.1	EPB41	0.790266	3.42368e-17	127.28	S(0.018)PRPT(0.191)S(0.79)APAITQGQVAEGGVLDASAK	3	0.32694	4	39397000	142730000	1.797	1.088	1.652
P49790	588	T	Nuclear pore complex protein Nup153	NUP153	1	2.69297e-05	59.539	KT(1)PPEDCEGPFRPAEILK	2	1.529	3	93711000	346410000	1.832	1.109	1.652
P49207	12	S	60S ribosomal protein L34	RPL34	0.845829	3.12225e-06	135.04	RLS(0.846)Y(0.023)NT(0.13)AS(0.001)NK	3	-0.57893	5	258160000	641390000	1.268	0.768	1.651
Q5VV41	230	S	Rho guanine nucleotide exchange factor 16	ARHGEF16	0.980921	5.09761e-13	98.632	GLNT(0.467)S(0.552)QES(0.981)DDDILDESSSPEGTQK	3	0.37602	3	23487000	75110000	2.278	1.38	1.651
Q8NA72	105	S	Centrosomal protein POC5	POC5	0.952781	0.000100291	96.059	T(0.001)DES(0.047)S(0.953)PVLS(1)PR	2	1.045	2	28989000	90229000	2.464	1.494	1.649
Q8NFH5	259	S	Nucleoporin NUP35	NUP35	0.775685	0.000634524	64.275	CALS(0.18)S(0.776)PS(0.044)LAFTPPIK	2	-0.86319	1	1756300	5797100	2.524	1.531	1.649
P30414	379	S	NK-tumor recognition protein	NKTR	0.999869	0.00815647	44.847	AYRPPS(1)GEK	3	0.84798	2	25320000	72478000	1.531	0.929	1.648
Q08AM6	743	S	Protein VAC14 homolog	VAC14	0.888437	0.00103929	41.798	ADS(0.888)PS(0.088)IDY(0.023)AELLQHFEK	3	0.16372	1	1843300	5650100	1.965	1.192	1.648
Q9Y5S9	56	S	RNA-binding protein 8A	RBM8A	0.999725	1.27712e-11	123.29	MREDYDS(1)VEQDGDEPGPQR	2	0.37035	5	125940000	387010000	1.654	1.004	1.647
O43752	2	S	Syntaxin-6	STX6	1	0.000210403	86.114	S(1)MEDPFFVVK	2	0.011935	5	10709000	21754000	1.743	1.059	1.646
Q7Z3B3	991	S	KAT8 regulatory NSL complex subunit 1	KANSL1	0.864979	8.16761e-08	107.41	S(0.865)PIS(0.135)PELHSAPLTPVAR	2	-0.16005	3	13211000	32024000	1.339	0.814	1.645
Q96EV2	741	S	RNA-binding protein 33	RBM33	0.785962	0.000349183	84.365	PIVS(0.213)AS(0.786)PPS(0.001)R	2	-1.7008	2	16523000	30232000	2.092	1.273	1.643
P78362	380	S	SRSF protein kinase 2	SRPK2	0.999473	4.90551e-32	166.06	ENIEKDEDDVDQELANIDPT(0.001)WIES(0.999)PK	3	-0.76541	1	5935600	31429000	2.232	1.359	1.642
Q02952	283	S	A-kinase anchor protein 12	AKAP12	0.995336	7.79502e-21	153.19	S(0.005)AES(0.995)PTSPVTSETGSTFK	2	-0.21702	17	518400000	2023700000	2.06	1.255	1.641
Q9H0S4	9	S	Probable ATP-dependent RNA helicase DDX47	DDX47	0.774243	8.00942e-14	111.72	AAPEEHDS(0.774)PT(0.225)EASQPIVEEEETK	2	-0.29317	4	243840000	657960000	1.976	1.205	1.64
O95503	301	S	Chromobox protein homolog 6	CBX6	0.846656	1.71152e-06	102.08	LLPET(0.138)VS(0.847)PS(0.015)APSWR	2	0.51844	1	8692700	6849900	0.523	0.319	1.639
O15085	556	S	Rho guanine nucleotide exchange factor 11	ARHGEF11	0.997747	4.50001e-07	67.218	SSS(0.001)QS(0.001)T(0.001)FHIPLS(0.998)PVEVKPGNVR	3	0.33852	2	32029000	88243000	1.724	1.053	1.637
Q99717	133	S	Mothers against decapentaplegic homolog 5	SMAD5	1	0.000170058	64.906	RVES(1)PVLPPVLVPR	2	1.7404	2	1853500	7350500	2.129	1.301	1.636
Q3KQU3	313	S	MAP7 domain-containing protein 1	MAP7D1	0.99034	0.0420799	52.579	S(0.99)AVT(0.01)LPR	2	-0.34443	1	1289300	4710400	2.251	1.377	1.635
Q9ULH1	1027	S	Arf-GAP with SH3 domain, ANK repeat and PH domain-containing protein 1	ASAP1	0.999483	3.9765e-06	106.35	SHPLDLS(0.999)PNVQSR	2	0.22349	1	11023000	34518000	2.05	1.254	1.635
Q4G0J3	261	S	La-related protein 7	LARP7	0.99613	1.35781e-20	149.93	S(0.004)RPT(0.053)S(0.945)EGS(0.996)DIES(0.002)T(0.001)EPQK	2	0.082742	7	588690000	1250000000	1.624	0.994	1.634
Q9UBL3	623	S	Set1/Ash2 histone methyltransferase complex subunit ASH2	ASH2L	1	0.010028	70.399	RS(1)PPWEP	2	-0.38428	7	41283000	127940000	2.099	1.285	1.633
Q14156	694	S	Protein EFR3 homolog A	EFR3A	1	2.72074e-12	128.44	LSVPYVPQVTDEDRLS(1)R	3	0.24796	3	28819000	63898000	1.302	0.798	1.632
P50402	171	S	Emerin	EMD	0.993126	2.79205e-22	164.02	DSAYQSITHYRPVS(0.993)AS(0.007)R	2	1.474	5	264580000	756320000	1.642	1.007	1.631
Q7Z4S6	1239	S	Kinesin-like protein KIF21A	KIF21A	0.996783	0.00201832	68.515	IPEPS(0.997)PVT(0.003)R	2	0.34154	4	46096000	93331000	1.432	0.878	1.631
Q5JTH9	77	T	RRP12-like protein	RRP12	0.973542	2.27776e-07	92.01	S(0.026)EAPET(0.974)PMEEEAELVLTEK	2	-0.3575	3	12578000	37049000	1.819	1.116	1.63
Q9BY77	127	S	Polymerase delta-interacting protein 3	POLDIP3	0.814447	8.20849e-07	84.214	RS(0.186)S(0.814)PAAFINPPIGTVTPALK	2	0.44046	6	6558500	26872000	1.862	1.142	1.63
Q9H7N4	874	S	Splicing factor, arginine/serine-rich 19	SCAF1	1	0.00024398	108.56	S(1)PFLKPDER	2	-0.2325	5	82832000	197190000	1.411	0.866	1.629
Q9UKM9	135	S	RNA-binding protein Raly	RALY	1	2.60136e-05	109.15	LS(1)PVPVPR	2	0.4024	14	1780400000	3048400000	1.003	0.616	1.628
O75382	437	S	Tripartite motif-containing protein 3	TRIM3	1	9.82042e-06	104.09	VKS(1)PGGPGSHVR	2	-0.27189	5	112180000	241490000	1.429	0.879	1.626
P40763	727	S	Signal transducer and activator of transcription 3	STAT3	0.999926	4.789e-10	102.16	FICVTPTTCSNTIDLPMS(1)PR	3	0.024946	4	24696000	63616000	1.392	0.856	1.626
P52948	673	S	Nuclear pore complex protein Nup98-Nup96	NUP98	0.999998	1.68569e-11	135.13	PIPQTPES(1)AGNK	2	0.073208	1	7462300	23976000	2.058	1.267	1.624
O95239	1181	T	Chromosome-associated kinesin KIF4A	KIF4A	0.999981	3.72838e-05	90.385	T(1)PPAPSPFDLPELK	2	0.36642	4	3562100	5861900	1.161	0.716	1.622
Q92945	181	S	Far upstream element-binding protein 2	KHSRP	0.999763	6.28202e-08	117	VQIS(1)PDSGGLPER	2	0.2231	7	170380000	517020000	1.877	1.158	1.621
Q86XA9	1528	T	HEAT repeat-containing protein 5A	HEATR5A	0.999148	5.33046e-24	155.76	PVT(0.999)PT(0.001)SMCQGSSSGATIK	2	-0.18467	1	5041200	13566000	2.007	1.239	1.62
Q92615	601	S	La-related protein 4B	LARP4B	0.951274	0.000230464	76.196	S(0.049)PS(0.951)PAHLPDDPK	2	-0.16548	5	297920000	732730000	1.891	1.167	1.62
Q96S59	487	S	Ran-binding protein 9	RANBP9	0.865099	4.12558e-09	99.423	PFS(0.001)S(0.045)PS(0.071)MS(0.865)PS(0.018)HGMNIHNLASGK	3	-1.4229	1	57027000	162790000	1.831	1.13	1.62
Q9NZT2	597	S	Opioid growth factor receptor	OGFR	0.972022	5.38072e-05	86.367	DEPAES(0.972)PS(0.027)ET(0.001)PGPR	2	1.6847	2	52185000	218870000	2.665	1.646	1.619
P17275	251	S	Transcription factor jun-B	JUNB	1	0.000185865	65.244	S(1)RDAT(1)PPVS(1)PINMEDQER	3	-1.2219	1	1313900	8237100	2.55	1.577	1.617
Q12830	737	S	Nucleosome-remodeling factor subunit BPTF	BPTF	0.830039	1.2035e-10	118.52	ES(0.83)HT(0.17)PVSIQEEIVGDFK	3	-0.3987	3	14942000	36438000	1.818	1.124	1.617
Q9ULL5	487	S	Proline-rich protein 12	PRR12	0.999658	0.000194111	67.928	HPPLYQAGLTPPLS(1)PPK	3	1.2067	3	6121100	17568000	1.952	1.207	1.617
Q86YP4	114	S	Transcriptional repressor p66-alpha	GATAD2A	0.865676	4.84608e-08	76.759	RPPS(1)PDVIVLS(0.998)DNEQPS(0.136)S(0.866)PR	3	-0.80992	2	79484000	235580000	1.813	1.122	1.616
Q86YP4	107	S	Transcriptional repressor p66-alpha	GATAD2A	0.998405	4.84608e-08	76.759	RPPS(1)PDVIVLS(0.998)DNEQPS(0.136)S(0.866)PR	3	-0.80992	2	79484000	235580000	1.813	1.122	1.616
Q9UMZ2	580	S	Synergin gamma	SYNRG	0.999756	1.04598e-06	106.6	TADSVS(1)PLEPPTK	2	2.7467	1	32784000	59845000	2.015	1.247	1.616
P18754	11	S	Regulator of chromosome condensation	RCC1	1	6.65556e-06	111.95	S(1)PPADAIPK	2	-0.48084	33	1387300000	4179200000	1.699	1.054	1.612
P27816	507	S	Microtubule-associated protein 4	MAP4	0.999982	4.58496e-05	82.859	DMS(1)PLS(0.965)ET(0.035)EMALGK	2	-0.84963	15	206130000	522220000	1.877	1.166	1.61
Q96T58	190	S	Msx2-interacting protein	SPEN	1	0.000154217	73.296	S(1)PNRFDAHDPR	3	1.672	2	61472000	132860000	1.517	0.942	1.61
Q9UNN5	582	S	FAS-associated factor 1	FAF1	0.97683	0.00095222	81.09	T(0.023)PS(0.977)GEFLER	2	-0.98048	2	32692000	90113000	1.697	1.054	1.61
P52948	546	T	Nuclear pore complex protein Nup98-Nup96	NUP98	0.932259	0.0056044	68.132	ALT(0.045)T(0.932)PT(0.023)HYK	2	0.083943	2	22663000	69076000	2.039	1.267	1.609
O95793	278	S	Double-stranded RNA-binding protein Staufen homolog 1	STAU1	0.943411	7.9252e-07	70.897	PQT(0.054)S(0.943)PEY(0.002)GQGINPISR	2	1.4521	1	6401600	16135000	1.38	0.859	1.607
P20020	1193	S	Plasma membrane calcium-transporting ATPase 1	ATP2B1	1	6.51081e-17	126.75	IEDS(1)EPHIPLIDDTDAEDDAPTKR	3	0.43631	6	77225000	191900000	1.666	1.037	1.607
Q8WUF5	280	S	RelA-associated inhibitor	PPP1R13L	0.999851	1.56972e-05	102.5	PAS(1)PSLQLLPWR	2	0.36652	1	802780	2280400	2.377	1.479	1.607
P78344	508	T	Eukaryotic translation initiation factor 4 gamma 2	EIF4G2	0.978012	1.62746e-08	115.56	T(0.022)QT(0.978)PPLGQTPQLGLK	3	-0.11041	10	209710000	422990000	1.393	0.868	1.605
Q8IYB3	638	S	Serine/arginine repetitive matrix protein 1	SRRM1	1	0.000957074	71.176	RVS(1)HS(1)PPPK	2	0.40333	19	192610000	528170000	1.677	1.045	1.605
Q8IYB3	636	S	Serine/arginine repetitive matrix protein 1	SRRM1	1	0.000957074	71.176	RVS(1)HS(1)PPPK	2	0.40333	18	192610000	528170000	1.677	1.045	1.605
Q7L2H7	2	S	Eukaryotic translation initiation factor 3 subunit M	EIF3M	0.952243	0.000652819	45.363	S(0.952)VPAFIDIS(0.048)EEDQAAELR	2	-0.63248	1	1694100	4266500	1.477	0.921	1.604
Q13112	429	S	Chromatin assembly factor 1 subunit B	CHAF1B	0.975476	4.30693e-08	116.06	TQDPS(0.024)S(0.975)PGTTPPQAR	2	-1.5181	3	72450000	133720000	1.565	0.977	1.602
Q9NQC3	7	S	Reticulon-4	RTN4	0.947194	0.00397414	47.803	MEDLDQS(0.947)PLVS(0.045)S(0.056)S(0.113)DS(0.838)PPRPQPAFK	2	0.73523	1	16306000	47716000	1.663	1.038	1.602
Q147X3	199	S	N-alpha-acetyltransferase 30	NAA30	0.885561	3.01322e-15	132.01	LLSSSLTADCS(0.11)LRS(0.886)PS(0.005)GR	2	-0.46323	1	4546100	11671000	1.364	0.852	1.601
Q8NFH5	273	T	Nucleoporin NUP35	NUP35	0.969632	1.80899e-09	139.34	T(0.03)LGT(0.97)PT(0.001)QPGSTPR	2	1.4229	3	55177000	243050000	2.449	1.531	1.6
Q8TAD8	35	S	Smad nuclear-interacting protein 1	SNIP1	1	7.80487e-13	138.98	QERLS(1)PEVAPPAHR	3	2.6317	18	1059700000	2738100000	1.502	0.94	1.598
Q9UPN9	1105	S	E3 ubiquitin-protein ligase TRIM33	TRIM33	0.979871	2.96033e-05	57.088	TFAPLPEFEQEEDDGEVT(0.02)EDS(0.98)DEDFIQPR	3	3.3566	2	22935000	51420000	1.534	0.96	1.598
P46013	1376	S	Proliferation marker protein Ki-67	MKI67	0.803116	2.53191e-06	87.208	MPCES(0.197)S(0.803)PPESADTPTSTR	2	-1.5295	3	50863000	148180000	1.988	1.245	1.597
P49790	338	S	Nuclear pore complex protein Nup153	NUP153	0.998581	4.5001e-07	107.15	IPSIVSS(0.001)PLNS(0.999)PLDR	2	0.1202	1	1646100	3091900	1.771	1.109	1.597
P50395	61	S	Rab GDP dissociation inhibitor beta	GDI2	0.99997	0.000123655	89.613	IPGS(1)PPESMGR	2	0.11487	4	20424000	49280000	1.874	1.174	1.596
Q13425	110	S	Beta-2-syntrophin	SNTB2	1	8.19369e-08	111.07	GPAGEAGAS(1)PPVRR	2	0.34198	22	451710000	1295200000	1.864	1.169	1.595
Q99081	386	S	Transcription factor 12	TCF12	0.973662	1.25304e-32	180.66	PGGQAPS(0.02)S(0.974)PS(0.007)YENSLHSLQSR	3	0.2212	7	30489000	58587000	1.172	0.735	1.595
Q9UIF9	1397	S	Bromodomain adjacent to zinc finger domain protein 2A	BAZ2A	0.985145	2.3425e-06	87.388	AGDPGEMPQS(0.985)PT(0.015)GLGQPK	2	0.54488	1	35964000	72342000	1.223	0.767	1.595
Q96JM3	427	S	Chromosome alignment-maintaining phosphoprotein 1	CHAMP1	1	1.15828e-05	111.95	KPGPPLS(1)PEIRS(1)PAGS(1)PELR	3	0.5248	15	312910000	1092100000	2.02	1.267	1.594
P29317	901	S	Ephrin type-A receptor 2	EPHA2	0.98893	0.000371853	60.093	LPS(0.925)T(0.15)S(0.935)GS(0.989)EGVPFR	2	0.88135	2	11602000	30961000	2.25	1.412	1.593
P41208	20	S	Centrin-2	CETN2	0.999997	4.79163e-10	140.13	MS(1)PKPELTEEQK	2	-0.038186	9	367510000	998490000	1.506	0.946	1.592
O95297	241	Y	Myelin protein zero-like protein 1	MPZL1	0.994298	2.84513e-08	95.834	SLPS(0.003)GS(0.003)HQGPVIY(0.994)AQLDHSGGHHSDK	4	0.22705	2	74293000	167780000	1.434	0.902	1.59
P50402	49	S	Emerin	EMD	0.999971	3.60431e-38	192.85	RLS(1)PPSSSAASSYSFSDLNSTR	2	-1.5835	28	273740000	710220000	1.601	1.007	1.59
O94762	727	S	ATP-dependent DNA helicase Q5	RECQL5	0.999753	8.16343e-07	92.079	GEVPGGSAHYGGPS(1)PEKK	2	0.72227	2	19952000	35175000	1.292	0.813	1.589
Q9ULE6	406	S	Paladin	PALD1	0.999998	2.15624e-22	163.53	KLEGIRPES(1)PAQGSGSR	2	0.15841	9	199440000	547110000	2.005	1.262	1.589
Q9UQ35	323	S	Serine/arginine repetitive matrix protein 2	SRRM2	0.767683	1.46206e-12	104.39	RGEGDAPFSEPGT(0.004)T(0.004)S(0.003)T(0.012)QRPS(0.204)S(0.768)PET(0.004)AT(0.001)K	3	-0.081968	3	105080000	684040000	2.46	1.549	1.588
O00159	408	S	Unconventional myosin-Ic	MYO1C	0.999838	0.00132263	97.965	DVES(1)PSWR	2	-0.06953	3	46513000	148360000	1.871	1.18	1.586
P29317	570	S	Ephrin type-A receptor 2	EPHA2	0.999993	0.000151625	78.69	ARQS(1)PEDVYFSK	3	0.55449	2	21660000	62853000	2.24	1.412	1.586
P40818	392	S	Ubiquitin carboxyl-terminal hydrolase 8	USP8	0.994627	3.5791e-07	109.04	S(0.005)DVS(0.995)PIIQPVPSIK	2	1.0031	2	4377800	13996000	1.699	1.071	1.586
Q9UKV3	365	S	Apoptotic chromatin condensation inducer in the nucleus	ACIN1	0.776366	0.00143028	64.82	T(0.112)T(0.112)S(0.776)PLEEEER	2	1.1974	2	88312000	165780000	1.594	1.005	1.586
Q07157	1111	S	Tight junction protein ZO-1	TJP1	0.999663	1.06644e-10	114.75	QPYPSRPPFDNQHS(1)QDLDSR	3	-1.6057	2	32460000	191280000	2.592	1.635	1.585
Q7Z569	117	S	BRCA1-associated protein	BRAP	0.955601	3.54146e-05	92.8	ECINAAPDS(0.956)PS(0.044)K	2	-1.1173	3	103760000	235670000	1.704	1.076	1.584
Q96SB3	203	S	Neurabin-2	PPP1R9B	0.999921	1.64211e-21	156.32	LDADAVS(1)PTVSQLSAVFEK	2	0.77586	2	8988300	21404000	2.385	1.506	1.584
O60825	493	S	6-phosphofructo-2-kinase/fructose-2,6-bisphosphatase 2	PFKFB2	1	0.000192095	118.77	PLKPLS(1)PLR	3	-0.061797	7	40472000	116220000	1.789	1.13	1.583
Q9Y320	288	S	Thioredoxin-related transmembrane protein 2	TMX2	0.990414	1.54286e-12	92.089	AGDNIPEEQPVASTPT(0.002)T(0.007)VS(0.99)DGENKK	3	0.53309	2	81288000	91456000	0.893	0.564	1.583
O96013	104	S	Serine/threonine-protein kinase PAK 4	PAK4	1	0.000689613	93.203	RDS(1)PPPPAR	3	-0.27348	4	194670000	831620000	2.57	1.625	1.582
Q99569	406	S	Plakophilin-4	PKP4	0.996399	6.3796e-06	86.497	S(0.004)AVS(0.996)PDLHITPIYEGR	3	-0.0088611	1	13571000	39200000	2.349	1.485	1.582
Q86VI3	539	S	Ras GTPase-activating-like protein IQGAP3	IQGAP3	1	5.6103e-06	75.064	VLAVSLINEALDKGS(1)PEK	3	0.29965	1	1031800	2668800	1.658	1.049	1.581
Q9UQ35	1188	S	Serine/arginine repetitive matrix protein 2	SRRM2	0.999427	6.7983e-06	65.854	DKFS(0.999)PFPVQDRPESSLVFK	3	-0.44706	1	29650000	115070000	2.449	1.549	1.581
Q15149	720	S	Plectin	PLEC	0.999901	5.34798e-07	139.78	SDEGQLS(1)PATR	2	-0.12312	6	336990000	625690000	1.151	0.729	1.579
Q9UK58	335	S	Cyclin-L1	CCNL1	0.893853	5.34735e-08	71.423	GLNPDGTPALST(0.001)LGGFS(0.894)PAS(0.105)K	2	0.091068	3	18108000	47689000	1.394	0.883	1.579
Q96T37	674	S	Putative RNA-binding protein 15	RBM15	0.999072	1.93605e-09	112.36	HCAPS(1)PDRS(0.999)PELS(0.001)SSR	3	0.67109	4	571310000	1539800000	1.505	0.954	1.578
Q9Y3L3	550	S	SH3 domain-binding protein 1	SH3BP1	0.999991	6.04572e-16	147.64	S(1)PPETAAPVEDMAR	2	0.28968	9	143090000	321670000	1.467	0.93	1.577
Q9H9E3	6	S	Conserved oligomeric Golgi complex subunit 4	COG4	1	0.00327182	64.103	MADLDS(1)PPK	2	0.0079465	5	19062000	31173000	1.397	0.888	1.573
O00443	259	S	Phosphatidylinositol 4-phosphate 3-kinase C2 domain-containing subunit alpha	PIK3C2A	1	0.000277495	118.76	VSNLQVS(1)PK	2	2.2487	4	152800000	300190000	1.768	1.125	1.572
P35568	766	S	Insulin receptor substrate 1	IRS1	0.992017	0.000843232	72.29	PVLS(0.008)YYS(0.992)LPR	2	0.33129	1	1057700	1806200	2.036	1.295	1.572
Q8IZA0	978	S	Dyslexia-associated protein KIAA0319-like protein	KIAA0319L	0.976319	3.55805e-05	64.522	ILDAT(0.023)DQES(0.976)LELKPTS(0.001)R	2	-0.81471	1	5042700	14135000	1.644	1.046	1.572
Q13769	312	S	THO complex subunit 5 homolog	THOC5	0.772565	5.28986e-06	67.194	ALFKPPEDS(0.455)QDDES(0.773)DS(0.773)DAEEEQTTK	3	0.82031	2	22387000	24914000	1.569	0.999	1.571
Q13769	314	S	THO complex subunit 5 homolog	THOC5	0.772557	5.28986e-06	67.194	ALFKPPEDS(0.455)QDDES(0.773)DS(0.773)DAEEEQTTK	3	0.82031	2	22387000	24914000	1.569	0.999	1.571
P16144	1209	S	Integrin beta-4	ITGB4	0.945789	2.18934e-21	153.65	VCAYGAQGEGPYS(0.052)S(0.946)LVS(0.002)CR	2	-1.5007	3	5571800	15097000	1.735	1.105	1.57
Q03252	316	S	Lamin-B2	LMNB2	0.998977	6.82185e-09	127.66	LES(0.999)LS(0.001)YQLSGLQK	2	0.44554	2	6259700	10619000	1.369	0.872	1.57
Q6ZRV2	7	S	Protein FAM83H	FAM83H	0.766824	0.000325488	40.8	RS(0.86)QS(0.767)S(0.725)S(0.646)QGDNPLAPGY(0.001)LPPHYK	3	-1.0461	1	21163000	50178000	1.669	1.064	1.569
Q6ZRV2	5	S	Protein FAM83H	FAM83H	0.860402	0.000325488	40.8	RS(0.86)QS(0.767)S(0.725)S(0.646)QGDNPLAPGY(0.001)LPPHYK	3	-1.0461	1	21163000	50178000	1.669	1.064	1.569
Q92769	394	S	Histone deacetylase 2	HDAC2	1	5.83883e-17	105.14	MLPHAPGVQMQAIPEDAVHEDS(1)GDEDGEDPDKR	4	0.37767	21	2287300000	8376900000	1.717	1.095	1.568
Q8TDB6	202	S	E3 ubiquitin-protein ligase DTX3L	DTX3L	0.947942	0.00805685	44.511	QQFS(0.948)PS(0.049)MT(0.003)ER	2	-0.93656	1	21589000	41647000	1.388	0.886	1.567
P20700	302	S	Lamin-B1	LMNB1	0.999949	9.26142e-11	145.69	IES(1)LSSQLSNLQK	2	0.15273	2	3417500	7755500	1.649	1.053	1.566
Q9BY89	1224	S	Uncharacterized protein KIAA1671	KIAA1671	0.828678	0.000120452	88.311	RS(0.829)PT(0.171)VEPS(0.001)TLPR	2	1.1245	3	41108000	157510000	1.979	1.264	1.566
O15320	635	S	Endoplasmic reticulum export factor CTAGE5	CTAGE5	1	0.00196657	51.762	LS(1)GPAELR	2	-0.5177	4	32146000	74886000	1.686	1.077	1.565
Q9ULH1	1041	S	Arf-GAP with SH3 domain, ANK repeat and PH domain-containing protein 1	ASAP1	0.997678	6.41356e-07	81.763	QAS(0.998)EDS(0.002)NDLTPTLPETPVPLPR	2	2.4626	2	15195000	43417000	1.962	1.254	1.565
O95456	18	T	Proteasome assembly chaperone 1	PSMG1	1	3.68806e-07	119.54	AGT(1)EDEEEEEEGRR	2	1.0847	1	39549000	66869000	1.469	0.939	1.564
P14618	37	S	Pyruvate kinase PKM	PKM	0.999999	2.40838e-06	125.53	LDIDS(1)PPITAR	2	-0.073789	10	511340000	1185600000	1.652	1.056	1.564
P62979	65	S	Ubiquitin-40S ribosomal protein S27a	RPS27A	0.891661	4.52187e-21	155.76	TLSDYNIQKES(0.892)T(0.108)LHLVLR	3	0.11877	5	17672000	45381000	1.407	0.9	1.563
A0FGR8	691	S	Extended synaptotagmin-2	ESYT2	0.874677	3.3802e-12	97.634	S(0.054)HMS(0.875)GS(0.071)PGPGGSNTAPSTPVIGGSDKPGMEEK	3	-0.58611	3	87263000	208180000	1.402	0.898	1.561
P28290	869	S	Sperm-specific antigen 2	SSFA2	0.828912	1.70628e-12	88.056	T(0.158)LS(0.506)T(0.506)HS(0.829)VPNIS(0.001)GAT(0.001)CSAFASPFGCPYSHR	4	-0.99909	2	17194000	70748000	2.274	1.457	1.561
Q8TBN0	179	S	Guanine nucleotide exchange factor for Rab-3A	RAB3IL1	0.996488	1.00379e-05	110.44	ELHPQLLS(0.996)PT(0.004)K	2	-1.5771	1	51380000	130100000	2.127	1.363	1.561
P20700	575	T	Lamin-B1	LMNB1	0.999975	3.31611e-08	69.447	TTIPEEEEEEEEAAGVVVEEELFHQQGT(1)PR	4	0.27736	2	41845000	104320000	1.642	1.053	1.559
Q8N3D4	191	S	EH domain-binding protein 1-like protein 1	EHBP1L1	1	1.94041e-22	145.06	PSDVGNLDDFAES(1)DEDEAHGPGAPEAR	3	0.057651	4	110120000	380550000	1.843	1.182	1.559
Q9BZF1	68	S	Oxysterol-binding protein-related protein 8	OSBPL8	0.998161	9.18512e-25	154.13	DLHQPSLS(0.002)PAS(0.998)PHSQGFER	3	-0.42116	8	131120000	519320000	2.297	1.474	1.558
P17706	293	S	Tyrosine-protein phosphatase non-receptor type 2	PTPN2	0.87191	0.0026834	52.877	ELS(0.872)KEDLS(0.128)PAFDHSPNK	3	3.4589	1	12637000	21114000	1.59	1.021	1.557
Q96JQ2	301	S	Calmin	CLMN	0.999959	8.15053e-12	88.872	FPELEAEDIFDS(1)DKEVPIESTFVR	4	0.70316	1	3889300	14410000	3.069	1.973	1.555
Q7Z6M1	132	T	Rab9 effector protein with kelch motifs	RABEPK	0.773495	2.24855e-09	126.84	TWT(0.002)T(0.01)PEVT(0.773)S(0.214)PPPSPR	2	1.955	1	25355000	77192000	1.501	0.966	1.554
Q96PU5	448	S	E3 ubiquitin-protein ligase NEDD4-like	NEDD4L	0.870773	7.03408e-21	158.58	S(0.103)LS(0.871)S(0.026)PTVTLSAPLEGAK	2	-0.00013703	9	83605000	183210000	1.631	1.051	1.552
Q9UJX4	232	T	Anaphase-promoting complex subunit 5	ANAPC5	0.999449	0.00107884	99.343	ALT(0.999)PAS(0.001)LQK	2	0.56633	1	6890400	16241000	1.847	1.19	1.552
Q92766	1167	S	Ras-responsive element-binding protein 1	RREB1	0.999972	1.45717e-06	75.539	ANS(1)GGVDLDSSGEFASIEK	3	0.08634	1	5708800	10081000	1.726	1.113	1.551
Q9H1B7	215	S	Interferon regulatory factor 2-binding protein-like	IRF2BPL	0.99791	4.92146e-18	131.96	PTPEEGPPELNRQS(0.998)PNS(0.002)SSAAASVASR	3	0.75402	4	30953000	155380000	1.78	1.148	1.551
Q6P597	167	S	Kinesin light chain 3	KLC3	0.817979	3.53015e-07	97.271	QYDPPAES(0.001)QQS(0.181)ES(0.818)PPRR	3	0.27303	1	99422000	163060000	1.841	1.188	1.55
Q7Z3T8	946	S	Zinc finger FYVE domain-containing protein 16	ZFYVE16	0.99997	8.23704e-09	110.61	NEIIQSPISQVPS(1)VEK	3	-0.31217	4	75034000	127460000	1.285	0.83	1.548
Q8IYB3	685	S	Serine/arginine repetitive matrix protein 1	SRRM1	1	0.000667277	83.137	RHS(1)PS(1)PRPR	3	0.27337	22	366420000	1124200000	1.618	1.045	1.548
Q9C0B5	398	S	Palmitoyltransferase ZDHHC5	ZDHHC5	0.987211	1.93955e-05	101.32	S(0.987)EPS(0.013)LEPESFR	2	-0.16272	3	19100000	33636000	1.686	1.09	1.547
Q8NE71	109	S	ATP-binding cassette sub-family F member 1	ABCF1	1	7.15453e-16	135.31	KLS(1)VPT(1)S(1)DEEDEVPAPKPR	3	-0.29206	33	1065500000	3065700000	1.453	0.94	1.546
Q96JM3	308	S	Chromosome alignment-maintaining phosphoprotein 1	CHAMP1	0.999076	1.38988e-12	132.65	RPAPAVS(0.999)PGS(0.001)WK	3	0.27767	7	91413000	348870000	1.959	1.267	1.546
Q9H0H5	342	T	Rac GTPase-activating protein 1	RACGAP1	0.999979	1.15597e-06	95.926	DRCPLPCIPTLIGT(1)PVK	2	1.1701	1	736610	1690600	1.47	0.951	1.546
O15173	211	T	Membrane-associated progesterone receptor component 2	PGRMC2	0.999059	1.49672e-10	109.91	LLKPGEEPSEYT(0.999)DEEDT(0.001)K	3	0.18514	10	920680000	2759000000	1.72	1.113	1.545
P42167	74	T	Lamina-associated polypeptide 2, isoforms beta/gamma	TMPO	0.998658	6.34701e-12	88.087	GPPDFS(1)S(1)DEEREPT(0.999)PVLGS(0.001)GAAAAGR	3	-0.69377	11	526410000	1329600000	1.842	1.192	1.545
P78371	3	S	T-complex protein 1 subunit beta	CCT2	0.979017	0.000276909	70.889	AS(0.979)LS(0.021)LAPVNIFK	2	-0.046694	3	3180700	5826900	1.431	0.926	1.545
Q14247	418	S	Src substrate cortactin	CTTN	0.95983	2.24121e-12	129.88	LPS(0.04)S(0.96)PVYEDAASFK	2	0.42903	25	5259000000	10356000000	1.309	0.847	1.545
O43463	391	S	Histone-lysine N-methyltransferase SUV39H1	SUV39H1	0.999999	1.63262e-05	90.896	MDSNFGLAGLPGS(1)PK	2	-0.74891	4	10439000	19539000	1.439	0.932	1.544
Q9Y2K7	558	S	Lysine-specific demethylase 2A	KDM2A	0.86286	0.00109692	42.639	LT(0.129)PVRPAAAS(0.863)PIVS(0.008)GAR	3	-0.17978	1	13292000	22737000	1.039	0.673	1.544
Q92922	573	S	SWI/SNF complex subunit SMARCC1	SMARCC1	1	0.0014895	61.276	S(1)PQVPAAQQMLNFPEK	2	1.2232	1	4631600	5779700	1.168	0.757	1.543
Q5JSZ5	480	S	Protein PRRC2B	PRRC2B	1	0.000443053	56.569	QQS(1)IEDKEDKPPPR	3	-0.77242	2	79940000	266170000	2.317	1.503	1.542
Q8WYP5	1513	S	Protein ELYS	AHCTF1	0.954782	2.47527e-10	110.6	LPIS(0.045)DS(0.955)PPDTQEIHVIEQEK	2	0.80876	4	102370000	347960000	2.23	1.446	1.542
Q9BXP5	67	S	Serrate RNA effector molecule homolog	SRRT	1	4.37162e-07	102.57	ERFS(1)PPRHELS(1)PPQK	3	0.43803	32	1441800000	3968800000	1.571	1.019	1.542
Q15149	125	S	Plectin	PLEC	1	2.59735e-07	94.234	TPHVQAVQGPLGS(1)PPK	3	0.19002	14	239510000	448610000	1.123	0.729	1.54
Q86XL3	268	S	Ankyrin repeat and LEM domain-containing protein 2	ANKLE2	0.99954	0.0042073	56.205	TSLPLS(1)PVK	2	0.0061467	1	8306700	13769000	1.458	0.947	1.54
P27816	510	S	Microtubule-associated protein 4	MAP4	0.965336	7.65931e-05	82.859	DMS(1)PLS(0.965)ET(0.035)EMALGK	2	-0.84963	3	20928000	53504000	1.794	1.166	1.539
P35269	389	T	General transcription factor IIF subunit 1	GTF2F1	0.992014	1.42909e-08	106.62	GNS(0.001)RPGT(0.992)PS(0.007)AEGGSTSSTLR	2	0.41206	3	41106000	86043000	1.377	0.895	1.539
Q14687	826	S	Genetic suppressor element 1	GSE1	0.999987	2.86898e-06	115.38	ERS(1)PS(0.999)PPT(0.001)IQSK	2	-0.59872	2	67444000	156100000	1.87	1.215	1.539
Q14687	828	S	Genetic suppressor element 1	GSE1	0.999115	2.86898e-06	115.38	ERS(1)PS(0.999)PPT(0.001)IQSK	2	-0.59872	2	67444000	156100000	1.87	1.215	1.539
Q6PJT7	515	S	Zinc finger CCCH domain-containing protein 14	ZC3H14	1	1.70418e-06	106.42	DLVQPDKPAS(1)PK	3	-0.27607	10	623270000	1742700000	1.891	1.229	1.539
Q9BTC0	1456	S	Death-inducer obliterator 1	DIDO1	1	1.7769e-44	186.37	RNS(1)VERPAEPVAGAATPSLVEQQK	3	0.54934	3	257500000	574260000	1.17	0.76	1.539
P06733	263	S	Alpha-enolase	ENO1	0.986137	0.000335281	63.682	Y(0.012)DLDFKS(0.986)PDDPS(0.002)R	3	1.9837	3	29824000	76994000	1.96	1.274	1.538
P61289	24	S	Proteasome activator complex subunit 3	PSME3	0.925344	0.000186055	63.46	IT(0.075)S(0.925)EAEDLVANFFPK	2	0.048198	4	73001000	115150000	1.19	0.774	1.537
Q92540	781	S	Protein SMG7	SMG7	0.999277	1.40744e-11	93.583	AVPALGKS(0.999)PPHHS(0.001)GFQQYQQADASK	3	0.062841	4	63424000	81408000	0.973	0.633	1.537
Q5VZ89	1278	S	DENN domain-containing protein 4C	DENND4C	0.965149	1.38451e-31	170.68	RS(0.035)S(0.965)LPLDHGSPAQENPESEK	3	-0.67627	6	144370000	377600000	1.679	1.093	1.536
Q6PI48	242	S	Aspartate--tRNA ligase, mitochondrial	DARS2	0.999718	0.00012863	89.46	FYSLPQS(1)PQQFK	2	0.92465	1	1585300	2973800	1.411	0.92	1.534
Q96JM3	542	S	Chromosome alignment-maintaining phosphoprotein 1	CHAMP1	0.977849	0.00750529	59.116	T(0.022)APPAS(0.978)PEAR	2	0.98912	2	140330000	510250000	1.941	1.267	1.532
Q9UHY1	433	T	Nuclear receptor-binding protein	NRBP1	0.996732	2.92357e-07	119.62	T(0.003)PT(0.997)PEPAEVETR	2	1.1675	5	111260000	241700000	1.41	0.921	1.531
Q9BQ70	602	S	Transcription factor 25	TCF25	0.998275	4.43905e-06	91.317	LS(0.998)PIS(0.002)HGNTIALFFR	3	-0.22544	5	18475000	39038000	1.389	0.908	1.53
O00515	272	S	Ladinin-1	LAD1	0.962762	7.82608e-24	153.83	ALASEKS(0.963)PT(0.037)ADAKPAPK	2	1.0977	4	176200000	571520000	2.032	1.33	1.528
Q9H792	898	S	Pseudopodium-enriched atypical kinase 1	PEAK1	0.798126	0.00135705	53.008	HFT(0.002)NWT(0.042)KPT(0.067)S(0.798)PT(0.091)R	3	-0.6728	1	16314000	59651000	2.313	1.515	1.527
Q6WCQ1	224	S	Myosin phosphatase Rho-interacting protein	MPRIP	0.992935	6.7498e-26	144.51	TKDQPDGS(0.009)S(0.042)LS(0.949)PAQS(0.993)PS(0.007)QSQPPAASSLR	3	0.78657	3	29003000	178910000	2.017	1.322	1.526
Q96S94	330	S	Cyclin-L2	CCNL2	0.963469	1.94842e-07	73.934	GLLPGGTQVLDGT(0.003)S(0.034)GFS(0.963)PAPK	2	0.41217	1	6613200	5846300	1.409	0.924	1.525
O15173	90	S	Membrane-associated progesterone receptor component 2	PGRMC2	0.912395	6.00997e-07	95.122	GLGAGAGAGEES(0.912)PAT(0.068)S(0.019)LPR	2	0.29372	1	37515000	102390000	1.696	1.113	1.524
P49761	157	S	Dual specificity protein kinase CLK3	CLK3	0.999999	7.65673e-12	155.26	YRS(1)PEPDPYLSYR	2	-0.29799	10	453600000	1598900000	1.742	1.143	1.524
O60664	2	S	Perilipin-3	PLIN3	0.999244	4.31876e-17	119.42	S(0.999)ADGAEADGSTQVTVEEPVQQPSVVDR	3	-0.14039	1	12111000	41997000	1.686	1.107	1.523
O95758	56	S	Polypyrimidine tract-binding protein 3	PTBP3	0.976059	0.000355956	97.957	DRPPCS(0.976)PS(0.024)R	3	-0.034798	2	15840000	47819000	1.511	0.992	1.523
P98175	718	S	RNA-binding protein 10	RBM10	0.933815	5.57999e-06	114.72	LAS(0.934)DDRPS(0.066)PPR	3	0.27879	13	781180000	2147200000	1.643	1.079	1.523
Q12888	1056	T	TP53-binding protein 1	TP53BP1	0.951383	0.00206681	73.082	SEDPPT(0.049)T(0.951)PIR	2	1.066	4	220750000	639270000	1.986	1.305	1.522
Q13595	262	S	Transformer-2 protein homolog alpha	TRA2A	1	0.000337346	130.69	S(1)PS(1)PYYSR	2	0.5306	32	6762200000	14346000000	1.427	0.938	1.521
Q86WB0	370	S	Nuclear-interacting partner of ALK	ZC3HC1	0.93557	1.26274e-12	113.93	SWDSSSPVDRPEPEAAS(0.936)PT(0.027)T(0.037)R	3	-0.94625	2	45983000	175360000	2.786	1.832	1.521
Q9UKE5	769	S	TRAF2 and NCK-interacting protein kinase	TNIK	0.998848	5.58786e-12	132.39	ANS(0.997)KS(0.005)EGS(0.999)PVLPHEPAK	2	-0.23221	8	973870000	1896500000	1.855	1.22	1.52
Q6ZRV2	870	S	Protein FAM83H	FAM83H	0.971818	0.000354947	84.169	GS(0.972)PT(0.027)S(0.001)AYPER	2	2.0421	2	59085000	151940000	1.616	1.064	1.519
Q86W56	448	S	Poly(ADP-ribose) glycohydrolase	PARG	0.999988	0.000957544	69.352	YVPPHLS(1)PDKK	2	-0.19614	3	67946000	154080000	1.606	1.057	1.519
Q9BW85	213	S	Coiled-coil domain-containing protein 94	CCDC94	0.999771	4.70921e-09	74.841	LLEDS(1)DS(1)EDEAAPSPLQPALR	2	1.6822	4	27905000	68511000	1.75	1.153	1.518
Q9Y6D5	227	S	Brefeldin A-inhibited guanine nucleotide-exchange protein 2	ARFGEF2	0.999997	7.13284e-11	97.387	PQSPVIQAAAVS(1)PK	2	-2.6384	3	54063000	160570000	1.387	0.914	1.518
Q3KQU3	97	T	MAP7 domain-containing protein 1	MAP7D1	1	0.0081767	49.934	GPT(1)PPAMGPR	2	-0.023851	1	4754800	14767000	2.087	1.377	1.516
Q8WTW3	7	S	Conserved oligomeric Golgi complex subunit 1	COG1	0.954743	1.7049e-05	109.16	ATAAT(0.045)S(0.955)PALK	2	-0.86773	2	9275500	17355000	1.539	1.015	1.516
Q8IWS0	155	S	PHD finger protein 6	PHF6	0.755115	1.73947e-07	65.899	TAHNSEADLEESFNEHELEPS(0.245)S(0.755)PK	3	-1.6085	7	559840000	1218300000	1.635	1.079	1.515
Q96ST2	198	S	Protein IWS1 homolog	IWS1	1	3.50625e-05	86.575	HQAS(1)DS(1)ENEEPPKPR	3	-0.13132	2	63549000	194610000	1.782	1.176	1.515
Q96ST2	196	S	Protein IWS1 homolog	IWS1	1	3.50625e-05	86.575	HQAS(1)DS(1)ENEEPPKPR	3	-0.13132	2	63549000	194610000	1.782	1.176	1.515
Q9NQG5	134	S	Regulation of nuclear pre-mRNA domain-containing protein 1B	RPRD1B	0.995301	3.80259e-05	99.055	LSMEDS(0.005)KS(0.995)PPPK	2	-1.0954	9	203660000	513530000	1.506	0.995	1.514
P18583	2031	S	Protein SON	SON	1	0.00213285	72.2	RFS(1)RS(1)PIR	3	-0.99222	7	862850000	1678100000	1.631	1.078	1.513
P55196	1721	S	Afadin	AFDN	0.99793	0.000109778	85.473	TQVLS(0.998)PDS(0.002)LFTAK	2	0.93805	3	2976800	7155400	1.959	1.295	1.513
Q9H6S3	570	S	Epidermal growth factor receptor kinase substrate 8-like protein 2	EPS8L2	0.976644	0.000383296	87.719	YWGPAS(0.977)PT(0.023)HK	2	-0.99591	8	536560000	1330900000	1.652	1.092	1.513
O60264	66	S	SWI/SNF-related matrix-associated actin-dependent regulator of chromatin subfamily A member 5	SMARCA5	1	4.56634e-18	100.81	GGPEGVAAQAVASAASAGPADAEMEEIFDDAS(1)PGK	4	0.045593	10	444370000	1241000000	1.282	0.848	1.512
Q32P44	156	S	Echinoderm microtubule-associated protein-like 3	EML3	0.890458	6.78246e-05	74.618	RNS(0.89)S(0.083)S(0.026)S(0.001)SSPSERPR	3	0.25786	2	156950000	417040000	1.399	0.925	1.512
Q9H4A3	2032	S	Serine/threonine-protein kinase WNK1	WNK1	0.999975	6.41512e-21	155.16	DVDDGS(0.009)GS(0.991)PHS(1)PHQLSSK	2	-1.3606	3	79346000	199810000	1.275	0.843	1.512
Q9UJM3	337	S	ERBB receptor feedback inhibitor 1	ERRFI1	0.772768	1.32685e-06	60.384	S(0.773)LPS(0.227)Y(0.001)LNGVMPPTQSFAPDPK	2	-1.22	6	13012000	87914000	4.181	2.766	1.512
Q15061	321	T	WD repeat-containing protein 43	WDR43	0.999987	0.000845869	68.411	KPLTSNCTIQIAT(1)PGK	2	0.18764	1	942540	2645100	1.443	0.955	1.511
Q3KQU3	113	S	MAP7 domain-containing protein 1	MAP7D1	0.860211	1.342e-13	129.7	RS(0.113)S(0.86)QPS(0.467)PT(0.462)AVPAS(0.085)DS(0.011)PPT(0.002)K	2	-0.41791	4	75784000	322560000	2.081	1.377	1.511
O94979	799	S	Protein transport protein Sec31A	SEC31A	1	8.18055e-07	90.912	AQGEPVAGHES(1)PK	3	0.013016	9	1623400000	4233100000	1.611	1.067	1.51
P46087	181	S	Probable 28S rRNA (cytosine(4447)-C(5))-methyltransferase	NOP2	0.998587	0.000326617	45.558	EAAAGIQWS(0.999)EEET(0.998)EDEEEEKEVT(0.002)PESGPPK	4	-0.27598	1	102530000	112210000	1.77	1.174	1.508
P46087	185	T	Probable 28S rRNA (cytosine(4447)-C(5))-methyltransferase	NOP2	0.998432	0.000326617	45.558	EAAAGIQWS(0.999)EEET(0.998)EDEEEEKEVT(0.002)PESGPPK	4	-0.27598	1	102530000	112210000	1.77	1.174	1.508
Q96JM3	507	S	Chromosome alignment-maintaining phosphoprotein 1	CHAMP1	0.984006	0.000803607	73.093	KPGPSGPS(0.016)ES(0.984)PK	2	0.21478	2	108440000	279790000	1.911	1.267	1.508
Q4KMP7	678	S	TBC1 domain family member 10B	TBC1D10B	1	0.00420886	58.885	AAGGAPS(1)PPPPVR	2	-0.11448	2	118380000	388680000	1.804	1.197	1.507
Q08J23	456	S	tRNA (cytosine(34)-C(5))-methyltransferase	NSUN2	0.943683	7.31529e-09	91.416	ES(0.028)T(0.028)QLS(0.944)PADLTEGKPTDPSK	3	1.3088	3	156630000	349870000	1.41	0.937	1.505
Q8NI35	645	S	InaD-like protein	PATJ	1	4.06004e-06	103.79	LFDDEAS(1)VDEPRR	3	0.37474	3	53821000	130610000	1.741	1.157	1.505
Q9UGV2	338	S	Protein NDRG3	NDRG3	0.956452	0.000108252	58.964	T(0.001)HS(0.008)T(0.135)S(0.156)S(0.152)S(0.578)LGS(0.956)GES(0.012)PFS(0.001)R	2	-1.5976	1	8358600	11403000	1.659	1.102	1.505
Q13009	298	S	T-lymphoma invasion and metastasis-inducing protein 1	TIAM1	0.958339	6.73552e-05	54.855	S(0.008)HCLS(0.958)EGAT(0.033)NPQISHSNSMQGR	3	-1.5228	1	4103200	7602100	1.579	1.05	1.504
Q8IYB3	220	T	Serine/arginine repetitive matrix protein 1	SRRM1	1	6.23519e-09	137.61	KEKT(1)PELPEPSVK	2	0.24131	41	3958000000	9644700000	1.572	1.045	1.504
P13010	244	S	X-ray repair cross-complementing protein 5	XRCC5	1	0.0075605	74.173	HS(1)IHWPCR	2	-2.507	2	9721400	22131000	1.722	1.146	1.503
Q7Z5K2	77	S	Wings apart-like protein homolog	WAPL	0.994239	2.04814e-08	83.332	VEEESTGDPFGFDS(0.994)DDES(0.005)LPVSSK	2	0.58662	5	318240000	597500000	1.341	0.892	1.503
Q9NZ63	261	S	Telomere length and silencing protein 1 homolog	C9orf78	0.997918	5.76449e-11	124.63	VGDT(0.002)EKPEPERS(0.998)PPNR	3	0.46754	6	1148400000	3070900000	1.514	1.007	1.503
Q8IYB3	389	S	Serine/arginine repetitive matrix protein 1	SRRM1	1	7.52582e-05	113.8	RLS(1)PS(1)AS(1)PPR	2	0.45037	19	747610000	2029200000	1.567	1.045	1.5
Q8IYB3	393	S	Serine/arginine repetitive matrix protein 1	SRRM1	1	7.52582e-05	113.8	RLS(1)PS(1)AS(1)PPR	2	0.45037	19	747610000	2029200000	1.567	1.045	1.5
O00299	156	S	Chloride intracellular channel protein 1	CLIC1	0.769377	6.04961e-07	71.623	VLDNYLTSPLPEEVDET(0.23)S(0.769)AEDEGVSQR	3	-0.080076	1	13640000	52414000	1.586	1.058	1.499
P78347	784	S	General transcription factor II-I	GTF2I	0.956985	0.000854477	89.805	RPS(0.957)T(0.043)FGIPR	2	0.67907	5	17884000	43461000	1.525	1.018	1.498
Q03252	419	S	Lamin-B2	LMNB2	0.98293	1.49749e-16	151.8	ATS(0.983)S(0.017)SSGSLSATGR	2	0.64398	2	106440000	245140000	1.305	0.872	1.497
Q8ND56	216	S	Protein LSM14 homolog A	LSM14A	0.999996	7.57277e-19	175.69	S(1)PVSTRPLPSASQK	2	0.34522	36	2886800000	4612600000	1.146	0.766	1.496
P16144	397	S	Integrin beta-4	ITGB4	0.964457	0.0207183	49.536	T(0.036)GS(0.964)FHIR	2	-0.63786	1	13266000	30877000	1.652	1.105	1.495
P62136	325	S	Serine/threonine-protein phosphatase PP1-alpha catalytic subunit	PPP1CA	0.999994	8.78376e-06	122.55	PITPPRNS(1)AK	2	-0.56699	2	1185400	2654400	1.662	1.112	1.495
Q13439	266	S	Golgin subfamily A member 4	GOLGA4	1	1.57419e-11	123.55	EENPES(1)DGEPVVEDGTSVK	2	1.5169	5	62633000	121600000	1.485	0.993	1.495
Q13459	717	S	Unconventional myosin-IXb	MYO9B	0.878758	4.12668e-09	105.38	AAGMS(0.121)S(0.879)PGAQSHPEELPR	2	-0.31652	3	58286000	170570000	1.71	1.144	1.495
Q14966	1913	S	Zinc finger protein 638	ZNF638	0.984035	0.00585344	49.036	S(0.016)VAS(0.984)DVPEELDFLVPK	2	1.3757	1	1765100	2590100	1.504	1.006	1.495
Q9H0D6	499	S	5'-3' exoribonuclease 2	XRN2	1	1.00806e-62	247.35	KAEDS(1)DS(1)EPEPEDNVR	2	-0.089314	17	620000000	1286100000	1.686	1.128	1.495
Q9P275	713	S	Ubiquitin carboxyl-terminal hydrolase 36	USP36	0.975806	3.5041e-10	103.27	ATGNDLRPPPPS(0.976)PS(0.018)S(0.005)DLT(0.001)HPMK	3	-0.0218	2	8106900	23249000	1.804	1.207	1.495
P29317	899	S	Ephrin type-A receptor 2	EPHA2	0.990181	1.07389e-07	118.21	LPS(0.992)T(0.01)S(0.99)GS(0.007)EGVPFR	2	-0.13751	11	143640000	547230000	2.11	1.412	1.494
P49792	394	S	E3 SUMO-protein ligase RanBP2	RANBP2	0.960239	7.43687e-09	103.94	SGQSALYDALFS(0.004)S(0.036)QS(0.96)PK	2	1.7612	3	5483800	11226000	1.554	1.04	1.494
P29317	898	T	Ephrin type-A receptor 2	EPHA2	0.948622	9.82584e-05	79.652	LPS(0.999)T(0.949)S(0.719)GS(0.334)EGVPFR	2	-0.01777	5	48032000	136400000	2.108	1.412	1.493
P50502	76	S	Hsc70-interacting protein	ST13	1	5.7635e-10	98.543	KVEEDLKADEPS(1)S(1)EES(1)DLEIDK	2	0.10554	6	663670000	1050400000	1.507	1.01	1.492
P02545	429	S	Prelamin-A/C	LMNA	0.85159	3.97003e-06	92.932	KLES(0.018)T(0.102)ES(0.629)RS(0.391)S(0.852)FS(0.008)QHAR	3	0.1669	3	40132000	202820000	1.773	1.189	1.491
Q02952	1395	S	A-kinase anchor protein 12	AKAP12	0.761353	2.9294e-07	90.601	EVS(0.575)S(0.664)LEGS(0.761)PPPCLGQEEAVCTK	2	0.45414	2	11800000	37346000	1.871	1.255	1.491
Q99956	328	S	Dual specificity protein phosphatase 9	DUSP9	0.87252	2.87659e-06	80.109	S(0.127)NIS(0.873)PNFNFMGQLLDFER	2	-1.7612	7	8184600	15204000	1.133	0.76	1.491
O94979	1163	S	Protein transport protein Sec31A	SEC31A	0.822677	5.99776e-11	125.23	EQT(0.173)LS(0.823)PT(0.004)ITSGLHNIAR	3	1.0627	3	27915000	69354000	1.589	1.067	1.489
P29590	527	S	Protein PML	PML	1	3.45133e-07	90.819	AVS(1)PPHLDGPPS(1)PR	2	-0.22151	6	77656000	350100000	1.58	1.061	1.489
P50402	163	S	Emerin	EMD	0.946966	6.21135e-07	92.39	DSAY(0.012)QS(0.947)IT(0.041)HYRPVSASR	3	0.29207	3	17082000	44908000	1.499	1.007	1.489
P62995	201	T	Transformer-2 protein homolog beta	TRA2B	0.999577	7.70765e-10	149.37	RPHT(1)PTPGIYMGR	2	0.49808	30	4754100000	13903000000	1.566	1.052	1.489
Q9UKV5	542	S	E3 ubiquitin-protein ligase AMFR	AMFR	1	0.000991851	108.47	VPLDLS(1)PR	2	0.053941	7	79307000	159840000	1.199	0.805	1.489
P08651	339	S	Nuclear factor 1 C-type	NFIC	0.997953	2.33107e-10	144.18	SPFNSPS(0.998)PQDS(0.002)PR	2	-0.69695	1	61979000	206300000	2.204	1.481	1.488
Q92538	1298	S	Golgi-specific brefeldin A-resistance guanine nucleotide exchange factor 1	GBF1	0.985877	2.71884e-23	137.38	ADAPDAGAQS(0.986)DS(0.014)ELPSYHQNDVSLDR	3	0.46879	12	947410000	2320600000	1.513	1.017	1.488
Q9P2B4	488	S	CTTNBP2 N-terminal-like protein	CTTNBP2NL	0.999925	7.41047e-10	138.73	DLS(1)PTLIDNSAAK	2	0.034779	2	41643000	94050000	1.344	0.903	1.488
P35269	385	S	General transcription factor IIF subunit 1	GTF2F1	0.999988	1.31093e-23	151.91	GNS(1)RPGTPSAEGGSTSSTLR	2	-0.50204	7	144270000	278350000	1.331	0.895	1.487
Q96T37	257	S	Putative RNA-binding protein 15	RBM15	0.99776	1.05735e-11	86.552	S(0.998)RS(0.998)PLDKDT(0.001)Y(0.003)PPSASVVGASVGGHR	3	-0.50195	12	489830000	1241900000	1.419	0.954	1.487
Q9C0C2	221	S	182 kDa tankyrase-1-binding protein	TNKS1BP1	1	0.00211785	68.132	GWS(1)QEGPVK	2	1.1139	2	5571000	13406000	1.493	1.004	1.487
Q9H0G5	275	T	Nuclear speckle splicing regulatory protein 1	NSRP1	1	0.000147973	103.44	VIET(1)PENDFK	2	-0.63465	2	33909000	45539000	1.034	0.696	1.486
Q6WCQ1	977	S	Myosin phosphatase Rho-interacting protein	MPRIP	0.983043	2.50193e-07	81.144	AAT(0.004)EALGEKS(0.983)PDS(0.012)AT(0.001)VSGYDIMK	3	-0.0040232	3	83973000	293640000	1.963	1.322	1.485
Q9Y2X3	514	S	Nucleolar protein 58	NOP58	0.999985	3.42548e-31	171.25	EEPLSEEEPCTSTAIAS(1)PEKK	3	1.6421	27	1343900000	2678900000	1.396	0.94	1.485
P09651	2	S	Heterogeneous nuclear ribonucleoprotein A1	HNRNPA1	0.982265	1.00881e-08	118.55	S(0.982)KS(0.244)ES(0.773)PKEPEQLR	3	-0.050397	8	848110000	1596500000	1.215	0.819	1.484
P27816	521	T	Microtubule-associated protein 4	MAP4	0.999992	5.07423e-06	97.904	DVT(1)PPPETEVVLIK	3	-0.16473	11	1139500000	1888600000	1.73	1.166	1.484
P27816	696	S	Microtubule-associated protein 4	MAP4	1	0.00139791	81.335	ELPPS(1)PEKK	2	0.1212	26	507670000	957500000	1.73	1.166	1.484
Q9UPN4	114	S	Centrosomal protein of 131 kDa	CEP131	0.897223	1.10552e-07	122.13	RPAS(0.897)LS(0.101)T(0.002)APSEK	2	0.48602	1	24318000	60765000	1.395	0.94	1.484
P21333	2180	S	Filamin-A	FLNA	0.87414	2.8664e-08	103.94	IPEISIQDMTAQVT(0.073)S(0.874)PS(0.053)GK	2	0.29351	3	21170000	50234000	1.995	1.345	1.483
Q13459	1992	S	Unconventional myosin-IXb	MYO9B	0.983698	9.85414e-11	87.091	LPELDPRGS(0.984)DEENLDS(0.007)ET(0.007)S(0.002)ASTESLLEER	4	0.19055	2	54391000	291190000	1.696	1.144	1.483
Q3MHD2	75	T	Protein LSM12 homolog	LSM12	0.997239	2.9295e-06	105.19	T(0.003)ET(0.997)PPPLASLNVSK	2	-0.20216	7	275010000	545860000	1.913	1.29	1.483
Q9ULU4	668	S	Protein kinase C-binding protein 1	ZMYND8	1	1.18166e-40	236.68	DKAS(1)PEPEKDFSEK	2	-0.88605	4	297610000	652310000	1.48	0.998	1.483
P35222	191	S	Catenin beta-1	CTNNB1	1	2.58472e-06	132.79	S(1)PQMVSAIVR	2	0.48534	17	235860000	612770000	1.67	1.127	1.482
P52701	227	S	DNA mismatch repair protein Msh6	MSH6	1	1.20122e-13	139.74	SEEDNEIES(1)EEEVQPK	2	0.28142	2	37678000	78258000	1.484	1.002	1.481
Q69YH5	936	S	Cell division cycle-associated protein 2	CDCA2	0.926249	0.00228049	57.484	TICTFDSS(0.001)GFES(0.072)MS(0.926)PIK	2	0.28257	1	655980	1193300	1.429	0.965	1.481
Q9H8Y8	451	S	Golgi reassembly-stacking protein 2	GORASP2	0.982215	2.14137e-07	60.391	VGDSTPVSEKPVSAAVDANAS(0.018)ES(0.982)P	2	0.033417	2	34982000	94285000	1.828	1.234	1.481
P15311	366	S	Ezrin	EZR	1	0.00240925	74.376	ELS(1)EQIQR	2	0.028971	2	24012000	39121000	1.897	1.282	1.48
Q04637	1231	S	Eukaryotic translation initiation factor 4 gamma 1	EIF4G1	1	3.3178e-05	97.904	REAALPPVS(1)PLK	2	1.1576	30	1194000000	2532900000	1.516	1.025	1.479
Q16512	916	S	Serine/threonine-protein kinase N1	PKN1	0.984041	1.55677e-23	147.22	TDVSNFDEEFTGEAPT(0.016)LS(0.984)PPR	2	-1.4787	8	133530000	261630000	1.331	0.9	1.479
Q99442	341	S	Translocation protein SEC62	SEC62	0.812499	2.4164e-16	124.17	VGPGNHGT(0.008)EGS(0.073)GGERHS(0.812)DT(0.048)DS(0.059)DRR	5	-0.32144	4	133450000	365370000	1.693	1.145	1.479
O60343	341	S	TBC1 domain family member 4	TBC1D4	0.999984	1.49964e-16	156.83	HAS(1)APSHVQPSDSEK	2	-0.03355	6	542820000	1366600000	1.58	1.069	1.478
O75533	227	T	Splicing factor 3B subunit 1	SF3B1	0.967972	0.00013093	71.651	LSS(0.007)WDQAET(0.994)PGHT(0.968)PS(0.031)LR	3	0.63107	1	6409600	17556000	1.778	1.203	1.478
O75533	223	T	Splicing factor 3B subunit 1	SF3B1	0.99399	0.00013093	71.651	LSS(0.007)WDQAET(0.994)PGHT(0.968)PS(0.031)LR	3	0.63107	1	6409600	17556000	1.778	1.203	1.478
P07355	184	S	Annexin A2	ANXA2	0.998044	4.19528e-05	65.855	AEDGS(0.998)VIDY(0.002)ELIDQDAR	2	-0.063693	1	5283200	9247900	1.327	0.898	1.478
P22314	24	S	Ubiquitin-like modifier-activating enzyme 1	UBA1	0.861496	1.20674e-06	75.874	PGS(0.133)NCS(0.861)PAQS(0.006)VLSEVPSVPTNGMAK	3	-0.59281	2	7076300	20936000	1.992	1.348	1.478
P49023	126	S	Paxillin	PXN	0.956264	0.000395824	50.891	QKS(0.956)AEPS(0.487)PT(0.487)VMS(0.046)T(0.017)S(0.006)LGSNLSELDR	3	0.12504	1	8982400	35105000	2.112	1.429	1.478
Q9H201	495	T	Epsin-3	EPN3	0.977751	1.66496e-08	85.937	ACRT(0.978)PES(0.022)FLGPSASSLVNLDSLVK	3	-0.30006	3	2050100	6620300	1.669	1.13	1.477
Q32P44	881	T	Echinoderm microtubule-associated protein-like 3	EML3	0.968585	9.58923e-07	103.9	VLGAGGAGPAPAT(0.969)PS(0.031)R	2	0.30479	2	22686000	47052000	1.365	0.925	1.476
Q8N3F8	273	S	MICAL-like protein 1	MICALL1	0.999211	0.00328179	40.941	AS(0.999)PEARPQIPT(0.001)KPR	3	-0.8779	1	928720	2636200	1.41	0.956	1.475
Q9Y6A5	317	S	Transforming acidic coiled-coil-containing protein 3	TACC3	0.8437	2.30026e-18	145.81	AMT(0.156)LS(0.844)PQEEVAAGQMASSSR	2	-1.4363	1	11738000	33611000	1.513	1.026	1.475
Q12888	265	S	TP53-binding protein 1	TP53BP1	1	0.000227274	120.57	SEDMPFS(1)PK	2	-1.2717	8	64904000	152490000	1.923	1.305	1.474
O60504	544	S	Vinexin	SORBS3	0.965831	0.000510502	92.866	HPS(0.966)S(0.03)PS(0.004)ALR	2	-0.68419	2	730930000	1120200000	1.594	1.082	1.473
P22314	832	T	Ubiquitin-like modifier-activating enzyme 1	UBA1	0.966219	0.00958322	61.444	AT(0.966)LPS(0.034)PDKLPGFK	2	-0.062959	3	6993400	19050000	1.985	1.348	1.473
Q02952	1116	T	A-kinase anchor protein 12	AKAP12	0.828031	0.000307934	85.909	VVGQT(0.17)T(0.828)PES(0.002)FEK	2	-1.0736	7	353340000	887140000	1.849	1.255	1.473
Q04726	203	S	Transducin-like enhancer protein 3	TLE3	0.969257	1.97253e-07	111.01	ESSANNS(0.008)VS(0.969)PS(0.021)ES(0.001)LR	2	1.8033	1	24382000	56401000	1.796	1.219	1.473
Q14258	100	S	E3 ubiquitin/ISG15 ligase TRIM25	TRIM25	0.996645	1.82787e-10	118.23	AS(0.003)APS(0.997)PNAQVACDHCLK	2	-0.87584	17	978350000	1843200000	1.33	0.903	1.473
Q69YQ0	881	S	Cytospin-A	SPECC1L	0.999704	0.000976594	74.89	TPPAAAVS(1)PMQR	2	-0.88689	3	24459000	45852000	1.6	1.086	1.473
Q99459	303	S	Cell division cycle 5-like protein	CDC5L	1	0.00057283	46.415	LVLPAPQIS(1)DAELQEVVK	3	0.71192	1	1297200	2907600	1.782	1.21	1.473
Q66K74	759	S	Microtubule-associated protein 1S	MAP1S	0.999596	7.42611e-14	128.21	AVPMAPAPAS(1)PGSSNDSSAR	2	-0.072693	10	278180000	1116900000	2.258	1.534	1.472
Q8IWW6	230	T	Rho GTPase-activating protein 12	ARHGAP12	0.892846	8.41285e-07	77.221	AT(0.893)T(0.883)PPNQGRPDS(0.193)PVY(0.032)ANLQELK	2	-0.069835	6	99666000	282970000	1.328	0.902	1.472
P49327	974	S	Fatty acid synthase	FASN	0.790593	7.6082e-09	85.191	LFDHPES(0.791)PT(0.209)PNPT(0.001)EPLFLAQAEVYK	3	-0.035616	1	10786000	43683000	1.45	0.986	1.471
Q6ZV73	721	S	FYVE, RhoGEF and PH domain-containing protein 6	FGD6	1	1.20155e-07	156.08	AES(1)LDDQMLSR	2	0.35223	2	21008000	31204000	1.308	0.889	1.471
Q9NYB9	368	S	Abl interactor 2	ABI2	0.990501	0.000139271	72.898	HTPPT(0.009)IGGS(0.991)LPYR	3	0.23675	4	14472000	38972000	2.012	1.368	1.471
Q9Y2X7	362	S	ARF GTPase-activating protein GIT1	GIT1	0.841406	3.67845e-09	124.25	SLS(0.158)S(0.841)PTDNLELSLR	2	-0.80449	5	170270000	371300000	1.433	0.974	1.471
Q6ZV73	515	S	FYVE, RhoGEF and PH domain-containing protein 6	FGD6	1	0.000568745	91.313	KAAS(1)EELLEK	2	-3.0139	2	48645000	81635000	1.307	0.889	1.47
A0JNW5	414	S	UHRF1-binding protein 1-like	UHRF1BP1L	0.999971	6.44513e-22	139.31	DHNVGS(1)PPKS(0.931)PT(0.069)HASPQHTQTEK	3	0.62087	3	28265000	83029000	1.707	1.162	1.469
P16949	38	S	Stathmin	STMN1	1	1.38866e-07	117.2	ESVPEFPLS(1)PPK	2	-0.00209	46	301420000	746990000	1.748	1.19	1.469
Q5VWN6	1025	S	Protein FAM208B	FAM208B	0.99996	3.61509e-23	138.36	TGTLQDLIQHGS(1)PINNECHPSLER	3	0.17786	5	41052000	128870000	1.52	1.035	1.469
Q9UKD2	80	S	mRNA turnover protein 4 homolog	MRTO4	0.838793	7.80976e-13	132.87	S(0.839)PS(0.161)DEYKDNLHQVSK	3	-0.64781	3	68978000	141120000	1.209	0.823	1.469
P57081	391	S	tRNA (guanine-N(7)-)-methyltransferase non-catalytic subunit WDR4	WDR4	1	9.91576e-06	96.435	RRS(1)PPPGPDGHAK	2	-0.068639	10	517350000	1972800000	1.995	1.36	1.467
Q8IWW6	592	S	Rho GTPase-activating protein 12	ARHGAP12	0.995035	1.3593e-07	61.889	VLSSTINNQAVET(0.005)DEGIEEEIPDS(0.995)PGIEK	2	0.49536	2	24731000	40230000	1.323	0.902	1.467
P22314	835	S	Ubiquitin-like modifier-activating enzyme 1	UBA1	0.988045	0.000229932	69.331	AT(0.012)LPS(0.988)PDKLPGFK	2	0.12976	7	39346000	109510000	1.976	1.348	1.466
Q96JP5	83	S	E3 ubiquitin-protein ligase ZFP91	ZFP91	0.853425	1.5874e-12	116.84	RS(0.073)S(0.853)PS(0.073)ARPPDVPGQQPQAAK	2	0.77127	8	160490000	675550000	2.336	1.593	1.466
Q9UK61	927	S	Protein TASOR	FAM208A	0.997125	4.08657e-06	80.236	LIPIT(0.003)GGNARS(0.997)PEDQLGK	2	-0.15133	2	10088000	27877000	1.514	1.033	1.466
Q12888	1430	S	TP53-binding protein 1	TP53BP1	0.999983	1.16226e-08	81.904	ETAVPGPLGIEDISPNLS(1)PDDK	3	-0.073141	4	45482000	120590000	1.912	1.305	1.465
Q9P1Y6	936	S	PHD and RING finger domain-containing protein 1	PHRF1	0.999999	5.31486e-09	89.391	RPS(1)PPEPWDEEDGASCSTFFGSEER	3	0.30179	2	27223000	179390000	2.366	1.615	1.465
Q9Y618	943	S	Nuclear receptor corepressor 2	NCOR2	0.858837	0.00766237	45.069	LLS(0.139)PRPS(0.859)LLT(0.002)PTGDPR	3	4.0386	1	9881800	26682000	2.113	1.442	1.465
O75691	1741	T	Small subunit processome component 20 homolog	UTP20	0.993762	0.0012364	56.234	S(0.001)LS(0.003)DNGQPGT(0.994)PDPADS(0.001)GGT(0.001)S(0.001)AK	2	-1.0514	1	59212000	150340000	1.542	1.053	1.464
Q14498	136	S	RNA-binding protein 39	RBM39	1	2.55317e-26	182	S(1)PVREPIDNLTPEER	2	1.7554	16	3729900000	8976000000	1.453	0.993	1.463
Q8IY18	35	S	Structural maintenance of chromosomes protein 5	SMC5	0.999997	4.45285e-08	84.561	KNS(1)APQLPLLQSSGPFVEGSIVR	3	1.6376	2	26756000	73181000	1.682	1.15	1.463
Q52LW3	913	S	Rho GTPase-activating protein 29	ARHGAP29	1	0.00132002	98.048	PLLS(1)PEER	2	0.95214	10	313470000	702490000	1.419	0.971	1.461
Q8TD16	582	S	Protein bicaudal D homolog 2	BICD2	1	0.00699859	68.625	S(1)PILLPK	2	-0.53804	3	198270000	358400000	1.243	0.851	1.461
Q14694	76	S	Ubiquitin carboxyl-terminal hydrolase 10	USP10	0.826782	2.20211e-11	78.073	T(0.083)PS(0.827)Y(0.002)S(0.088)IS(0.001)STLNPQAPEFILGCTASK	3	-0.44141	2	23205000	45203000	1.473	1.009	1.46
Q6PKG0	143	S	La-related protein 1	LARP1	0.995616	2.08236e-08	93.166	NALPPVLT(0.001)T(0.001)VNGQS(0.996)PPEHS(0.003)APAK	2	2.5824	9	109600000	292150000	1.6	1.096	1.46
Q96T58	2101	S	Msx2-interacting protein	SPEN	1	0.00158516	90.614	NVDAAVS(1)PR	2	0.58023	1	9882800	21797000	1.375	0.942	1.46
P11142	511	S	Heat shock cognate 71 kDa protein	HSPA8	1	0.0184984	42.426	GRLS(1)KEDIER	2	3.1703	1	34496000	67467000	1.427	0.978	1.459
O43294	137	S	Transforming growth factor beta-1-induced transcript 1 protein	TGFB1I1	0.999571	1.96503e-05	84.107	KRPS(1)LPSSPSPGLPK	3	-0.79862	4	18246000	59825000	1.63	1.118	1.458
Q5M775	914	S	Cytospin-B	SPECC1	0.947105	0.00119017	52.97	KS(0.027)PS(0.947)LES(0.025)LS(0.001)RPPSLGFGDTR	3	-0.33329	1	17968000	61594000	1.537	1.055	1.457
P38159	352	S	RNA-binding motif protein, X chromosome	RBMX	1	0.00115606	103.26	GLPPS(1)MER	2	-0.031341	68	493920000	1096800000	1.425	0.979	1.456
Q63HN8	1258	S	E3 ubiquitin-protein ligase RNF213	RNF213	0.999998	6.15752e-29	187.07	EDQEAAELLS(1)EPEEESER	2	-0.51633	4	49668000	166510000	1.857	1.277	1.454
Q8IWI9	56	S	MAX gene-associated protein	MGA	0.925994	1.35291e-34	166.42	TDQGILVTNQDACALASSVS(0.074)S(0.926)PVK	2	0.25196	2	14395000	21476000	1.109	0.763	1.453
Q14C86	762	T	GTPase-activating protein and VPS9 domain-containing protein 1	GAPVD1	0.954691	1.69979e-27	150.45	PS(0.045)T(0.955)PGLSVVSGISATSEDIPNKIEDLR	3	0.024395	5	27536000	103310000	1.864	1.284	1.452
Q8IXT5	561	S	RNA-binding protein 12B	RBM12B	0.803575	1.99114e-05	87.388	HPPEDFRHS(0.804)S(0.196)EDFR	2	-0.27929	6	52692000	138450000	1.504	1.036	1.452
Q8N4C8	763	S	Misshapen-like kinase 1	MINK1	0.996163	1.06694e-08	89.979	SDSVLPAS(0.004)HGHLPQAGS(0.996)LER	3	-0.057327	2	61937000	113820000	1.147	0.79	1.452
Q8N9M1	151	S	Uncharacterized protein C19orf47	C19orf47	0.807342	7.56519e-09	103.71	MIT(0.07)NS(0.122)LNHDS(0.807)PPSTPPR	2	-0.76711	3	28615000	69872000	1.573	1.083	1.452
P58107	2508	S	Epiplakin	EPPK1	1	0.00446592	57.788	AEAEAGS(1)PRPDPR	2	-0.063623	1	142000000	304810000	1.893	1.305	1.451
Q99496	41	S	E3 ubiquitin-protein ligase RING2	RNF2	1	2.89072e-12	128.4	TPQEAITDGLEIVVS(1)PR	3	0.85663	5	27751000	55263000	1.454	1.002	1.451
Q9BUR4	491	S	Telomerase Cajal body protein 1	WRAP53	0.797533	1.0079e-10	96.351	VFPEPT(0.202)ES(0.798)GDEGEELGLPLLSTR	2	-0.19825	5	88136000	194440000	1.378	0.95	1.451
P42167	154	T	Lamina-associated polypeptide 2, isoforms beta/gamma	TMPO	0.782515	0.000127621	60.459	EQGT(0.783)ES(0.206)RS(0.177)S(0.458)T(0.373)PLPT(0.003)ISSSAENTR	3	3.1934	1	11719000	33595000	1.728	1.192	1.45
Q8NFH5	280	T	Nucleoporin NUP35	NUP35	0.938429	3.16918e-05	97.183	T(0.001)LGT(0.018)PTQPGS(0.043)T(0.938)PR	2	0.18238	1	5468000	19008000	2.22	1.531	1.45
Q92890	129	S	Ubiquitin recognition factor in ER-associated degradation protein 1	UFD1	0.999964	0.000595693	65.423	FQPQS(1)PDFLDITNPK	2	1.845	2	8339600	17448000	2.088	1.44	1.45
Q96S94	338	S	Cyclin-L2	CCNL2	1	0.00169334	67.548	LVES(1)PKEGK	2	0.91121	1	97492000	163020000	1.34	0.924	1.45
P04183	13	S	Thymidine kinase, cytosolic	TK1	0.873347	6.91504e-11	122.94	SCINLPTVLPGS(0.873)PS(0.127)K	2	-0.4776	7	40936000	97661000	1.539	1.062	1.449
Q8IXT5	575	S	RNA-binding protein 12B	RBM12B	1	5.57563e-13	141.13	FPPEDFRHS(1)PEDFR	3	0.23884	40	420470000	1014300000	1.501	1.036	1.449
P04083	182	S	Annexin A1	ANXA1	1	0.0145589	45.908	NALLS(1)LAK	2	0.82188	1	1037200	1885400	1.395	0.964	1.447
Q9BST9	106	S	Rhotekin	RTKN	0.997448	3.53963e-05	104.9	RPS(0.997)DS(0.003)GPPAER	2	0.1704	3	98269000	358140000	2.159	1.492	1.447
P49736	108	S	DNA replication licensing factor MCM2	MCM2	0.975223	3.42324e-07	67.351	AIPELDAYEAEGLALDDEDVEELT(0.025)AS(0.975)QR	3	1.6544	1	18462000	50934000	1.072	0.742	1.445
P51858	133	S	Hepatoma-derived growth factor	HDGF	1	1.95895e-23	149.04	KGNAEGS(1)S(1)DEEGKLVIDEPAK	3	0.88543	29	1320200000	1942200000	1.497	1.036	1.445
P09651	4	S	Heterogeneous nuclear ribonucleoprotein A1	HNRNPA1	0.905959	1.00881e-08	118.55	S(0.353)KS(0.906)ES(0.741)PKEPEQLR	2	0.1563	11	936110000	1838400000	1.183	0.819	1.444
P50402	173	S	Emerin	EMD	0.75216	3.13947e-15	137.61	DSAYQSITHYRPVS(0.248)AS(0.752)R	3	-0.00029071	1	9799000	18365000	1.454	1.007	1.444
Q9H8M5	749	S	Metal transporter CNNM2	CNNM2	1	3.3135e-08	111.65	S(1)PPRPCGLNHSDSLSR	3	-0.39155	1	1920300	7000300	1.997	1.383	1.444
Q8WVB6	871	S	Chromosome transmission fidelity protein 18 homolog	CHTF18	0.999831	8.0278e-14	108.72	VENSPQVDGS(1)PPGLEGLLGGIGEK	2	0.33744	5	145560000	397100000	1.919	1.33	1.443
Q9H0E3	875	S	Histone deacetylase complex subunit SAP130	SAP130	0.999999	1.10676e-05	94.454	S(1)PPKEYIDEEGVR	2	-1.1366	2	13131000	27563000	1.906	1.321	1.443
P46013	1375	S	Proliferation marker protein Ki-67	MKI67	0.870376	4.34821e-06	82.635	MPCES(0.87)S(0.13)PPESADTPTSTR	2	0.22065	2	39709000	93210000	1.795	1.245	1.442
Q9NQC3	13	S	Reticulon-4	RTN4	0.880224	1.84018e-11	82.139	MEDLDQSPLVS(0.01)S(0.033)S(0.88)DS(0.077)PPRPQPAFK	3	-0.11484	2	438900000	1052400000	1.497	1.038	1.442
Q9NZM3	889	S	Intersectin-2	ITSN2	0.946562	6.38862e-11	110.03	TVSPGS(0.053)VS(0.947)PIHGQGQVVENLK	3	0.2592	8	227020000	490960000	1.645	1.141	1.442
Q9UPT8	159	S	Zinc finger CCCH domain-containing protein 4	ZC3H4	0.9758	0.000193756	49.623	YREY(0.002)S(0.976)PPY(0.004)APS(0.013)HQQY(0.004)PPSHATPLPK	4	-1.0786	2	41460000	172600000	2.84	1.969	1.442
P49792	1509	S	E3 SUMO-protein ligase RanBP2	RANBP2	1	3.85126e-19	167.63	KQS(1)LPATSIPTPASFK	2	0.097364	14	202090000	452270000	1.499	1.04	1.441
Q02952	371	S	A-kinase anchor protein 12	AKAP12	0.999952	5.21451e-13	84.027	LS(1)AEYEKVELPSEEQVSGSQGPSEEKPAPLATEVFDEK	4	-0.77869	29	8941400000	23453000000	1.808	1.255	1.441
Q8IWW6	240	S	Rho GTPase-activating protein 12	ARHGAP12	0.969297	0.000114107	62.032	AT(0.006)T(0.005)PPNQGRPDS(0.969)PVY(0.02)ANLQELK	2	1.7814	5	226130000	662710000	1.3	0.902	1.441
Q9H6S0	1183	S	Probable ATP-dependent RNA helicase YTHDC2	YTHDC2	0.987902	1.77029e-06	101.78	PMS(0.988)S(0.012)EELPLASSWR	2	-0.44664	1	670940	1758700	1.414	0.981	1.441
O43707	159	S	Alpha-actinin-4	ACTN4	0.990863	1.0681e-06	105.39	FAIQDIS(0.991)VEET(0.008)S(0.001)AK	2	1.327	1	18410000	40988000	1.715	1.191	1.44
P49790	619	S	Nuclear pore complex protein Nup153	NUP153	0.999999	0.0038247	82.008	SPGFAS(1)PK	2	0.50181	2	1752400	3242400	1.597	1.109	1.44
Q6P2E9	734	S	Enhancer of mRNA-decapping protein 4	EDC4	0.753181	3.58686e-07	59.37	T(0.453)RS(0.547)PDVIS(0.753)S(0.235)AS(0.007)T(0.003)ALS(0.002)QDIPEIASEALSR	3	-0.68523	1	8388900	17698000	1.45	1.007	1.44
Q9UHR5	113	S	SAP30-binding protein	SAP30BP	1	0.00287978	72.2	NMS(1)PDEIKIPPEPPGR	3	0.097094	3	36536000	57055000	1.542	1.072	1.438
Q9Y5B6	16	S	PAX3- and PAX7-binding protein 1	PAXBP1	1	1.76662e-09	78.29	NDS(1)EEEERERDEEQEPPPLLPPPGTGEEAGPGGGDR	4	-1.3083	1	26035000	87680000	1.52	1.057	1.438
P78536	791	S	Disintegrin and metalloproteinase domain-containing protein 17	ADAM17	1	7.87206e-13	174.37	S(1)FEDLTDHPVTR	2	-0.084679	8	374120000	709000000	1.302	0.906	1.437
P07199	156	S	Major centromere autoantigen B	CENPB	0.93792	6.27655e-14	108.39	T(0.062)PAAPAS(0.938)PAAVPSEGSGGSTTGWR	3	0.41648	2	39025000	75939000	1.289	0.898	1.435
P22234	238	T	Multifunctional protein ADE2	PAICS	1	0.00241703	65.295	EVT(1)PEGLQMVK	2	-1.121	2	8938400	16189000	1.516	1.057	1.434
Q12888	294	S	TP53-binding protein 1	TP53BP1	1	3.35245e-24	147.08	S(1)PEPEVLSTQEDLFDQSNK	2	-0.30515	3	89509000	274450000	1.871	1.305	1.434
Q15424	247	S	Scaffold attachment factor B1	SAFB	0.867804	5.78559e-21	133.36	SEPVKEESSELEQPFAQDT(0.009)S(0.123)S(0.868)VGPDRK	3	1.1127	3	111070000	266620000	1.368	0.955	1.432
Q8IU81	384	S	Interferon regulatory factor 2-binding protein 1	IRF2BP1	1	8.40992e-13	135.79	KAS(1)PEPEGEAAGK	2	-0.13402	6	198100000	376630000	1.346	0.94	1.432
P02545	22	S	Prelamin-A/C	LMNA	0.973636	1.56031e-18	171.87	SGAQASSTPLS(0.974)PT(0.026)R	2	-4.0049	15	1214900000	3204500000	1.701	1.189	1.431
P26045	372	S	Tyrosine-protein phosphatase non-receptor type 3	PTPN3	1	0.000152929	126.71	S(1)PPITPNWR	2	-0.51344	2	2931800	4613200	1.205	0.842	1.431
P35658	437	T	Nuclear pore complex protein Nup214	NUP214	0.967951	1.00578e-08	107.72	SPGS(0.001)T(0.001)PT(0.029)T(0.968)PT(0.001)SSQAPQK	2	0.30347	3	87549000	186680000	2.052	1.434	1.431
P46013	1131	S	Proliferation marker protein Ki-67	MKI67	0.999992	1.61888e-07	95.591	IACKS(1)PPPESVDTPTSTK	3	-0.76637	18	471850000	1117900000	1.782	1.245	1.431
Q9HCD5	381	S	Nuclear receptor coactivator 5	NCOA5	0.953033	0.0117042	46.543	S(0.44)S(0.44)T(0.167)DS(0.953)LPGPIS(0.001)R	2	3.2183	1	4150700	8765700	1.548	1.082	1.431
Q9Y2W1	315	S	Thyroid hormone receptor-associated protein 3	THRAP3	1	4.08343e-17	138.49	S(1)PVGKS(1)PPSTGSTYGSSQK	2	0.98467	11	96363000	240510000	1.785	1.247	1.431
Q14738	63	T	Serine/threonine-protein phosphatase 2A 56 kDa regulatory subunit delta isoform	PPP2R5D	0.752	0.000418808	78.441	RPS(0.052)NS(0.195)T(0.752)PPPT(0.001)QLSK	2	1.023	1	1955100	4222700	1.373	0.96	1.43
Q9BZF1	65	S	Oxysterol-binding protein-related protein 8	OSBPL8	0.794387	1.6064e-06	81.315	DLHQPS(0.221)LS(0.794)PAS(0.984)PHS(0.001)QGFER	3	-0.65735	1	14357000	38414000	2.104	1.474	1.427
Q9UJM3	273	S	ERBB receptor feedback inhibitor 1	ERRFI1	1	6.16095e-09	111.65	AS(1)PNS(1)DEDKPEVPPR	2	-1.8557	20	251810000	1038500000	3.948	2.766	1.427
Q99590	796	S	Protein SCAF11	SCAF11	0.993343	1.40666e-10	143.46	FHS(0.993)PS(0.002)T(0.002)T(0.002)WS(0.001)PNK	2	0.82797	11	216820000	432910000	1.573	1.103	1.426
O43172	483	S	U4/U6 small nuclear ribonucleoprotein Prp4	PRPF4	0.999099	0.00184139	55.98	IWT(0.001)HPGWS(0.999)PLK	2	0.12777	1	1159300	2685500	1.496	1.05	1.425
Q05209	588	S	Tyrosine-protein phosphatase non-receptor type 12	PTPN12	0.791182	5.57806e-15	101.85	TVSLTPSPTTQVETPDLVDHDNT(0.209)S(0.791)PLFR	4	0.32047	3	8342500	34911000	1.924	1.35	1.425
Q9BRS2	22	S	Serine/threonine-protein kinase RIO1	RIOK1	0.804033	1.81054e-20	149.53	VVPGQFDDADS(0.177)S(0.804)DS(0.019)ENR	3	0.91594	5	96196000	159800000	1.32	0.926	1.425
O00567	563	S	Nucleolar protein 56	NOP56	1	6.97299e-33	181.81	KFS(1)KEEPVS(1)S(1)GPEEAVGK	3	0.86076	5	183060000	325560000	1.689	1.186	1.424
O00178	580	S	GTP-binding protein 1	GTPBP1	0.973776	6.91088e-05	59.574	LLQT(0.013)T(0.013)NNS(0.974)PMNS(0.001)KPQQIK	3	0.86936	1	11546000	33874000	1.985	1.395	1.423
P17275	259	S	Transcription factor jun-B	JUNB	1	2.0136e-07	95.829	S(1)RDAT(1)PPVS(1)PINMEDQER	3	-1.2219	3	12937000	45719000	2.244	1.577	1.423
P17275	255	T	Transcription factor jun-B	JUNB	1	2.0136e-07	95.829	S(1)RDAT(1)PPVS(1)PINMEDQER	3	-1.2219	3	12937000	45719000	2.244	1.577	1.423
Q01581	495	S	Hydroxymethylglutaryl-CoA synthase, cytoplasmic	HMGCS1	0.991766	2.08918e-21	111.29	RPTPNDDTLDEGVGLVHS(0.001)NIAT(0.008)EHIPS(0.992)PAK	4	-0.36563	6	414600000	841510000	0.716	0.503	1.423
Q03001	1378	S	Dystonin	DST	0.953536	4.43827e-05	91.812	AMVDS(0.954)QQKS(0.046)PVKR	3	-1.201	3	69204000	219510000	1.913	1.344	1.423
O00192	864	S	Armadillo repeat protein deleted in velo-cardio-facial syndrome	ARVCF	0.994827	0.00297463	51.469	GALS(0.995)PGGFDDS(0.003)T(0.003)LPLVDK	2	0.5387	1	3681900	17999000	1.793	1.261	1.422
Q96FF9	21	S	Sororin	CDCA5	0.999937	0.000481439	89.827	APS(1)PTKPLR	2	0.17265	14	235500000	605540000	1.422	1	1.422
O75400	368	T	Pre-mRNA-processing factor 40 homolog A	PRPF40A	0.807727	2.04493e-09	95.209	QET(0.808)VADFT(0.192)PKKEEEESQPAK	3	-0.98072	1	61464000	124010000	1.59	1.119	1.421
P49792	2900	S	E3 SUMO-protein ligase RanBP2	RANBP2	0.999996	2.73575e-08	67.214	VGEDEDGS(1)DEEVVHNEDIHFEPIVSLPEVEVK	3	0.35131	1	181580000	363190000	1.478	1.04	1.421
Q15910	367	T	Histone-lysine N-methyltransferase EZH2	EZH2	0.989511	1.82991e-06	110.55	PS(0.01)T(0.99)PTINVLESK	2	0.1389	5	89764000	225340000	1.437	1.011	1.421
Q92734	197	S	Protein TFG	TFG	0.999716	1.27657e-26	148.66	NVMSAFGLTDDQVSGPPS(1)APAEDR	2	-0.22162	3	75496000	278560000	1.84	1.295	1.421
P18433	798	Y	Receptor-type tyrosine-protein phosphatase alpha	PTPRA	0.998724	9.10653e-12	130.66	VVQEYIDAFS(0.001)DY(0.999)ANFK	2	-0.45871	2	3684000	5145900	1.018	0.717	1.42
Q86XP3	111	S	ATP-dependent RNA helicase DDX42	DDX42	0.983635	2.43576e-21	113.53	QQFHS(0.026)KPVDS(0.99)DS(0.984)DDDPLEAFMAEVEDQAAR	4	-0.55957	3	11330000	19034000	1.551	1.093	1.419
O75410	287	S	Transforming acidic coiled-coil-containing protein 1	TACC1	1	0.0027487	79.492	FQKS(1)PPDLK	2	0.35337	4	29489000	48211000	1.337	0.943	1.418
Q9UPN7	529	S	Serine/threonine-protein phosphatase 6 regulatory subunit 1	PPP6R1	0.761159	0.000158759	46.247	NMVDLVNT(0.137)HHLHS(0.761)S(0.554)S(0.548)DDEDDRLK	4	-0.84028	2	53161000	128980000	1.353	0.954	1.418
A6ND36	4	S	Protein FAM83G	FAM83G	1	1.47026e-09	111.12	AFS(1)QVQCLDDNHVNWR	3	0.16946	1	14746000	25232000	1.241	0.876	1.417
Q12792	143	S	Twinfilin-1	TWF1	0.854982	8.61462e-16	130.89	YLLS(0.031)QS(0.114)S(0.855)PAPLTAAEEELR	2	-0.28795	1	53564000	94791000	1.21	0.854	1.417
Q9Y4I1	600	S	Unconventional myosin-Va	MYO5A	0.999704	0.000200119	83.692	AIS(1)PTSATSSGR	2	-1.5212	1	19186000	40864000	1.659	1.171	1.417
Q5SSJ5	156	S	Heterochromatin protein 1-binding protein 3	HP1BP3	0.879621	0.000199054	82.515	QTPMAS(0.12)S(0.88)PRPK	2	-0.59034	2	33907000	82151000	1.517	1.071	1.416
Q9BTU6	5	S	Phosphatidylinositol 4-kinase type 2-alpha	PI4K2A	0.811816	0.000575037	58.885	MDET(0.188)S(0.812)PLVSPER	2	-0.48029	1	7138200	6766200	1.232	0.87	1.416
P26358	143	S	DNA (cytosine-5)-methyltransferase 1	DNMT1	0.977548	1.90207e-05	75.319	S(0.022)KS(0.978)DGEAKPEPSPSPR	3	0.076718	2	305380000	536900000	1.183	0.836	1.415
Q9H4A3	2012	S	Serine/threonine-protein kinase WNK1	WNK1	0.777235	2.63413e-06	70.701	EKPELSEPSHLNGPS(0.221)S(0.777)DPEAAFLS(0.001)R	3	1.5103	1	13367000	27096000	1.192	0.843	1.414
Q86UU1	324	S	Pleckstrin homology-like domain family B member 1	PHLDB1	1	8.91126e-10	134.49	KGGHERPPS(1)PGLR	2	0.14217	2	45786000	98391000	1.308	0.926	1.413
Q92538	1784	S	Golgi-specific brefeldin A-resistance guanine nucleotide exchange factor 1	GBF1	0.900499	3.92254e-07	94.45	AAS(0.001)S(0.004)S(0.019)S(0.075)PGS(0.9)PVASSPSR	2	-0.33421	1	8111400	22193000	1.437	1.017	1.413
Q9Y6A5	315	T	Transforming acidic coiled-coil-containing protein 3	TACC3	0.785164	3.37679e-12	112.37	AMT(0.785)LS(0.215)PQEEVAAGQMASSSR	3	-0.26164	1	13468000	22838000	1.449	1.026	1.412
Q9C0C2	1621	S	182 kDa tankyrase-1-binding protein	TNKS1BP1	1	1.51038e-05	89.859	VPS(1)S(1)DEEVVEEPQSR	3	1.3796	2	8548300	21316000	1.416	1.004	1.41
Q9C0C2	1620	S	182 kDa tankyrase-1-binding protein	TNKS1BP1	1	1.51038e-05	89.859	VPS(1)S(1)DEEVVEEPQSR	3	1.3796	2	8548300	21316000	1.416	1.004	1.41
Q9Y2V2	41	S	Calcium-regulated heat-stable protein 1	CARHSP1	0.99993	1.77476e-05	102.73	GNVVPS(1)PLPTR	2	1.1344	17	414750000	1307700000	1.963	1.392	1.41
O75475	206	S	PC4 and SFRS1-interacting protein	PSIP1	0.92377	0.000158609	65.808	QPCPS(0.924)ES(0.076)DIITEEDK	2	-1.5672	1	5414800	10714000	1.596	1.133	1.409
Q9NYV4	692	T	Cyclin-dependent kinase 12	CDK12	1	0.000788056	86.114	AIT(1)PPQQPYK	2	-0.52534	5	64735000	142450000	1.765	1.253	1.409
P52701	830	S	DNA mismatch repair protein Msh6	MSH6	1	0.000237338	119.74	IHNVGS(1)PLK	2	0.74461	6	202470000	388090000	1.411	1.002	1.408
Q13557	287	T	Calcium/calmodulin-dependent protein kinase type II subunit delta	CAMK2D	1	0.047393	41.399	QET(1)VDCLK	2	-0.48656	1	46730000	80400000	1.384	0.983	1.408
Q9UFC0	212	S	Leucine-rich repeat and WD repeat-containing protein 1	LRWD1	1	2.30593e-07	98.562	ANS(1)PEKPPEAGAAHKPR	2	0.23218	8	1474600000	4287600000	1.685	1.197	1.408
Q9Y6I3	470	T	Epsin-1	EPN1	0.981819	1.64823e-20	138.96	T(0.982)PES(0.018)FLGPNAALVDLDSLVSR	2	0.65993	13	31549000	87578000	1.904	1.352	1.408
O60318	527	S	Germinal-center associated nuclear protein	MCM3AP	0.987027	3.04935e-11	104.12	KPGDGEVS(0.987)PS(0.013)TEDAPFQHSPLGK	3	1.2119	7	158130000	627830000	2.954	2.099	1.407
Q86YS7	260	S	C2 domain-containing protein 5	C2CD5	0.826905	9.89541e-06	86.136	LSSPAAFLPACNS(0.827)PS(0.173)K	2	-0.40476	8	55476000	157930000	2.067	1.469	1.407
Q9BXB4	172	S	Oxysterol-binding protein-related protein 11	OSBPL11	0.861796	4.48487e-13	140.46	S(0.862)FS(0.138)LASSSNSPISQR	2	-0.72447	1	8441600	10515000	1.179	0.838	1.407
Q9UPN4	105	S	Centrosomal protein of 131 kDa	CEP131	0.949968	3.63929e-11	106.88	S(0.38)GS(0.522)PRPT(0.092)EPT(0.006)DFLMLFEGS(0.95)PS(0.05)GK	3	0.13164	5	10574000	22267000	1.323	0.94	1.407
P08651	333	S	Nuclear factor 1 C-type	NFIC	0.988551	3.58533e-06	81.606	T(0.011)EMDKS(0.989)PFNSPSPQDSPR	3	0.40673	1	4594900	12172000	2.082	1.481	1.406
P02545	12	S	Prelamin-A/C	LMNA	1	1.33636e-21	165.45	S(1)GAQASSTPLSPTR	2	0.016534	2	53691000	150720000	1.67	1.189	1.405
Q13017	1218	S	Rho GTPase-activating protein 5	ARHGAP5	0.960236	3.12027e-15	138.03	GGIDNPAIT(0.04)S(0.96)DQELDDKK	2	1.1271	3	95622000	192560000	1.529	1.088	1.405
Q8N201	307	S	Integrator complex subunit 1	INTS1	1	1.77711e-05	101.39	LS(1)PEQEGQLMPR	2	-0.065974	2	5008500	12165000	1.487	1.058	1.405
Q96JM3	108	S	Chromosome alignment-maintaining phosphoprotein 1	CHAMP1	0.99192	1.16848e-07	113.33	ET(0.008)DPVKS(0.992)PPLPEHQK	2	1.1796	4	104800000	276270000	1.78	1.267	1.405
O43852	44	S	Calumenin	CALU	0.952913	4.45868e-07	66.365	VHNDAQS(0.953)FDY(0.047)DHDAFLGAEEAK	3	-0.67281	1	40131000	73018000	1.442	1.027	1.404
Q86WR7	179	S	Proline and serine-rich protein 2	PROSER2	1	2.75599e-06	131.5	APS(1)PPVEHPR	2	0.24487	17	265670000	1168500000	2.717	1.937	1.403
Q96HP0	2029	T	Dedicator of cytokinesis protein 6	DOCK6	1	0.0014487	59.728	LPQLMAPT(1)PPGLR	2	2.9757	1	1185000	3232700	2.334	1.663	1.403
Q9Y6X4	635	S	Soluble lamin-associated protein of 75 kDa	FAM169A	0.867701	4.84606e-21	160.25	AVDS(0.868)S(0.566)S(0.566)EEIEVEVPVVDR	3	1.9223	5	29088000	55870000	1.382	0.985	1.403
O95714	2454	S	E3 ubiquitin-protein ligase HERC2	HERC2	0.999958	0.000359462	44.844	KQS(1)PVPALPIVVQLMEMGFSR	3	-0.38927	1	338890	1467000	2.226	1.588	1.402
Q9UJM3	326	S	ERBB receptor feedback inhibitor 1	ERRFI1	0.996561	8.21858e-10	135.23	VPPREPLS(0.997)PS(0.003)NSR	2	-0.51241	15	115830000	701910000	3.879	2.766	1.402
P07948	11	S	Tyrosine-protein kinase Lyn	LYN	0.963303	0.0017853	50.966	GKDS(0.963)LS(0.037)DDGVDLK	3	-0.40729	1	4992800	6785500	0.929	0.663	1.401
P35251	156	S	Replication factor C subunit 1	RFC1	1	0.0270905	52.167	NKPLS(1)PIK	2	0.37028	5	20232000	61171000	1.278	0.912	1.401
P35568	348	S	Insulin receptor substrate 1	IRS1	0.986683	8.86609e-19	171.52	PASVDGS(0.005)PVS(0.987)PS(0.006)T(0.002)NR	2	-0.70962	4	87922000	187650000	1.814	1.295	1.401
Q8TEA8	197	S	D-aminoacyl-tRNA deacylase 1	DTD1	0.823214	3.97414e-07	100.97	SAS(0.177)S(0.823)GAEGDVSSEREP	2	-0.037528	3	306980000	587540000	1.261	0.9	1.401
P13051	60	T	Uracil-DNA glycosylase	UNG	0.98845	3.79251e-06	70.109	KAPAGQEEPGT(0.988)PPS(0.009)S(0.003)PLSAEQLDR	3	1.2335	2	27409000	81491000	1.576	1.126	1.4
P33527	930	S	Multidrug resistance-associated protein 1	ABCC1	0.868112	2.09801e-05	111.53	HHNS(0.868)T(0.132)AELQK	2	-1.0149	6	191530000	265900000	1.581	1.131	1.398
Q8WX93	1101	S	Palladin	PALLD	0.999515	4.85136e-05	75.608	GRS(1)PRS(0.952)PS(0.049)GHPHVR	3	0.30356	2	15674000	45692000	1.447	1.035	1.398
O43741	184	S	5'-AMP-activated protein kinase subunit beta-2	PRKAB2	0.839241	3.91026e-21	156.08	DLS(0.092)S(0.069)S(0.839)PPGPYGQEMYAFR	2	-0.54237	4	16266000	54082000	2.098	1.503	1.396
P78310	323	S	Coxsackievirus and adenovirus receptor	CXADR	1	3.49981e-10	127.18	TQYNQVPS(1)EDFER	2	-1.6498	2	23284000	70870000	1.743	1.249	1.396
P46013	584	S	Proliferation marker protein Ki-67	MKI67	0.999358	3.37023e-13	143.99	AQSLVIS(0.001)PPAPS(0.999)PR	2	-0.066974	4	12572000	35952000	1.737	1.245	1.395
Q9Y4F5	1304	T	Centrosomal protein of 170 kDa protein B	CEP170B	0.998007	4.52763e-08	78.661	APGPRDT(0.998)DDDEEEPDPY(0.002)GFIVQTAEIAEIAR	3	1.5309	1	2628400	13048000	1.204	0.863	1.395
Q9HCD6	1446	S	Protein TANC2	TANC2	0.831803	1.98431e-08	108.69	PSQGLPVIQS(0.006)PPS(0.162)S(0.832)PPHR	3	0.24616	4	37497000	153350000	1.876	1.346	1.394
O95714	1577	S	E3 ubiquitin-protein ligase HERC2	HERC2	0.998953	5.57705e-09	76.423	KPES(0.001)TDDEEKIGNEES(0.999)DLEEACILPHSPINVDK	4	-0.32377	1	5733000	26384000	2.209	1.588	1.391
P42684	936	S	Abelson tyrosine-protein kinase 2	ABL2	0.943331	1.41445e-06	141.58	VPVLIS(0.943)PT(0.057)LK	2	-0.10919	5	37515000	125430000	2.252	1.619	1.391
Q9UQ35	2702	S	Serine/arginine repetitive matrix protein 2	SRRM2	1	2.27518e-06	117.72	RRPS(1)PQPS(1)PR	3	0.45457	11	548710000	2056200000	2.154	1.549	1.391
Q9Y6X9	615	S	MORC family CW-type zinc finger protein 2	MORC2	1	0.000253149	98.04	S(1)PPLPAVIR	2	-0.29508	16	216000000	549180000	1.692	1.216	1.391
P35613	362	S	Basigin	BSG	1	3.69939e-21	162.11	RKPEDVLDDDDAGS(1)APLK	4	1.5918	11	522320000	1233400000	1.592	1.145	1.39
Q9Y4B5	306	S	Microtubule cross-linking factor 1	MTCL1	0.999304	0.000149603	68.845	GRS(0.999)PPERPVPGT(0.001)PK	2	-0.19688	2	54055000	270320000	2.925	2.105	1.39
Q8WXE0	253	Y	Caskin-2	CASKIN2	0.998018	2.05721e-31	166.66	NT(0.002)Y(0.998)NQTALDIVNQFTTSQASR	3	-0.19524	3	5543000	11574000	1.446	1.041	1.389
Q9HCD6	1442	S	Protein TANC2	TANC2	0.987009	2.13055e-05	80.031	PSQGLPVIQS(0.987)PPS(0.256)S(0.757)PPHR	3	0.22138	3	61922000	171530000	1.869	1.346	1.389
Q13136	275	S	Liprin-alpha-1	PPFIA1	0.995633	3.00621e-21	149.67	LAS(0.996)LS(0.003)S(0.001)HVTELEEDLDTAR	2	-0.549	7	61645000	157530000	1.346	0.97	1.388
Q13523	368	S	Serine/threonine-protein kinase PRP4 homolog	PRPF4B	1	0.000454858	95.264	S(1)RS(1)PLLNDRR	2	-0.37306	9	487090000	861590000	1.303	0.939	1.388
Q2NKX8	1069	S	DNA excision repair protein ERCC-6-like	ERCC6L	1	0.00138002	96.143	NDIS(1)PPGR	2	0.12612	9	87971000	186560000	1.353	0.975	1.388
Q9BWF3	86	S	RNA-binding protein 4	RBM4	0.999832	1.8587e-16	194	LHVGNIS(1)PTCTNK	2	-0.48144	12	143580000	222210000	1.12	0.807	1.388
O43683	596	S	Mitotic checkpoint serine/threonine-protein kinase BUB1	BUB1	0.979993	4.39979e-06	77.221	S(0.98)PGDFT(0.019)S(0.001)AAQLASTPFHK	2	0.6535	3	6627600	8415000	1.003	0.723	1.387
Q6WKZ4	206	S	Rab11 family-interacting protein 1	RAB11FIP1	0.751202	9.34263e-10	94.802	DSGSDTASAIIPS(0.002)T(0.002)T(0.002)PS(0.007)VDS(0.235)DDES(0.751)VVK	2	0.4659	1	45789000	134780000	1.761	1.27	1.387
Q92466	24	S	DNA damage-binding protein 2	DDB2	1	3.66131e-11	149.73	S(1)RS(1)PLELEPEAK	3	-0.46942	4	94736000	190500000	1.481	1.068	1.387
A1L390	76	S	Pleckstrin homology domain-containing family G member 3	PLEKHG3	0.999999	0.000444511	99.864	GPLS(1)PFNSR	2	-0.17322	2	3803500	5627600	1.152	0.831	1.386
Q9H307	381	S	Pinin	PNN	1	1.13882e-12	121.56	QQDS(1)QPEEVMDVLEMVENVK	3	-2.1962	5	18319000	39532000	1.797	1.297	1.386
P48681	768	S	Nestin	NES	1	3.42709e-11	131.37	S(1)LGEQDQMTLRPPEK	2	0.83491	5	126810000	256850000	1.195	0.863	1.385
Q92466	26	S	DNA damage-binding protein 2	DDB2	1	7.47511e-16	187.56	S(1)RS(1)PLELEPEAK	3	-0.46942	26	1057800000	2303000000	1.479	1.068	1.385
Q86XP3	185	S	ATP-dependent RNA helicase DDX42	DDX42	0.994691	6.70471e-09	70.358	YMAENPTAGVVQEEEEDNLEY(0.002)DS(0.995)DGNPIAPT(0.003)KK	3	-0.46929	7	277200000	1127600000	1.513	1.093	1.384
Q9NZM3	884	S	Intersectin-2	ITSN2	0.970209	4.66692e-07	87.881	T(0.028)VS(0.97)PGS(0.26)VS(0.741)PIHGQGQVVENLK	3	-0.099319	1	38134000	81539000	1.579	1.141	1.384
Q4LE39	675	S	AT-rich interactive domain-containing protein 4B	ARID4B	0.974285	0.000285646	54.008	LSKPPFQT(0.024)NPS(0.974)PEMVS(0.002)K	3	0.55031	1	27464000	74529000	2.266	1.639	1.383
Q9H5H4	125	S	Zinc finger protein 768	ZNF768	0.999291	0.000103273	90.689	Y(0.001)EPQS(0.999)PGYEPR	2	0.62956	2	47860000	91856000	2.106	1.523	1.383
O60343	751	S	TBC1 domain family member 4	TBC1D4	0.773423	8.58503e-13	123.63	T(0.088)S(0.108)S(0.773)T(0.066)CS(0.96)NES(0.005)LSVGGTSVTPR	2	-1.2591	3	32532000	61884000	1.477	1.069	1.382
Q96GA3	331	S	Protein LTV1 homolog	LTV1	0.971026	4.7906e-05	46.416	LNT(0.025)LEPLEDQDLPMNELDES(0.971)EEEEMIT(0.003)VVLEEAK	3	-0.49788	1	23559000	40818000	1.334	0.965	1.382
O94763	13	S	Unconventional prefoldin RPB5 interactor 1	URI1	0.757674	0.000356451	48.655	MEAPT(0.105)VET(0.105)PPDPS(0.758)PPS(0.032)APAPALVPLR	3	1.2858	1	951140	3086800	1.941	1.406	1.381
Q5PRF9	592	S	Protein Smaug homolog 2	SAMD4B	0.993623	3.82195e-05	83.404	MGLLS(0.994)PS(0.006)GIGGVSPR	2	1.3354	1	2284000	4480400	1.36	0.985	1.381
O60333	1613	S	Kinesin-like protein KIF1B	KIF1B	0.999999	0.000344135	110.93	LSDIS(1)PIGR	2	-0.6893	1	12102000	25579000	1.593	1.154	1.38
Q0JRZ9	394	S	F-BAR domain only protein 2	FCHO2	1	0.0145096	61.78	HS(1)PVQMNR	2	-0.34073	1	105500000	244570000	1.548	1.122	1.38
Q96ST2	248	S	Protein IWS1 homolog	IWS1	0.778315	0.00482807	61.344	IS(0.778)DS(0.213)ES(0.008)EDPPR	2	0.14664	1	152950000	385240000	1.623	1.176	1.38
Q92576	1642	S	PHD finger protein 3	PHF3	1	0.00133424	97.597	S(1)PQFINLK	2	0.035743	6	15598000	19321000	0.87	0.631	1.379
Q14739	84	S	Lamin-B receptor	LBR	1	0.00174211	73.082	S(1)RS(1)PGRPPK	3	-0.15361	4	14281000	40097000	1.743	1.265	1.378
Q147X3	55	S	N-alpha-acetyltransferase 30	NAA30	0.999993	4.9608e-05	88.385	S(1)PAGGESATVAAK	2	0.98292	1	44404000	76722000	1.173	0.852	1.377
O43399	19	S	Tumor protein D54	TPD52L2	0.811493	1.07287e-08	107.02	GLLS(0.811)DS(0.188)MT(0.001)DVPVDTGVAAR	2	-0.3989	3	104450000	205730000	1.236	0.898	1.376
O43684	211	S	Mitotic checkpoint protein BUB3	BUB3	0.999384	0.0063965	51.798	VAVEY(0.001)LDPS(0.999)PEVQK	2	2.0784	1	21621000	39508000	1.167	0.848	1.376
Q96T37	568	T	Putative RNA-binding protein 15	RBM15	1	1.3957e-05	161.93	DRT(1)PPLLYR	2	0.31642	26	809650000	1827600000	1.313	0.954	1.376
Q9NX55	38	S	Huntingtin-interacting protein K	HYPK	1	0.00515351	40.477	KHDS(1)GAADLER	3	0.38725	1	50810000	78218000	1.124	0.817	1.376
Q9UPU5	2047	S	Ubiquitin carboxyl-terminal hydrolase 24	USP24	0.999995	0.000235911	83.692	VSDQNS(1)PVLPK	2	-0.58836	5	393870000	825750000	1.56	1.134	1.376
O43491	550	S	Band 4.1-like protein 2	EPB41L2	0.999999	5.35111e-05	70.126	S(1)LDGAPIGVMDQSLMK	2	1.2174	4	18346000	37155000	1.614	1.174	1.375
O60716	349	S	Catenin delta-1	CTNND1	0.999944	0.000324966	89.747	GS(1)LAS(1)LDSLR	2	0.067312	8	109670000	234300000	1.365	0.993	1.375
P50579	29	S	Methionine aminopeptidase 2	METAP2	0.784392	1.98345e-07	71.22	AGVEEVAASGS(0.001)HLNGDLDPDDREEGAAS(0.784)T(0.215)AEEAAK	3	-1.3078	2	89942000	185270000	1.48	1.076	1.375
Q8IYB3	411	T	Serine/arginine repetitive matrix protein 1	SRRM1	0.978733	0.00743271	70.942	T(0.979)RHS(0.02)PT(0.001)PQQSNR	2	0.55605	1	501800	984340	1.437	1.045	1.375
Q9H1B7	547	S	Interferon regulatory factor 2-binding protein-like	IRF2BPL	1	3.15384e-16	139.28	KAS(1)PEPPDSAEGALK	2	-0.50324	11	1337800000	3158800000	1.579	1.148	1.375
Q9NRL2	1413	S	Bromodomain adjacent to zinc finger domain protein 1A	BAZ1A	0.999999	6.85236e-22	194.32	RQS(1)PEPSPVTLGR	3	-0.55672	12	425420000	882680000	1.177	0.856	1.375
Q9BZ95	457	S	Histone-lysine N-methyltransferase NSD3	NSD3	0.875219	0.000675095	73.834	HT(0.125)S(0.875)AEEEEPPPVK	2	0.59645	1	16704000	63930000	2.277	1.657	1.374
Q9C0C2	178	S	182 kDa tankyrase-1-binding protein	TNKS1BP1	1	9.45221e-13	137.61	KEVLAS(1)PDR	2	-0.12721	3	64761000	128410000	1.378	1.004	1.373
A6NFI3	10	S	Zinc finger protein 316	ZNF316	0.965655	3.105e-22	154.26	AALHT(0.006)T(0.028)PDS(0.966)PAAQLER	3	-0.23751	5	265380000	538730000	1.261	0.919	1.372
Q8NI27	1390	S	THO complex subunit 2	THOC2	0.95749	6.51341e-12	156.72	TPVS(0.011)GS(0.957)LKS(0.031)PVPR	2	0.82871	1	26600000	57058000	1.468	1.07	1.372
Q9P1Y6	1202	S	PHD and RING finger domain-containing protein 1	PHRF1	1	1.80307e-27	162.01	EAS(1)PAPLAQGEPGREDLPTR	4	0.47564	9	258760000	751560000	2.215	1.615	1.372
P49792	2280	S	E3 SUMO-protein ligase RanBP2	RANBP2	0.990878	2.33344e-07	127.3	SALS(0.988)PS(0.021)KS(0.991)PAK	2	-1.0548	4	251910000	546230000	1.426	1.04	1.371
Q96ST2	363	S	Protein IWS1 homolog	IWS1	1	2.64767e-06	93.029	KFHS(1)S(1)DS(1)EEEEHKK	3	-0.048694	8	98102000	190800000	1.612	1.176	1.371
P78346	251	S	Ribonuclease P protein subunit p30	RPP30	1	2.13522e-07	105.63	KPRPS(1)EGDEDCLPASK	2	0.32657	9	677400000	1405300000	1.319	0.963	1.37
Q69YN4	1579	S	Protein virilizer homolog	VIRMA	0.97955	3.77946e-06	122.46	SFLSEPS(0.02)S(0.98)PGR	2	-0.18961	5	405380000	872070000	1.414	1.032	1.37
Q13671	337	S	Ras and Rab interactor 1	RIN1	0.874342	2.61901e-05	104.81	GSPAT(0.125)S(0.874)PHLGR	2	0.057523	5	118770000	272500000	1.565	1.143	1.369
Q9NXE4	285	S	Sphingomyelin phosphodiesterase 4	SMPD4	0.95219	4.52442e-11	116.94	HISHQT(0.047)S(0.952)VNADPASHEIWR	3	-0.39724	1	24707000	68720000	1.448	1.058	1.369
Q9UQR0	590	S	Sex comb on midleg-like protein 2	SCML2	0.999989	2.25393e-07	101.41	SVPGTTSSPLVGDIS(1)PK	2	-0.24845	2	33969000	119940000	2.612	1.908	1.369
Q3B726	328	S	DNA-directed RNA polymerase I subunit RPA43	TWISTNB	0.977773	4.15039e-05	61.384	KHS(0.999)EEAEFT(0.023)PPLKCS(0.978)PK	3	-1.0558	3	83740000	153200000	1.688	1.234	1.368
Q96JG6	498	S	Syndetin	VPS50	0.962663	4.67676e-17	153.58	S(0.999)PS(0.024)VS(0.963)PS(0.014)KQPVSTSSK	2	0.80723	1	7196100	9055800	1.12	0.819	1.368
P17706	298	S	Tyrosine-protein phosphatase non-receptor type 2	PTPN2	1	7.56135e-06	98.182	EDLS(1)PAFDHSPNK	3	0.71458	2	35120000	36523000	1.395	1.021	1.366
Q15020	10	S	Squamous cell carcinoma antigen recognized by T-cells 3	SART3	0.964529	7.85741e-06	94.234	ATAAET(0.167)S(0.869)AS(0.965)EPEAESK	2	0.043139	4	156570000	248600000	1.362	0.997	1.366
Q9BTV6	353	S	Diphthine methyltransferase	DPH7	0.998337	0.000320323	68.481	APS(0.998)WS(0.002)FPSNLGTK	2	0.15176	4	6614100	11849000	1.308	0.958	1.365
Q9NXC5	766	S	GATOR complex protein MIOS	MIOS	0.892607	4.74581e-08	119.92	GFSQYGVS(0.004)GS(0.893)PT(0.103)K	2	-0.26966	3	73045000	73367000	1.179	0.864	1.365
Q9UEY8	681	S	Gamma-adducin	ADD3	0.792371	3.13493e-07	93.849	IEEVLSPEGS(0.005)PS(0.01)KS(0.792)PS(0.193)K	3	0.16046	7	321710000	900880000	1.676	1.228	1.365
O00515	177	S	Ladinin-1	LAD1	1	9.68835e-05	89.507	GVPEKS(1)PVLEK	3	-0.32758	9	153530000	403770000	1.814	1.33	1.364
P49790	632	T	Nuclear pore complex protein Nup153	NUP153	0.847869	1.1225e-10	124.45	IDSVAAQPT(0.007)AT(0.848)S(0.145)PVVYTR	2	0.23526	3	137830000	369120000	1.513	1.109	1.364
Q12888	1462	S	TP53-binding protein 1	TP53BP1	0.872885	1.083e-20	122.3	RS(0.124)DS(0.873)PEIPFQAAAGPS(0.003)DGLDASSPGNSFVGLR	3	-0.58028	3	13644000	68203000	1.78	1.305	1.364
Q96D46	468	S	60S ribosomal export protein NMD3	NMD3	0.999974	2.2563e-14	127.59	DSAIPVES(1)DT(1)DDEGAPR	3	0.92766	7	91136000	183440000	1.345	0.986	1.364
Q1KMD3	185	S	Heterogeneous nuclear ribonucleoprotein U-like protein 2	HNRNPUL2	0.914691	6.11293e-10	89.055	AAEEQGDDQDS(0.915)EKS(0.085)KPAGSDGER	3	0.34269	1	3979700	6623500	1.58	1.159	1.363
Q7Z4S6	853	S	Kinesin-like protein KIF21A	KIF21A	0.946374	1.09793e-34	168.87	KLS(0.946)S(0.05)S(0.004)DAPAQDTGSSAAAVETDASR	2	0.60728	3	68915000	105960000	1.197	0.878	1.363
Q96T37	656	S	Putative RNA-binding protein 15	RBM15	0.999989	1.82198e-09	136.83	HLDRS(1)PESDRPR	4	2.4583	12	3943900000	9171800000	1.3	0.954	1.363
P46379	973	S	Large proline-rich protein BAG6	BAG6	1	1.25863e-10	121.47	ENAS(1)PAPGTTAEEAMSR	2	0.67402	14	506910000	932020000	1.267	0.93	1.362
P50502	75	S	Hsc70-interacting protein	ST13	1	5.7635e-10	98.543	KVEEDLKADEPS(1)S(1)EES(1)DLEIDK	2	0.10554	7	1000100000	1547200000	1.376	1.01	1.362
Q15003	28	S	Condensin complex subunit 2	NCAPH	0.930869	0.000542967	59.225	GHPHS(0.001)AS(0.059)S(0.931)PS(0.009)ER	3	-0.14707	6	19305000	39990000	1.291	0.948	1.362
Q01813	21	S	ATP-dependent 6-phosphofructokinase, platelet type	PFKP	1	0.0006371	84.169	FLEHLS(1)GAGK	2	0.93988	1	7712000	14510000	1.323	0.972	1.361
Q6P4R8	228	S	Nuclear factor related to kappa-B-binding protein	NFRKB	0.997984	0.00121402	74.841	S(0.002)PS(0.998)PAVPLR	2	-0.2135	3	16962000	53221000	2.033	1.494	1.361
Q96II8	415	S	Leucine-rich repeat and calponin homology domain-containing protein 3	LRCH3	0.98429	1.00425e-06	100.36	RIS(0.984)HEGS(0.016)PVKPVAIR	4	0.75309	2	39409000	78891000	1.193	0.877	1.36
Q9BUJ2	194	S	Heterogeneous nuclear ribonucleoprotein U-like protein 1	HNRNPUL1	0.993895	4.83949e-08	62.554	GRS(0.994)PQPPAEEDEDDFDDT(0.006)LVAIDTYNCDLHFK	3	-0.63769	3	48770000	137530000	1.31	0.963	1.36
Q9H4A4	7	S	Aminopeptidase B	RNPEP	0.934783	3.20242e-08	146.48	ASGEHS(0.935)PGS(0.065)GAAR	2	0.41395	2	369880000	872580000	1.846	1.357	1.36
Q8IX90	190	T	Spindle and kinetochore-associated protein 3	SKA3	0.965087	0.00145819	72.209	EEPVIVT(0.965)PPT(0.035)K	2	1.4548	2	4864900	8248800	1.269	0.934	1.359
Q9NR19	30	S	Acetyl-coenzyme A synthetase, cytoplasmic	ACSS2	0.995979	2.75865e-05	109.72	S(0.004)WS(0.996)PPPEVSR	2	0.060264	11	212260000	603260000	1.731	1.274	1.359
O96013	181	S	Serine/threonine-protein kinase PAK 4	PAK4	0.9993	7.71342e-11	96.793	DKRPLS(0.999)GPDVGT(0.001)PQPAGLASGAK	3	0.38148	6	121340000	446670000	2.207	1.625	1.358
Q6WCQ1	993	S	Myosin phosphatase Rho-interacting protein	MPRIP	0.995647	0.000128335	91.784	S(0.004)KS(0.996)NPDFLKK	2	1.0262	7	193200000	521360000	1.795	1.322	1.358
Q6PL18	327	S	ATPase family AAA domain-containing protein 2	ATAD2	0.999994	1.60194e-13	135.09	KPNIFYSGPAS(1)PARPR	3	0.28648	5	19238000	65164000	1.99	1.466	1.357
Q9UBC2	255	S	Epidermal growth factor receptor substrate 15-like 1	EPS15L1	0.99624	2.01318e-48	228.46	STPSHGSVSSLNSTGS(0.004)LS(0.996)PK	3	-0.33882	22	213420000	510240000	1.84	1.356	1.357
Q9ULD2	1245	S	Microtubule-associated tumor suppressor 1	MTUS1	0.997493	2.11097e-12	135.04	RS(0.997)PT(0.002)SSAIPLQSPR	2	0.71347	4	95627000	169700000	0.795	0.586	1.357
Q13439	71	S	Golgin subfamily A member 4	GOLGA4	0.999976	0.000449219	99.343	VPS(1)VESLFR	2	-0.12342	7	26333000	54630000	1.347	0.993	1.356
Q1KMD3	161	S	Heterogeneous nuclear ribonucleoprotein U-like protein 2	HNRNPUL2	0.999411	1.1589e-28	156.73	S(0.999)GDET(0.001)PGSEVPGDK	2	-1.7005	13	1060500000	2911200000	1.572	1.159	1.356
P42566	796	S	Epidermal growth factor receptor substrate 15	EPS15	1	1.24796e-09	118.21	S(1)INKLDS(1)PDPFK	2	0.27366	8	198930000	501170000	1.757	1.299	1.353
Q01082	2138	S	Spectrin beta chain, non-erythrocytic 1	SPTBN1	1	2.75746e-26	179.85	GEQVSQNGLPAEQGS(1)PR	2	-0.61606	11	263660000	541470000	1.072	0.793	1.352
Q6PJF5	90	S	Inactive rhomboid protein 2	RHBDF2	0.984843	0.00146877	93.325	S(0.015)VS(0.985)LQEPR	2	0.53028	2	63832000	150110000	1.445	1.069	1.352
Q9Y426	441	S	C2 domain-containing protein 2	C2CD2	0.966749	3.67904e-07	106.93	ASPLS(0.008)S(0.025)DS(0.967)PVK	2	-1.999	4	9141000	34969000	2.559	1.893	1.352
P18583	2011	S	Protein SON	SON	1	0.00126334	105.52	S(1)FS(1)IS(1)PVR	2	-0.22419	10	393200000	796110000	1.456	1.078	1.351
Q96RR4	495	S	Calcium/calmodulin-dependent protein kinase kinase 2	CAMKK2	1	0.000468293	80.31	S(1)FGNPFEGSR	2	0.9695	2	10553000	28831000	1.197	0.886	1.351
O43353	531	S	Receptor-interacting serine/threonine-protein kinase 2	RIPK2	0.996017	8.33524e-07	145.95	S(0.004)PS(0.996)LNLLQNK	2	0.63501	5	16428000	20807000	1.16	0.86	1.349
O95049	489	S	Tight junction protein ZO-3	TJP3	0.998702	4.52181e-05	57.973	THFELEPS(0.999)PPS(0.001)GLGFTR	3	-0.3136	1	378740	1495700	2.794	2.071	1.349
P17480	484	S	Nucleolar transcription factor 1	UBTF	1	0.001373	73.841	GKLPES(1)PKR	2	1.2157	7	413460000	783390000	1.102	0.817	1.349
Q13838	172	T	Spliceosome RNA helicase DDX39B	DDX39B	1	0.00023959	88.108	NCPHIVVGT(1)PGR	2	-1.4979	2	12080000	32971000	1.425	1.056	1.349
Q96N67	180	S	Dedicator of cytokinesis protein 7	DOCK7	0.835448	0.00354351	57.55	S(0.835)MS(0.164)IDDTPR	2	0.75439	1	6394700	13796000	1.624	1.204	1.349
Q96ST2	365	S	Protein IWS1 homolog	IWS1	1	2.64767e-06	93.029	KFHS(1)S(1)DS(1)EEEEHKK	3	-0.048694	8	98102000	190800000	1.585	1.176	1.348
Q02040	633	S	A-kinase anchor protein 17A	AKAP17A	1	0.000199043	145.09	HAYKDDS(1)PR	2	0.067005	7	74179000	139650000	1.071	0.795	1.347
Q9HD20	899	S	Manganese-transporting ATPase 13A1	ATP13A1	0.994304	3.21375e-05	102.73	DS(0.994)PT(0.006)LSNSGIR	2	0.23694	1	21274000	43873000	1.141	0.847	1.347
Q86X29	332	S	Lipolysis-stimulated lipoprotein receptor	LSR	0.998587	5.58029e-09	89.879	AATSGVPSIYAPST(0.001)YAHLS(0.999)PAK	3	-0.32255	7	148700000	399250000	2.059	1.53	1.346
Q13009	1407	S	T-lymphoma invasion and metastasis-inducing protein 1	TIAM1	0.952618	0.000409965	68.525	T(0.038)ES(0.953)LPS(0.008)S(0.002)QQYVPFGGK	2	1.3087	2	5760400	9320300	1.412	1.05	1.345
Q14839	1531	S	Chromodomain-helicase-DNA-binding protein 4	CHD4	0.999936	7.78324e-07	117.2	KMS(1)QPGSPSPK	2	0.03283	3	47235000	82760000	1.268	0.943	1.345
Q15276	410	S	Rab GTPase-binding effector protein 1	RABEP1	0.939119	6.18226e-05	79.69	AQS(0.988)T(0.071)DS(0.939)LGT(0.001)SGSLQSK	2	-1.6652	1	7771000	16866000	1.501	1.116	1.345
Q9BX66	497	T	Sorbin and SH3 domain-containing protein 1	SORBS1	0.974348	0.00415402	72.2	S(0.026)AT(0.974)LPLPAR	2	0.43214	2	11398000	45582000	2.56	1.903	1.345
Q9H4L7	124	S	SWI/SNF-related matrix-associated actin-dependent regulator of chromatin subfamily A containing DEAD/H box 1	SMARCAD1	0.999997	1.25992e-18	137.89	DTVIIVS(1)EPS(1)EDEESQGLPTMAR	3	-2.4417	3	63125000	110480000	1.037	0.771	1.345
Q9H4L7	127	S	SWI/SNF-related matrix-associated actin-dependent regulator of chromatin subfamily A containing DEAD/H box 1	SMARCAD1	0.999998	1.25992e-18	137.89	DTVIIVS(1)EPS(1)EDEESQGLPTMAR	3	-2.4417	3	63125000	110480000	1.037	0.771	1.345
P00338	10	Y	L-lactate dehydrogenase A chain	LDHA	1	0.00586972	62.558	DQLIY(1)NLLK	2	-0.27107	1	269570	567370	1.235	0.919	1.344
Q9ULH1	717	S	Arf-GAP with SH3 domain, ANK repeat and PH domain-containing protein 1	ASAP1	1	1.07661e-08	107.39	QEEIDES(1)DDDLDDKPSPIK	3	2.4609	2	25400000	59803000	1.685	1.254	1.344
P06493	14	T	Cyclin-dependent kinase 1	CDK1	0.999366	0.0110491	40.278	IGEGT(0.999)Y(0.977)GVVY(0.023)K	2	0.70914	1	9243700	13202000	1.135	0.845	1.343
Q92817	2025	S	Envoplakin	EVPL	0.999755	0.00120673	101.65	SAS(1)PTVPR	2	0.15376	2	49052000	143050000	1.885	1.404	1.343
Q9UQ35	2100	S	Serine/arginine repetitive matrix protein 2	SRRM2	0.999948	0.00386304	55.128	NHS(1)GS(1)RT(1)PPVALNSSR	3	0.15658	2	27952000	82720000	2.081	1.549	1.343
Q9UQ35	2102	S	Serine/arginine repetitive matrix protein 2	SRRM2	0.99993	0.00386304	55.128	NHS(1)GS(1)RT(1)PPVALNSSR	3	0.15658	2	27952000	82720000	2.081	1.549	1.343
O95757	74	S	Heat shock 70 kDa protein 4L	HSPA4L	1	0.000251313	89.231	S(1)FDDPIVQTER	2	0.91851	1	1745400	4795400	1.594	1.188	1.342
P61247	237	S	40S ribosomal protein S3a	RPS3A	0.803017	7.57342e-12	157.58	LMELHGEGS(0.07)S(0.803)S(0.127)GK	2	-0.33338	1	34250000	58658000	1.094	0.815	1.342
Q14103	190	S	Heterogeneous nuclear ribonucleoprotein D0	HNRNPD	0.999215	7.67478e-09	119.47	IFVGGLS(0.999)PDT(0.001)PEEK	2	0.39407	2	29383000	56082000	1.337	0.997	1.341
Q99956	58	S	Dual specificity protein phosphatase 9	DUSP9	0.985121	0.0161963	69.275	RGS(0.985)LS(0.015)VR	2	-0.43224	1	32118000	47633000	1.019	0.76	1.341
P28290	1063	S	Sperm-specific antigen 2	SSFA2	0.945417	2.41687e-05	59.893	S(0.002)ADNLS(0.004)CPS(0.945)PLNVMEPVT(0.048)ELMQEQSYLK	3	-0.6009	4	2795500	14557000	1.953	1.457	1.34
P67809	102	S	Nuclease-sensitive element-binding protein 1	YBX1	0.999791	1.42339e-12	128.38	S(1)VGDGETVEFDVVEGEK	2	-0.63089	3	389790000	153270000	1.578	1.178	1.34
Q9ULJ3	345	S	Zinc finger and BTB domain-containing protein 21	ZBTB21	0.953636	2.95763e-06	86.136	S(0.042)LS(0.954)MDS(0.004)QVPVYSPSIDLK	2	-0.18958	6	32841000	76050000	1.533	1.144	1.34
Q7L4I2	218	S	Arginine/serine-rich coiled-coil protein 2	RSRC2	0.980474	0.00100447	72.433	S(0.022)LS(0.98)RT(1)PS(0.998)PPPFR	2	-0.53106	1	3340800	12024000	2.822	2.108	1.339
Q7L4I2	222	S	Arginine/serine-rich coiled-coil protein 2	RSRC2	0.997589	0.00100447	72.433	S(0.022)LS(0.98)RT(1)PS(0.998)PPPFR	2	-0.53106	1	3340800	12024000	2.822	2.108	1.339
Q92576	1898	S	PHD finger protein 3	PHF3	1	0.00487515	55.461	RHS(1)DPWGR	3	0.23821	3	53095000	86199000	0.845	0.631	1.339
Q9BST9	543	S	Rhotekin	RTKN	0.999988	0.00242935	63.29	SVAPLPPQRS(1)PR	2	0.73512	1	558580	1464000	1.998	1.492	1.339
Q14103	193	T	Heterogeneous nuclear ribonucleoprotein D0	HNRNPD	0.994479	6.33554e-05	91.401	IFVGGLS(0.006)PDT(0.994)PEEK	2	0.33327	1	11422000	24315000	1.334	0.997	1.338
Q9UQ35	2032	S	Serine/arginine repetitive matrix protein 2	SRRM2	1	0.00140862	93.839	S(1)RT(1)PLLPR	3	-0.087596	8	318220000	810350000	2.072	1.549	1.338
Q96JM7	608	S	Lethal(3)malignant brain tumor-like protein 3	L3MBTL3	0.991634	1.43158e-06	102.39	LSGEMPPAS(0.992)PS(0.008)FPR	2	-0.44528	14	107730000	246450000	1.77	1.324	1.337
Q14669	312	S	E3 ubiquitin-protein ligase TRIP12	TRIP12	0.99548	3.19775e-10	126.56	S(0.005)ES(0.995)PPAELPSLR	2	-0.52254	10	339080000	776870000	1.372	1.027	1.336
Q9HCD5	34	S	Nuclear receptor coactivator 5	NCOA5	1	0.000445714	75.764	DRS(1)PIRGS(1)PR	2	-0.41463	3	200370000	434990000	1.446	1.082	1.336
Q9HCD5	29	S	Nuclear receptor coactivator 5	NCOA5	1	0.000445714	75.764	DRS(1)PIRGS(1)PR	2	-0.41463	3	200370000	434990000	1.446	1.082	1.336
Q9NRL2	1547	T	Bromodomain adjacent to zinc finger domain protein 1A	BAZ1A	0.787935	2.01267e-06	65.833	LGLHVTPSNVDQVS(0.212)T(0.788)PPAAK	3	0.73235	2	8703500	13874000	1.144	0.856	1.336
Q9Y597	711	S	BTB/POZ domain-containing protein KCTD3	KCTD3	1	0.00501792	68.536	KS(1)PGVEIK	2	0.34947	2	44041000	82984000	1.298	0.972	1.335
A0FGR8	761	S	Extended synaptotagmin-2	ESYT2	0.888168	3.80712e-08	89.079	EPT(0.01)PS(0.033)IAS(0.069)DIS(0.888)LPIATQELR	2	0.4799	2	11010000	25087000	1.198	0.898	1.334
Q96BD0	34	S	Solute carrier organic anion transporter family member 4A1	SLCO4A1	0.999765	5.09398e-07	108.96	AS(1)PGTPLSPGSLR	2	-0.42531	4	9189400	33940000	2.203	1.651	1.334
P40818	452	S	Ubiquitin carboxyl-terminal hydrolase 8	USP8	0.993361	2.36912e-07	92.792	S(0.002)T(0.002)KPVVFS(0.993)PT(0.004)LMLTDEEK	3	-0.46528	3	25102000	64576000	1.427	1.071	1.332
Q13443	758	S	Disintegrin and metalloproteinase domain-containing protein 9	ADAM9	1	0.00036157	108.9	HVS(1)PVT(1)PPR	2	-0.56109	11	187150000	269980000	1.713	1.286	1.332
Q86UP2	79	S	Kinectin	KTN1	0.945565	2.88051e-05	67.76	EIQNGNLHES(0.801)DS(0.253)ES(0.946)VPR	3	-1.0311	3	34695000	57378000	1.323	0.993	1.332
Q9HCD5	9	S	Nuclear receptor coactivator 5	NCOA5	0.877334	4.95016e-05	89.506	MNT(0.001)APS(0.079)RPS(0.877)PT(0.043)R	2	-1.0704	5	57172000	124190000	1.441	1.082	1.332
P12956	520	S	X-ray repair cross-complementing protein 6	XRCC6	1	0.00331246	59.265	LGS(1)LVDEFK	2	-0.20708	1	4478500	6313700	1.428	1.073	1.331
Q01804	1006	S	OTU domain-containing protein 4	OTUD4	0.999965	3.00393e-08	113.54	TAADVVS(1)PGANSVDSR	2	-1.8201	1	112770000	237870000	1.374	1.032	1.331
O95999	138	S	B-cell lymphoma/leukemia 10	BCL10	0.996418	1.48735e-05	105.19	S(0.004)NS(0.996)DESNFSEK	2	1.0527	2	20462000	27959000	1.105	0.831	1.33
P31751	451	T	RAC-beta serine/threonine-protein kinase	AKT2	0.998135	8.56291e-11	125.45	YFDDEFTAQSIT(0.001)IT(0.998)PPDR	2	-1.0939	2	35115000	42690000	0.878	0.66	1.33
O75151	882	S	Lysine-specific demethylase PHF2	PHF2	0.985825	1.0047e-06	81.144	DSDYVY(0.001)PS(0.014)LES(0.986)DEDNPIFK	3	-0.36016	3	57103000	119900000	1.405	1.057	1.329
P04049	259	S	RAF proto-oncogene serine/threonine-protein kinase	RAF1	0.820456	6.24767e-16	138.82	S(0.03)T(0.03)S(0.82)T(0.12)PNVHMVSTTLPVDSR	2	0.35782	4	215180000	297550000	0.946	0.712	1.329
Q6ICG6	293	T	Uncharacterized protein KIAA0930	KIAA0930	0.997633	4.32964e-07	115.1	VTSFST(0.002)PPT(0.998)PER	2	-2.7184	3	56505000	164360000	1.669	1.256	1.329
Q9UKS6	383	S	Protein kinase C and casein kinase substrate in neurons protein 3	PACSIN3	0.99989	0.0159213	44.743	ALYDYAGQEADELS(1)FR	2	1.1357	2	10776000	19721000	1.386	1.043	1.329
Q9Y5K6	510	S	CD2-associated protein	CD2AP	0.996203	1.57697e-09	132.84	FNGGHS(0.996)PT(0.004)HSPEK	2	-0.49101	4	165590000	604970000	1.451	1.092	1.329
P52948	623	S	Nuclear pore complex protein Nup98-Nup96	NUP98	0.999997	7.07033e-29	193.06	DSENLAS(1)PSEYPENGER	2	-0.40149	17	287880000	700220000	1.683	1.267	1.328
Q12906	592	T	Interleukin enhancer-binding factor 3	ILF3	1	6.26548e-05	74.15	LFPDT(1)PLALDANKK	2	-0.21264	13	110520000	204680000	1.428	1.076	1.327
Q76FK4	888	T	Nucleolar protein 8	NOL8	1	7.22185e-17	148.2	FLET(1)DS(1)EEEQEEVNEK	2	-3.3677	1	42051000	71340000	1.209	0.911	1.327
Q76FK4	890	S	Nucleolar protein 8	NOL8	1	7.22185e-17	148.2	FLET(1)DS(1)EEEQEEVNEK	2	-3.3677	1	42051000	71340000	1.209	0.911	1.327
Q86W56	291	S	Poly(ADP-ribose) glycohydrolase	PARG	0.764124	0.000586662	75.143	QES(0.236)CLGNS(0.764)PPFEK	2	0.077111	1	16305000	33062000	1.403	1.057	1.327
Q9H1K0	219	S	Rabenosyn-5	RBSN	0.98024	6.69576e-08	79.236	ES(0.026)LS(0.724)T(0.057)HT(0.08)S(0.113)PS(0.01)QS(0.98)PNS(0.01)VHGSR	3	-0.059997	2	16432000	52353000	1.315	0.991	1.327
O95425	245	S	Supervillin	SVIL	0.99714	3.30892e-08	125.36	DSS(0.002)FTEVPRS(0.997)PK	3	0.2992	2	78905000	185270000	1.583	1.194	1.326
Q12888	525	S	TP53-binding protein 1	TP53BP1	0.999835	6.96743e-10	138.05	LMLSTSEYSQS(1)PK	2	1.0882	5	22738000	39275000	1.731	1.305	1.326
Q8NI77	674	S	Kinesin-like protein KIF18A	KIF18A	1	0.0292674	42.075	LMPS(1)PLK	2	-0.02106	1	16355000	29113000	1.335	1.007	1.326
Q9H4L5	410	S	Oxysterol-binding protein-related protein 3	OSBPL3	0.999999	1.27158e-16	157.98	IHAESLLLDS(1)PAVAK	2	0.16683	7	130320000	258670000	1.469	1.108	1.326
Q9Y4K1	533	S	Beta/gamma crystallin domain-containing protein 1	CRYBG1	0.810077	8.04798e-11	84.362	MPLLELGGET(0.022)T(0.022)PPLS(0.072)T(0.072)ERS(0.81)PEAVGS(0.001)ECPSR	3	0.033787	1	9053600	48924000	1.997	1.506	1.326
Q52LW3	519	S	Rho GTPase-activating protein 29	ARHGAP29	0.921904	9.58873e-06	61.039	IEEDRCS(0.922)NS(0.077)ADIT(0.001)GPSFIR	2	1.2744	2	54295000	146210000	1.287	0.971	1.325
Q86TB9	179	S	Protein PAT1 homolog 1	PATL1	0.897317	0.000115126	100.27	RS(0.996)T(0.107)S(0.897)PIIGSPPVR	2	1.8195	4	70323000	178180000	1.64	1.238	1.325
Q9UPN6	617	S	Protein SCAF8	SCAF8	0.978643	9.5819e-09	117.2	ETVQTTQS(0.979)PT(0.021)PVEK	2	0.26417	3	313910000	535270000	1.252	0.945	1.325
P52948	625	S	Nuclear pore complex protein Nup98-Nup96	NUP98	0.873608	2.95031e-07	93.909	DSENLAS(0.125)PS(0.874)EY(0.001)PENGER	3	-0.60255	1	10424000	23983000	1.678	1.267	1.324
Q7Z434	165	S	Mitochondrial antiviral-signaling protein	MAVS	0.946104	2.74793e-12	83.045	EKEPSYPMPVQETQAPESPGENSEQALQT(0.054)LS(0.946)PR	3	-0.27917	2	26421000	167940000	2.505	1.892	1.324
Q9NYF8	512	S	Bcl-2-associated transcription factor 1	BCLAF1	1	8.32257e-10	135.09	LKDLFDYS(1)PPLHK	2	-0.18523	61	3721600000	6262000000	1.173	0.886	1.324
P20340	54	T	Ras-related protein Rab-6A	RAB6A	0.998895	0.0526955	64.711	T(0.999)MY(0.001)LEDR	2	0.8057	1	5388900	8630800	1.322	1	1.322
P30414	463	S	NK-tumor recognition protein	NKTR	0.99933	0.000287703	80.96	ILIPS(0.999)DIES(0.001)SK	2	-0.17657	5	86553000	137710000	1.228	0.929	1.322
Q9NYF8	183	S	Bcl-2-associated transcription factor 1	BCLAF1	0.99978	7.87615e-09	86.527	S(1)QEEPKDTFEHDPSESIDEFNK	3	-0.71138	3	64301000	134720000	1.171	0.886	1.322
P23193	100	S	Transcription elongation factor A protein 1	TCEA1	0.999999	1.19237e-51	269.83	KKEPAITSQNS(1)PEAR	3	0.17719	41	6623100000	12801000000	1.218	0.922	1.321
P28290	746	S	Sperm-specific antigen 2	SSFA2	0.999982	6.7184e-08	121.44	S(0.206)QS(0.794)LPTTLLS(1)PVR	2	0.382	5	84660000	239070000	1.924	1.457	1.321
Q5SNT2	454	S	Transmembrane protein 201	TMEM201	0.999997	4.51218e-11	147.39	ALS(1)LGTIPSLTR	2	-0.48072	7	23196000	38980000	1.075	0.814	1.321
Q9BW85	211	S	Coiled-coil domain-containing protein 94	CCDC94	0.999771	1.4575e-06	64.502	LLEDS(1)DS(1)EDEAAPSPLQPALR	2	1.6822	3	24970000	52021000	1.523	1.153	1.321
Q9Y2W1	624	S	Thyroid hormone receptor-associated protein 3	THRAP3	0.944582	9.78102e-11	114.37	S(0.055)PS(0.945)ELFAQHIVT(0.001)IVHHVK	4	-1.4384	6	82647000	199130000	1.647	1.247	1.321
P49321	503	S	Nuclear autoantigenic sperm protein	NASP	1	1.52907e-07	65.765	S(1)LQENEEEEIGNLELAWDMLDLAK	2	-0.28824	1	2080100	2741300	1.143	0.866	1.32
O43432	495	S	Eukaryotic translation initiation factor 4 gamma 3	EIF4G3	0.999993	3.28041e-06	98.543	S(1)PVPAQIAITVPK	2	1.5797	4	143880000	490210000	2.14	1.622	1.319
Q96JG6	494	S	Syndetin	VPS50	0.999137	4.67676e-17	153.58	S(0.999)PS(0.024)VS(0.963)PS(0.014)KQPVSTSSK	2	0.80723	2	12025000	18499000	1.08	0.819	1.319
Q9P1Y5	193	S	Calmodulin-regulated spectrin-associated protein 3	CAMSAP3	0.999981	0.00379321	47.648	AS(1)PAAPADGAAPAQPSIR	2	2.9578	1	4712200	13838000	2.665	2.02	1.319
Q9Y4E8	229	S	Ubiquitin carboxyl-terminal hydrolase 15	USP15	0.99998	8.7231e-05	92.8	S(1)PGASNFSTLPK	2	0.85943	2	158230000	321640000	1.386	1.051	1.319
P86791	266	S	Vacuolar fusion protein CCZ1 homolog	CCZ1	1	1.21118e-06	101.62	HIEPELAGRDS(1)PIR	4	-0.12283	4	385130000	745880000	1.327	1.007	1.318
Q8NE71	140	S	ATP-binding cassette sub-family F member 1	ABCF1	1	1.81776e-07	61.03	GGNVFAALIQDQS(1)EEEEEEEKHPPK	4	0.18383	2	36610000	68403000	1.238	0.94	1.317
O00567	569	S	Nucleolar protein 56	NOP56	1	6.12209e-07	107.73	KFS(1)KEEPVS(1)S(1)GPEEAVGK	3	0.86076	24	771690000	1407300000	1.561	1.186	1.316
P26358	714	S	DNA (cytosine-5)-methyltransferase 1	DNMT1	1	6.5608e-16	138.44	EADDDEEVDDNIPEMPS(1)PKK	3	-1.2376	7	232070000	359400000	1.1	0.836	1.316
P51858	132	S	Hepatoma-derived growth factor	HDGF	1	1.95895e-23	149.04	KGNAEGS(1)S(1)DEEGKLVIDEPAK	3	0.88543	27	1291700000	1863100000	1.363	1.036	1.316
Q5T4S7	2719	S	E3 ubiquitin-protein ligase UBR4	UBR4	0.969985	0.000283742	115.91	HVTLPS(0.03)S(0.97)PR	2	0.55658	13	809760000	1998500000	1.506	1.144	1.316
Q8TEW0	809	S	Partitioning defective 3 homolog	PARD3	0.89845	0.000131009	60.419	AAIS(0.002)DS(0.002)ADCS(0.097)LS(0.898)PDVDPVLAFQR	2	-0.43044	1	7628600	23370000	1.453	1.104	1.316
O60504	530	S	Vinexin	SORBS3	0.980181	5.82918e-16	157.15	LCDDGPQLPT(0.02)S(0.98)PR	2	-0.63005	7	239710000	566270000	1.423	1.082	1.315
P46379	1081	S	Large proline-rich protein BAG6	BAG6	0.846945	0.000165652	90.614	PLT(0.153)S(0.847)PESLSR	2	-0.85444	2	63728000	129360000	1.223	0.93	1.315
P52948	670	T	Nuclear pore complex protein Nup98-Nup96	NUP98	0.999923	4.14649e-05	102.52	PIPQT(1)PESAGNK	2	0.32182	5	189970000	516080000	1.666	1.267	1.315
Q6Y7W6	236	S	GRB10-interacting GYF protein 2	GIGYF2	1	2.97915e-11	183.06	WRPHS(1)PDGPR	2	0.51892	7	830280000	2002500000	1.36	1.034	1.315
Q96KG9	754	S	N-terminal kinase-like protein	SCYL1	0.994935	5.13575e-16	119.28	PS(0.001)T(0.004)QPRPDS(0.995)WGEDNWEGLETDSR	3	-0.50895	1	28637000	75004000	1.362	1.036	1.315
Q13595	202	T	Transformer-2 protein homolog alpha	TRA2A	0.99999	1.76694e-09	140.45	AHT(1)PTPGIYMGR	2	-0.795	98	4502700000	8586500000	1.233	0.938	1.314
Q8IV36	653	S	Protein HID1	HID1	0.999075	4.25491e-14	115.31	SLEPEPQQS(0.001)LEDGS(0.999)PAKGEPSQAWR	3	1.3141	3	49746000	198320000	2.284	1.738	1.314
Q9H7E2	256	S	Tudor domain-containing protein 3	TDRD3	1	1.6926e-06	71.545	IRS(1)EDEEDLGNAR	3	-0.94923	2	28434000	84177000	1.177	0.896	1.314
Q9Y6X9	696	S	MORC family CW-type zinc finger protein 2	MORC2	0.942995	0.000203659	54.834	PAPLVQQLS(0.943)PS(0.057)LLPNSK	3	0.38783	1	2072600	3817800	1.598	1.216	1.314
Q8N1G4	518	S	Leucine-rich repeat-containing protein 47	LRRC47	0.975554	2.93884e-11	95.963	EEGS(0.976)LS(0.021)DT(0.003)EADAVSGQLPDPTTNPSAGK	3	0.29665	2	150650000	600460000	1.774	1.351	1.313
P26640	301	S	Valine--tRNA ligase	VARS	0.985624	5.65017e-07	106.35	DVSGPMPDS(0.014)YS(0.986)PR	2	-1.0092	3	35359000	53627000	1.699	1.295	1.312
Q8N9T8	622	S	Protein KRI1 homolog	KRI1	0.902149	3.41628e-05	57.673	QLPALDGS(0.902)LMGPES(0.098)PPAQEEEAPVSPHK	3	0.60381	3	38513000	208370000	2.016	1.537	1.312
Q9BZF3	190	S	Oxysterol-binding protein-related protein 6	OSBPL6	1	0.000107053	127.87	QNEIVRS(1)PR	2	-0.97883	1	11649000	49460000	2.79	2.126	1.312
O60264	116	S	SWI/SNF-related matrix-associated actin-dependent regulator of chromatin subfamily A member 5	SMARCA5	0.971124	3.51544e-06	80.664	TPT(0.029)S(0.971)PLK	2	0.86896	4	218820000	372510000	1.112	0.848	1.311
Q9H6F5	18	S	Coiled-coil domain-containing protein 86	CCDC86	0.99979	1.97573e-33	207.72	LGGLRPES(1)PESLTSVSR	3	-0.11179	10	225580000	438580000	1.066	0.813	1.311
P33993	121	S	DNA replication licensing factor MCM7	MCM7	1	4.97797e-05	95.822	S(1)PQNQYPAELMR	2	-0.22751	1	18512000	27000000	1.158	0.884	1.31
Q5JSH3	561	S	WD repeat-containing protein 44	WDR44	0.9925	3.88419e-10	109.5	VS(0.992)PS(0.007)PSQESLSSSK	2	1.5072	3	70153000	119400000	1.322	1.009	1.31
Q8IYB3	450	S	Serine/arginine repetitive matrix protein 1	SRRM1	1	6.75884e-12	175.31	RES(1)PS(1)PAPKPR	3	-2.5026	25	2031500000	6482600000	1.369	1.045	1.31
Q96G03	165	S	Phosphoglucomutase-2	PGM2	0.997416	8.80732e-07	106.35	LCAGIMIT(0.003)AS(0.997)HNPK	2	-3.0031	5	47710000	68368000	1.392	1.063	1.31
Q96GX9	87	S	Methylthioribulose-1-phosphate dehydratase	APIP	0.918704	0.00126845	71.208	DIS(0.004)GPS(0.919)PS(0.078)KK	2	0.11038	3	123540000	256510000	1.607	1.227	1.31
Q99959	151	S	Plakophilin-2	PKP2	1	3.35083e-10	142.57	RLEIS(1)PDS(1)S(1)PER	2	0.75864	12	246880000	756500000	1.889	1.442	1.31
Q9H307	100	S	Pinin	PNN	1	3.92324e-11	111.77	RES(1)RQES(1)DPEDDDVK	3	1.6907	11	647880000	1568100000	1.699	1.297	1.31
Q9H792	572	S	Pseudopodium-enriched atypical kinase 1	PEAK1	0.751514	0.000542393	69.61	S(0.002)APT(0.226)S(0.752)PT(0.018)AT(0.002)NISSK	2	0.3181	2	36085000	110130000	1.985	1.515	1.31
Q9NQW6	323	S	Anillin	ANLN	0.999374	0.00330057	85.807	T(0.001)PIS(0.999)PLK	1	1.4046	5	476240000	1231700000	1.812	1.383	1.31
P13639	435	T	Elongation factor 2	EEF2	1	0.000165665	101.72	IMGPNYT(1)PGK	2	1.1346	10	306680000	518200000	1.13	0.863	1.309
P31942	216	S	Heterogeneous nuclear ribonucleoprotein H3	HNRNPH3	0.999963	2.2458e-05	81.016	ATENDIANFFS(1)PLNPIR	2	-0.3592	2	1090600	2489200	1.495	1.142	1.309
P50851	1767	S	Lipopolysaccharide-responsive and beige-like anchor protein	LRBA	0.955294	6.14096e-11	74.531	SAVSPSTFNTSIPTNAVSVVSSVDSAQASDMGGES(0.955)PGS(0.044)R	3	0.26531	1	7283300	30952000	1.425	1.089	1.309
P55199	442	S	RNA polymerase II elongation factor ELL	ELL	0.820709	2.32589e-17	132.84	LGLPLLTDCAQPS(0.024)RPHGS(0.821)PS(0.155)R	4	-0.10367	5	19305000	51768000	1.84	1.406	1.309
Q13501	24	S	Sequestosome-1	SQSTM1	0.969889	2.35254e-16	118.93	RFS(0.97)FCCS(0.03)PEPEAEAEAAAGPGPCER	3	-0.57892	2	43867000	89846000	1.199	0.916	1.309
Q96RR4	511	S	Calcium/calmodulin-dependent protein kinase kinase 2	CAMKK2	0.999363	0.000471762	73.722	S(0.001)LS(0.999)APGNLLTK	2	1.1721	2	14470000	20763000	1.16	0.886	1.309
Q9UDT6	923	S	CAP-Gly domain-containing linker protein 2	CLIP2	1	2.0592e-10	121.32	VLLLEANRHS(1)PGPER	3	0.31051	5	168210000	521120000	1.642	1.254	1.309
P13489	82	T	Ribonuclease inhibitor	RNH1	0.756496	0.000384197	46.399	SNELGDVGVHCVLQGLQT(0.756)PS(0.243)CK	3	-0.39482	1	6382500	14023000	1.562	1.194	1.308
Q92925	199	S	SWI/SNF-related matrix-associated actin-dependent regulator of chromatin subfamily D member 2	SMARCD2	0.881604	3.8621e-08	78.319	IY(0.039)IS(0.882)NT(0.049)FS(0.015)PS(0.015)KAEGDS(0.001)AGTAGTPGGTPAGDK	3	0.50342	1	26841000	102890000	1.33	1.017	1.308
Q9H9C1	121	S	Spermatogenesis-defective protein 39 homolog	VIPAS39	0.927604	5.09331e-25	160.88	T(0.006)RPGS(0.928)FQS(0.065)LS(0.002)DALSDTPAK	2	-0.66227	4	20589000	53177000	1.299	0.994	1.307
Q8NDI1	751	S	EH domain-binding protein 1	EHBP1	0.999818	0.0031055	69.721	SDPES(1)PIKK	2	-2.7777	1	39120000	71761000	1.452	1.112	1.306
Q8WX93	1104	S	Palladin	PALLD	0.998191	4.85136e-05	106.62	S(0.998)PS(0.002)GHPHVR	2	0.47183	31	48280000	105120000	1.352	1.035	1.306
Q14C86	892	S	GTPase-activating protein and VPS9 domain-containing protein 1	GAPVD1	0.999971	0.00837866	70.942	QRHS(1)YPER	2	0.44161	1	7165900	20029000	1.675	1.284	1.305
Q96QC0	313	S	Serine/threonine-protein phosphatase 1 regulatory subunit 10	PPP1R10	0.999406	5.39036e-09	113.77	VLS(0.999)PT(0.001)AAKPSPFEGK	2	-0.062632	22	760840000	1082000000	1.272	0.975	1.305
O00192	642	T	Armadillo repeat protein deleted in velo-cardio-facial syndrome	ARVCF	1	0.0164806	52.735	NFDT(1)LDLPK	2	-0.26189	4	38812000	79248000	1.644	1.261	1.304
Q8IX18	648	S	Probable ATP-dependent RNA helicase DHX40	DHX40	0.999997	8.01797e-11	116.94	GS(1)PVHIHPSSALHEQETK	3	-0.074188	1	4808400	7966700	1.311	1.005	1.304
Q96EV2	765	S	RNA-binding protein 33	RBM33	1	0.000830691	62.162	VKPAS(1)PVAQPK	2	0.8679	3	247150000	667950000	1.66	1.273	1.304
Q9NYB0	203	S	Telomeric repeat-binding factor 2-interacting protein 1	TERF2IP	0.985368	5.55412e-09	122.01	YLLGDAPVS(0.985)PS(0.012)S(0.002)QK	2	0.094238	8	699280000	1347400000	1.364	1.046	1.304
O43379	1228	S	WD repeat-containing protein 62	WDR62	0.980711	7.75966e-38	193.76	S(0.019)IS(0.981)LGDSEGPIVATLAQPLR	2	-0.12128	4	20992000	55352000	1.751	1.344	1.303
Q92609	554	S	TBC1 domain family member 5	TBC1D5	0.988345	0.000166611	81.632	EFT(0.008)GS(0.988)PPS(0.003)S(0.001)ATK	2	-0.82189	3	29920000	80275000	1.712	1.314	1.303
O43896	915	S	Kinesin-like protein KIF1C	KIF1C	0.914011	5.62205e-07	96.55	MPS(0.053)ARPPS(0.914)PPLS(0.025)S(0.008)WER	3	-0.91324	5	46890000	145170000	1.499	1.151	1.302
Q5VZK9	933	S	F-actin-uncapping protein LRRC16A	CARMIL1	1	0.0235171	40.994	MLRPVS(1)R	2	0.27344	1	2003300	5018000	1.336	1.026	1.302
Q8IYB3	416	T	Serine/arginine repetitive matrix protein 1	SRRM1	0.955948	3.336e-05	93.839	TRHS(0.044)PT(0.956)PQQSNR	3	0.23328	12	25936000	53382000	1.361	1.045	1.302
O00567	570	S	Nucleolar protein 56	NOP56	1	2.37456e-05	88.385	KFS(1)KEEPVS(1)S(1)GPEEAVGK	3	0.86076	20	537490000	810390000	1.543	1.186	1.301
P25787	7	S	Proteasome subunit alpha type-2	PSMA2	0.955555	5.74731e-05	79.837	GY(0.011)S(0.956)FS(0.033)LTTFSPSGK	2	-0.016507	2	1860400	3475100	1.503	1.155	1.301
Q7Z417	629	S	Nuclear fragile X mental retardation-interacting protein 2	NUFIP2	0.99853	7.03268e-24	149.44	DYEIESQNPLAS(0.999)PT(0.001)NTLLGSAK	3	0.28243	16	372430000	615550000	1.154	0.887	1.301
Q9H1B7	69	S	Interferon regulatory factor 2-binding protein-like	IRF2BPL	1	2.27382e-08	86.557	S(1)PGPPPPVGVK	2	1.1304	4	34571000	64980000	1.493	1.148	1.301
O94979	532	S	Protein transport protein Sec31A	SEC31A	0.999989	3.23659e-07	79.426	DSDQVAQS(1)DGEES(1)PAAEEQLLGEHIK	3	0.87019	2	23919000	90104000	1.387	1.067	1.3
P08708	113	S	40S ribosomal protein S17	RPS17	0.936404	7.98142e-07	63.701	LLDFGS(0.936)LS(0.063)NLQVT(0.001)QPTVGMNFK	3	-0.19589	1	1647800	2151200	1.022	0.786	1.3
Q15785	186	S	Mitochondrial import receptor subunit TOM34	TOMM34	1	9.68835e-05	89.507	NRVPS(1)AGDVEK	2	0.54398	4	324390000	638050000	1.447	1.113	1.3
Q5SY16	487	S	Polynucleotide 5'-hydroxyl-kinase NOL9	NOL9	0.999645	4.2348e-16	111.64	LAAFADALEFADEEKES(1)PVEFTGHK	4	0.89653	7	144410000	230390000	1.149	0.884	1.3
Q8N9M1	146	S	Uncharacterized protein C19orf47	C19orf47	0.840959	1.44112e-06	92.38	MIT(0.137)NS(0.841)LNHDS(0.022)PPSTPPR	2	0.072321	1	6062300	19966000	1.408	1.083	1.3
O14578	1582	S	Citron Rho-interacting kinase	CIT	1	0.00498485	62.466	LLGNS(1)LLK	2	-1.3755	1	979080	2010500	1.504	1.158	1.299
P41212	203	S	Transcription factor ETV6	ETV6	1	0.00121465	56.569	PLRS(1)PLDNMIR	3	-0.83278	1	774220	3073300	1.535	1.182	1.299
Q8IWI9	1457	S	MAX gene-associated protein	MGA	0.999997	0.000404645	65.231	GLPFYAGLS(1)PAGK	2	0.36949	2	4088400	5566600	0.991	0.763	1.299
Q9UGV2	334	S	Protein NDRG3	NDRG3	0.817961	9.2954e-21	156.73	THST(0.001)S(0.045)S(0.818)S(0.088)LGS(0.046)GESPFSR	2	0.25421	1	11598000	21478000	1.431	1.102	1.299
P48634	1089	S	Protein PRRC2A	PRRC2A	0.935303	4.18212e-06	121.56	S(0.935)EGS(0.065)EYEEIPK	2	-1.0628	3	17059000	25527000	0.95	0.732	1.298
Q8WWM7	594	S	Ataxin-2-like protein	ATXN2L	0.98334	1.46111e-37	184.76	EKEVDGLLTSEPMGS(0.983)PVS(0.013)S(0.003)K	3	1.6377	12	769660000	1018300000	1.181	0.91	1.298
Q9BUQ8	807	T	Probable ATP-dependent RNA helicase DDX23	DDX23	0.999934	0.028851	60.019	PGT(1)ILTK	2	0.83343	2	7903200	13693000	1.227	0.945	1.298
Q9BYG5	11	S	Partitioning defective 6 homolog beta	PARD6B	1	5.1894e-16	150.01	HGAGS(1)GCLGTMEVK	2	1.1229	4	48947000	107500000	1.86	1.433	1.298
Q92625	663	S	Ankyrin repeat and SAM domain-containing protein 1A	ANKS1A	0.987427	3.42712e-05	90.453	S(0.009)PS(0.987)FAS(0.003)EWDEIEK	2	0.69935	5	33472000	62065000	1.327	1.023	1.297
Q9P2D0	1004	S	Inhibitor of Bruton tyrosine kinase	IBTK	0.871301	1.71296e-08	74.277	SDSSGGYNLS(0.001)DIIQS(0.871)PS(0.084)S(0.031)T(0.012)GLLK	2	-0.98892	2	4785100	10281000	1.492	1.15	1.297
Q9Y4F5	772	S	Centrosomal protein of 170 kDa protein B	CEP170B	1	0.000100225	85.006	RRS(1)PQEGPTWSR	3	-1.1539	4	73363000	131060000	1.119	0.863	1.297
Q9UKE5	707	S	TRAF2 and NCK-interacting protein kinase	TNIK	0.991273	0.000199048	78.078	LGS(0.009)QPIRAS(0.991)NPDLR	2	1.2735	1	3362900	8078100	1.581	1.22	1.296
P06748	125	S	Nucleophosmin	NPM1	1	2.28849e-26	141.38	CGSGPVHISGQHLVAVEEDAES(1)EDEEEEDVK	3	0.2718	25	1744400000	2624000000	1.195	0.923	1.295
Q13206	7	S	Probable ATP-dependent RNA helicase DDX10	DDX10	0.997547	2.73709e-05	80.459	T(0.002)ANS(0.998)PGSGARPDPVR	2	0.4761	4	330990000	558620000	1.274	0.984	1.295
Q13523	328	S	Serine/threonine-protein kinase PRP4 homolog	PRPF4B	0.899021	0.00105833	97.163	KPIKS(0.899)PS(0.101)K	2	-0.28305	4	6473800	11793000	1.216	0.939	1.295
Q5JSH3	96	S	WD repeat-containing protein 44	WDR44	0.924339	1.63842e-10	128.45	ELS(0.002)DQAT(0.074)AS(0.924)PIVAR	2	0.63494	1	28377000	51521000	1.307	1.009	1.295
Q9H3P2	157	T	Negative elongation factor A	NELFA	0.974724	0.00683625	44.054	NALT(0.007)T(0.018)LAGPLT(0.975)PPVK	2	0.27018	1	1836700	5020400	1.524	1.177	1.295
Q9H773	85	S	dCTP pyrophosphatase 1	DCTPP1	1	3.57539e-07	97.235	TDGEPGPQGWS(1)PR	2	0.18378	1	5722600	14983000	1.68	1.297	1.295
O43399	21	S	Tumor protein D54	TPD52L2	0.832443	1.07287e-08	107.02	GLLS(0.042)DS(0.832)MT(0.126)DVPVDTGVAAR	2	-0.20391	2	31708000	72166000	1.162	0.898	1.294
P22681	619	S	E3 ubiquitin-protein ligase CBL	CBL	0.999983	1.65809e-16	122.22	HS(1)LPFSLPSQMEPRPDVPR	3	-0.4229	12	73236000	420770000	2.123	1.641	1.294
Q13427	358	T	Peptidyl-prolyl cis-trans isomerase G	PPIG	1	0.000204697	142.97	S(1)ET(1)PPHWR	2	1.22	19	1030800000	2413300000	1.412	1.091	1.294
Q01433	168	S	AMP deaminase 2	AMPD2	1	0.00285822	56.121	QIS(1)QDVKLEPDILLR	3	-0.029688	1	2302600	4496100	1.735	1.342	1.293
Q6PKG0	824	S	La-related protein 1	LARP1	0.974264	5.02187e-16	143.74	HS(0.026)S(0.974)NPPLESHVGWVMDSR	3	0.28399	8	56338000	123510000	1.417	1.096	1.293
Q96S55	153	S	ATPase WRNIP1	WRNIP1	0.999974	1.99117e-12	135.69	RPAAAAAAGSAS(1)PR	2	-0.0098832	19	1675800000	4203800000	1.39	1.075	1.293
Q9NTI5	1358	S	Sister chromatid cohesion protein PDS5 homolog B	PDS5B	0.999641	4.66889e-15	129.2	AES(1)PESSAIESTQSTPQK	2	-0.27466	9	394070000	839960000	1.692	1.309	1.293
Q9P1Y5	431	S	Calmodulin-regulated spectrin-associated protein 3	CAMSAP3	0.962563	6.74238e-20	177.67	S(0.016)VS(0.963)S(0.022)DSLGPPRPAPAR	2	-0.47783	1	16891000	68864000	2.611	2.02	1.293
Q14155	257	S	Rho guanine nucleotide exchange factor 7	ARHGEF7	0.99999	4.0225e-06	95.197	S(1)PPKGFDTTAINK	2	0.75853	6	67464000	112350000	1.23	0.952	1.292
Q96N67	898	S	Dedicator of cytokinesis protein 7	DOCK7	0.764637	1.41898e-17	140.21	S(0.024)LS(0.765)NS(0.211)NPDISGTPTSPDDEVR	2	0.63785	5	59072000	157920000	1.556	1.204	1.292
Q9UK58	372	S	Cyclin-L1	CCNL1	0.998265	0.000114551	90.759	QQAS(0.998)KS(0.002)PYNGVR	2	2.6769	1	4055200	8133300	1.141	0.883	1.292
Q13459	1290	S	Unconventional myosin-IXb	MYO9B	0.999998	5.04518e-17	150.23	VQEKPDS(1)PGGSTQIQR	2	0.20658	7	635960000	1464400000	1.477	1.144	1.291
Q5VZ89	741	S	DENN domain-containing protein 4C	DENND4C	1	0.0185265	46.129	S(1)PPLMAK	2	0.283	2	11528000	23120000	1.411	1.093	1.291
Q9NZB2	655	T	Constitutive coactivator of PPAR-gamma-like protein 1	FAM120A	0.999722	3.75279e-08	111.7	SPQT(1)PELVEALAFR	2	1.108	2	17241000	42532000	1.371	1.062	1.291
Q9UQ35	983	T	Serine/arginine repetitive matrix protein 2	SRRM2	1	0.0119868	68.557	VKPET(1)PPR	2	0.18159	1	857200000	2729200000	1.998	1.549	1.29
Q8IYB3	683	S	Serine/arginine repetitive matrix protein 1	SRRM1	1	0.000410528	92.611	RHS(1)PS(1)PRPR	3	0.27337	26	380540000	1158000000	1.347	1.045	1.289
P29317	897	S	Ephrin type-A receptor 2	EPHA2	0.998964	1.14621e-09	134.37	LPS(0.999)T(0.001)SGSEGVPFR	2	0.11919	22	742050000	2478400000	1.818	1.412	1.288
P49023	85	S	Paxillin	PXN	0.761168	1.15049e-15	142.23	FIHQQPQS(0.004)S(0.235)S(0.761)PVYGSSAK	2	0.44206	2	149650000	375770000	1.841	1.429	1.288
Q92917	42	S	G-patch domain and KOW motifs-containing protein	GPKOW	0.99992	1.56584e-09	105.72	LADSGDGAGPS(1)PEEKDFLK	2	-0.013086	3	30405000	89306000	1.673	1.299	1.288
Q9UQ35	2581	S	Serine/arginine repetitive matrix protein 2	SRRM2	0.975902	0.000765311	77.185	RVPS(0.976)PT(0.024)PAPK	2	0.73454	9	597970000	2068100000	1.993	1.549	1.287
O15042	485	S	U2 snRNP-associated SURP motif-containing protein	U2SURP	0.985065	1.47328e-12	167.56	LYSILQGDS(0.985)PT(0.015)K	2	0.030195	3	38882000	73340000	1.278	0.994	1.286
Q15287	251	S	RNA-binding protein with serine-rich domain 1	RNPS1	1	0.0122802	53.968	RFS(1)PPRR	2	0.48213	5	243230000	692060000	1.448	1.126	1.286
Q8N2M8	285	S	CLK4-associating serine/arginine rich protein	CLASRP	0.999999	0.000595604	100.82	KIS(1)PPSYAR	2	-0.011736	25	134440000	286950000	1.381	1.074	1.286
Q92667	445	S	A-kinase anchor protein 1, mitochondrial	AKAP1	0.963334	0.00154099	91.549	SLLS(0.028)S(0.963)PT(0.008)K	2	-0.064243	5	83600000	154470000	1.25	0.972	1.286
Q9P2B4	481	S	CTTNBP2 N-terminal-like protein	CTTNBP2NL	0.939056	6.96505e-10	104.26	FQSQADQDQQASGLQS(0.939)PPS(0.061)R	2	0.76493	1	17510000	32578000	1.161	0.903	1.286
O75976	1370	T	Carboxypeptidase D	CPD	0.999396	1.57638e-10	104.53	SLLS(0.001)HEFQDET(0.999)DT(0.999)EEET(0.001)LYSSK	3	-1.0277	4	287130000	211220000	0.839	0.653	1.285
O95049	346	S	Tight junction protein ZO-3	TJP3	0.818868	0.00390814	73.632	T(0.181)IS(0.819)EPDEQR	2	0.25844	1	213140	970090	2.662	2.071	1.285
P68104	29	Y	Elongation factor 1-alpha 1	EEF1A1	0.999998	0.0103447	85.355	STTTGHLIY(1)K	2	0.16191	2	5440700	7931700	1.077	0.838	1.285
Q14839	1535	S	Chromodomain-helicase-DNA-binding protein 4	CHD4	0.791098	0.000763589	71.806	MSQPGS(0.791)PS(0.209)PK	2	-1.5323	1	11469000	24787000	1.212	0.943	1.285
Q92598	491	T	Heat shock protein 105 kDa	HSPH1	0.777669	0.00158657	40.493	VNT(0.166)HGIFT(0.778)IS(0.051)T(0.005)AS(0.001)MVEK	3	-0.86339	1	1372700	2331200	1.223	0.952	1.285
Q9UJX5	777	S	Anaphase-promoting complex subunit 4	ANAPC4	0.909526	6.98278e-12	75.384	IKEEVLS(0.91)ES(0.09)EAENQQAGAAALAPEIVIK	2	-1.2772	3	137250000	168810000	1.009	0.785	1.285
O94804	191	S	Serine/threonine-protein kinase 10	STK10	0.993797	4.23116e-07	68.234	RDS(0.994)FIGT(0.006)PYWMAPEVVMCETMK	3	-0.30935	1	1442300	2157100	1.203	0.937	1.284
P25490	247	S	Transcriptional repressor protein YY1	YY1	0.999847	1.05518e-18	109.23	DIDHETVVEEQIIGENS(1)PPDYSEYMTGK	3	-1.0306	7	129120000	282220000	1.207	0.94	1.284
P46013	308	S	Proliferation marker protein Ki-67	MKI67	0.999999	7.58924e-13	115.79	SGGSGHAVAEPAS(1)PEQELDQNK	2	-0.049069	5	378910000	891200000	1.597	1.245	1.283
P60174	117	S	Triosephosphate isomerase	TPI1	0.999998	3.49009e-07	105.38	VTNGAFTGEIS(1)PGMIK	2	-0.023393	7	90637000	169650000	1.234	0.962	1.283
Q96T23	1305	T	Remodeling and spacing factor 1	RSF1	0.999707	1.94855e-09	97.271	IET(1)DEEESCDNAHGDANQPAR	3	-0.39303	2	71082000	135280000	1.206	0.94	1.283
P49792	788	S	E3 SUMO-protein ligase RanBP2	RANBP2	0.997937	0.00319597	104.01	YSLS(0.998)PS(0.002)K	2	0.036403	6	167590000	316490000	1.333	1.04	1.282
O43491	715	S	Band 4.1-like protein 2	EPB41L2	0.999995	1.64025e-09	104.55	EIS(1)PGSGPGEIR	2	1.1019	5	81420000	239100000	1.504	1.174	1.281
Q8TBN0	168	S	Guanine nucleotide exchange factor for Rab-3A	RAB3IL1	0.9982	3.14801e-13	148.7	TLVITST(0.002)PAS(0.998)PNR	2	-0.3948	1	26960000	97044000	1.746	1.363	1.281
Q9BSJ8	1034	S	Extended synaptotagmin-1	ESYT1	0.892096	0.00102196	79.23	T(0.108)LS(0.892)PEFNER	2	-0.038408	2	30033000	34172000	0.766	0.598	1.281
Q9UQ35	1003	T	Serine/arginine repetitive matrix protein 2	SRRM2	0.999999	9.14329e-07	81.346	AQT(1)PPGPSLSGSK	2	-0.82542	6	89100000	347890000	1.985	1.549	1.281
P11717	2409	S	Cation-independent mannose-6-phosphate receptor	IGF2R	0.998301	1.3067e-11	113.15	ALS(0.001)S(0.001)LHGDDQDS(0.998)EDEVLTIPEVK	2	0.10968	6	268380000	538450000	1.51	1.18	1.28
Q9H3U1	15	T	Protein unc-45 homolog A	UNC45A	1	2.3353e-09	137.21	PAT(1)PGASSVEQLR	2	0.10759	10	379680000	668700000	1.207	0.943	1.28
P46087	786	S	Probable 28S rRNA (cytosine(4447)-C(5))-methyltransferase	NOP2	0.990627	3.21375e-05	102.73	GPQPPT(0.009)VS(0.991)PIR	3	-1.3935	5	30793000	65553000	1.501	1.174	1.279
Q02040	629	Y	A-kinase anchor protein 17A	AKAP17A	0.999869	0.000350632	85.67	HAY(1)KDDSPR	3	0.20823	6	27205000	42378000	1.017	0.795	1.279
Q4KMP7	132	S	TBC1 domain family member 10B	TBC1D10B	0.99255	3.81113e-22	125.65	ALAAGADS(0.993)PKT(0.007)EEAR	2	2.2589	3	48103000	125420000	1.531	1.197	1.279
Q63ZY3	540	S	KN motif and ankyrin repeat domain-containing protein 2	KANK2	1	9.51657e-18	141.15	ERVPS(1)VAEAPQLR	3	2.2875	5	31484000	73592000	1.379	1.078	1.279
Q9UHV7	474	T	Mediator of RNA polymerase II transcription subunit 13	MED13	1	0.00361134	54.094	RPLT(1)PFHHR	3	0.77307	2	82618000	220310000	1.858	1.453	1.279
P02545	390	S	Prelamin-A/C	LMNA	0.999925	7.72374e-07	128.95	LS(1)PSPTSQR	2	0.02721	58	11790000000	24382000000	1.52	1.189	1.278
Q13610	485	S	Periodic tryptophan protein 1 homolog	PWP1	0.808857	0.000291745	80.746	NS(0.191)S(0.809)ISGPFGSR	2	0.064418	2	25603000	35874000	0.877	0.686	1.278
Q14694	718	S	Ubiquitin carboxyl-terminal hydrolase 10	USP10	1	0.00334343	70.056	ELLS(1)PGVK	2	-0.55726	2	13555000	22646000	1.289	1.009	1.278
Q15057	521	S	Arf-GAP with coiled-coil, ANK repeat and PH domain-containing protein 2	ACAP2	0.999924	4.59036e-05	96.135	YSISLS(1)PPEQQK	2	-0.26839	7	76976000	181220000	1.614	1.263	1.278
Q96T37	700	S	Putative RNA-binding protein 15	RBM15	1	4.00287e-07	152.47	LLLERPS(1)PIRDR	2	0.91571	19	1283300000	3113700000	1.219	0.954	1.278
Q9NRA8	301	S	Eukaryotic translation initiation factor 4E transporter	EIF4ENIF1	1	1.55024e-08	77.959	DAVLPEQS(1)PGDFDFNEFFNLDK	3	-0.3022	2	9828400	18732000	1.479	1.158	1.277
Q9P1Y6	1360	S	PHD and RING finger domain-containing protein 1	PHRF1	0.947983	4.49183e-11	104.39	AEAPS(0.052)S(0.948)PDVAPAGKEDS(0.931)PS(0.051)AS(0.019)GR	3	-0.36937	2	36240000	130420000	2.062	1.615	1.277
Q7L2J0	254	S	7SK snRNA methylphosphate capping enzyme	MEPCE	1	4.78396e-21	136.66	DITDPLSLNTCTDEGHVVLAS(1)PLK	2	-0.33557	3	167570000	271050000	1.156	0.906	1.276
Q9Y4E1	539	S	WASH complex subunit 2C	WASHC2C	0.999377	3.34715e-09	91.416	GLFS(0.999)DEEDS(0.001)EDLFSSQSASNLK	2	-0.31669	2	12336000	16302000	0.921	0.722	1.276
O95394	64	S	Phosphoacetylglucosamine mutase	PGM3	0.995221	6.92472e-17	138.66	STIGVMVT(0.005)AS(0.995)HNPEEDNGVK	2	0.98234	23	702150000	1462100000	1.402	1.1	1.275
Q32MZ4	733	S	Leucine-rich repeat flightless-interacting protein 1	LRRFIP1	0.77564	1.33024e-11	86.182	CT(0.005)LPEHES(0.776)PS(0.22)QDISDACEAESTER	3	-0.28689	1	31665000	42065000	1.117	0.876	1.275
Q96ST2	235	S	Protein IWS1 homolog	IWS1	1	4.21411e-13	138.97	HQAS(1)DS(1)ENEELPKPR	3	0.78338	17	836220000	2054800000	1.499	1.176	1.275
P18206	721	S	Vinculin	VCL	1	2.01521e-12	136.6	S(1)LLDASEEAIKK	2	-0.38563	7	104890000	250650000	1.492	1.171	1.274
Q5JSH3	50	S	WD repeat-containing protein 44	WDR44	1	9.1094e-07	131.06	VGNES(1)PVQELK	2	1.2872	4	102790000	181320000	1.285	1.009	1.274
Q9NPI6	525	S	mRNA-decapping enzyme 1A	DCP1A	0.991968	1.44564e-12	125.04	KAS(0.001)S(0.007)PS(0.992)PLTIGTPESQR	2	1.7028	1	10245000	28977000	1.54	1.209	1.274
Q9NU22	4898	T	Midasin	MDN1	1	3.06994e-16	130.16	NGGEDT(1)DNEEGEEENPLEIK	2	-2.21	2	26362000	51908000	1.371	1.076	1.274
P25098	670	S	Beta-adrenergic receptor kinase 1	GRK2	0.999956	1.50884e-07	112.67	S(1)PVVELSK	2	0.017061	8	347460000	631710000	1.119	0.879	1.273
P42356	265	S	Phosphatidylinositol 4-kinase alpha	PI4KA	1	2.13856e-18	168.05	TSSVSSISQVS(1)PER	2	1.0217	2	16967000	24813000	0.993	0.78	1.273
Q99575	730	S	Ribonucleases P/MRP protein subunit POP1	POP1	0.99083	1.89886e-08	116.73	VQAYEEPSVAS(0.009)S(0.991)PNGK	2	0.14358	9	234360000	342770000	1.153	0.906	1.273
A0FGR8	753	T	Extended synaptotagmin-2	ESYT2	0.827404	5.26058e-15	123.36	EPT(0.827)PS(0.164)IAS(0.008)DISLPIATQELR	3	-0.068015	4	24907000	45995000	1.142	0.898	1.272
Q15311	34	S	RalA-binding protein 1	RALBP1	0.984963	8.43438e-06	96.076	T(0.011)PS(0.977)S(0.013)EEIS(0.985)PT(0.014)KFPGLYR	2	0.82511	1	15255000	37897000	1.33	1.046	1.272
Q6ZSZ5	1103	S	Rho guanine nucleotide exchange factor 18	ARHGEF18	0.99755	0.000649092	89.171	S(0.002)LS(0.998)PILPGR	2	-0.092353	4	40031000	80130000	1.575	1.238	1.272
Q8WYQ5	367	S	Microprocessor complex subunit DGCR8	DGCR8	0.771186	0.000992583	52.019	EQS(0.771)S(0.081)DLT(0.02)PS(0.008)GDVS(0.118)PVKPLSR	3	-0.45659	1	67646000	137790000	1.229	0.966	1.272
Q9H501	657	S	ESF1 homolog	ESF1	0.999986	1.08058e-05	56.648	ALAEEAS(1)EEELPS(1)DVDLNDPYFAEEVK	3	-0.11897	5	374480000	613290000	1.248	0.981	1.272
Q5T1M5	1164	S	FK506-binding protein 15	FKBP15	0.92102	3.39422e-05	90.498	S(0.039)S(0.039)LS(0.921)GDEEDELFK	2	-0.58626	4	92984000	104560000	1.102	0.867	1.271
Q53GA4	42	S	Pleckstrin homology-like domain family A member 2	PHLDA2	0.99996	0.000404944	104.24	LSLFPAS(1)PR	2	-0.46881	2	17400000	25113000	0.908	0.715	1.27
Q9NRL3	276	S	Striatin-4	STRN4	0.999879	1.75444e-08	70.051	LGGSVLGQIPFLQNCEDEDS(1)DEDDELDSVQHK	3	-0.51116	1	30236000	40205000	1.073	0.845	1.27
Q9UJF2	663	S	Ras GTPase-activating protein nGAP	RASAL2	0.970419	0.00113514	62.94	LKS(0.97)PS(0.03)QDNTDSYFR	2	1.4218	1	4552400	9689900	1.172	0.923	1.27
P46013	2223	S	Proliferation marker protein Ki-67	MKI67	0.998149	4.85265e-07	66.972	IACRS(0.998)PQPDPVGT(0.002)PTIFKPQSK	3	0.29907	5	62767000	147480000	1.58	1.245	1.269
Q8IZP0	225	S	Abl interactor 1	ABI1	0.997656	0.000195886	147.58	LGS(0.002)QHS(0.998)PGR	2	0.34874	2	20032000	36443000	1.246	0.982	1.269
Q5VYS8	939	S	Terminal uridylyltransferase 7	ZCCHC6	0.770906	0.00036307	49.66	EENVCEEKNS(0.771)PVDQS(0.227)DFFY(0.002)EFSK	3	1.5023	1	2764400	13252000	1.7	1.341	1.268
Q9UKN8	611	S	General transcription factor 3C polypeptide 4	GTF3C4	1	7.31415e-16	114.76	ILLVDS(1)PGMGNADDEQQEEGTSSK	2	1.0812	4	202160000	396260000	1.445	1.14	1.268
Q9NU22	4538	S	Midasin	MDN1	1	8.82575e-30	193.64	AEENTDQAS(1)PQEDYAGFER	2	-0.41076	2	63831000	128930000	1.363	1.076	1.267
Q8IY67	14	S	Ribonucleoprotein PTB-binding 1	RAVER1	1	7.53238e-22	184.59	AADVSVTHRPPLS(1)PK	2	0.15451	34	2047600000	4988500000	1.5	1.185	1.266
Q14149	765	S	MORC family CW-type zinc finger protein 3	MORC3	0.946157	1.1517e-10	109.87	S(0.054)ES(0.946)PDHMVSQYQQALEEIER	3	-0.017039	2	14458000	32635000	1.341	1.06	1.265
Q9H6R7	468	S	WD repeat and coiled-coil-containing protein	WDCP	0.997177	6.07389e-16	147.56	LIES(0.003)LS(0.997)PDFCHQNK	3	-0.8195	6	216110000	385800000	1.37	1.084	1.264
Q9Y618	2234	S	Nuclear receptor corepressor 2	NCOR2	0.996175	7.29532e-07	69.523	T(0.002)S(0.002)VLGGGEDGIEPVS(0.996)PPEGMTEPGHSR	3	-0.58852	2	15483000	52232000	1.822	1.442	1.264
Q13177	141	S	Serine/threonine-protein kinase PAK 2	PAK2	0.999898	8.25666e-09	165.63	YLS(1)FTPPEK	2	-0.2877	17	929650000	1599000000	1.225	0.97	1.263
Q8N201	83	T	Integrator complex subunit 1	INTS1	0.768614	0.000281606	86.756	LS(0.001)S(0.23)T(0.769)PPLSALGR	2	-0.14906	2	16432000	44530000	1.336	1.058	1.263
Q8TB61	427	S	Adenosine 3'-phospho 5'-phosphosulfate transporter 1	SLC35B2	1	0.000879797	70.438	AVPVES(1)PVQKV	2	1.0119	2	53846000	110310000	1.33	1.053	1.263
Q14C86	914	S	GTPase-activating protein and VPS9 domain-containing protein 1	GAPVD1	0.997977	0.000264499	89.663	RPMS(0.998)DPS(0.002)WNR	2	0.26752	1	10082000	34194000	1.621	1.284	1.262
Q8N163	640	S	Cell cycle and apoptosis regulator protein 2	CCAR2	1	0.000281662	47.564	GEAS(1)EDLCEMALDPELLLLR	3	-0.13303	1	1119000	2654900	1.58	1.252	1.262
Q96EV8	321	S	Dysbindin	DTNBP1	0.998855	1.31465e-21	116.59	DISEGGES(0.001)PVVQS(0.999)DEEEVQVDTALATSHTDR	3	0.28389	4	128160000	292330000	1.411	1.118	1.262
O14639	367	S	Actin-binding LIM protein 1	ABLIM1	0.981015	8.34857e-07	94.845	PGSS(0.001)IPGS(0.981)PGHT(0.018)IYAK	2	-0.14265	5	28187000	58598000	1.588	1.259	1.261
O43896	494	S	Kinesin-like protein KIF1C	KIF1C	0.995677	0.000614223	64.565	EDGGT(0.004)VGVFS(0.996)PK	2	-0.14077	1	12396000	24869000	1.451	1.151	1.261
O75153	664	S	Clustered mitochondria protein homolog	CLUH	0.999057	1.13868e-13	111.64	SEDPPGQEAGS(0.999)EEEGS(0.001)SASGLAK	2	0.42376	2	38837000	66644000	1.116	0.885	1.261
P46821	1501	S	Microtubule-associated protein 1B	MAP1B	0.998042	1.65399e-15	131.64	LGDVS(0.998)PT(0.002)QIDVSQFGSFK	2	1.4347	15	78218000	160460000	1.417	1.124	1.261
Q6WKZ4	202	S	Rab11 family-interacting protein 1	RAB11FIP1	0.988668	2.85738e-17	123.07	DSGSDTASAIIPSTTPS(0.001)VDS(0.989)DDES(0.01)VVK	3	-0.93904	3	173870000	391120000	1.602	1.27	1.261
Q96JM3	386	S	Chromosome alignment-maintaining phosphoprotein 1	CHAMP1	0.930236	5.59176e-05	103.44	SPPAS(0.93)PES(0.07)WK	2	0.13147	4	23947000	54587000	1.598	1.267	1.261
P46013	2105	S	Proliferation marker protein Ki-67	MKI67	1	1.30567e-12	120.41	IACKS(1)PPPESMDTPTSTR	3	0.34648	3	26205000	61475000	1.569	1.245	1.26
Q16513	110	S	Serine/threonine-protein kinase N2	PKN2	0.999976	3.85147e-13	123.65	LQELNAHIVVS(1)DPEDITDCPR	3	0.24159	1	31230000	66998000	1.21	0.96	1.26
O43765	81	T	Small glutamine-rich tetratricopeptide repeat-containing protein alpha	SGTA	0.999038	4.00417e-08	109.22	SPART(0.999)PPS(0.001)EEDSAEAER	2	0.12098	6	227210000	610330000	1.18	0.937	1.259
Q12888	1426	S	TP53-binding protein 1	TP53BP1	0.999581	0.000303501	47.803	ETAVPGPLGIEDIS(1)PNLS(1)PDDK	3	0.64369	1	10388000	23710000	1.643	1.305	1.259
Q9UBB9	98	S	Tuftelin-interacting protein 11	TFIP11	1	1.23512e-21	156.51	GAAEEAELEDS(1)DDEEKPVKQDDFPK	3	0.27929	14	938520000	1853200000	1.191	0.946	1.259
Q9Y3A4	19	S	Ribosomal RNA-processing protein 7 homolog A	RRP7A	0.958845	0.00205673	52.451	DPEDRIPS(0.959)PLGY(0.041)AAIPIK	3	0.17362	1	2310800	7764800	2	1.588	1.259
O00203	609	S	AP-3 complex subunit beta-1	AP3B1	1	8.23447e-08	113.4	PAPLLES(1)PFKDR	2	-1.5266	6	30373000	71408000	1.374	1.093	1.257
P04406	237	T	Glyceraldehyde-3-phosphate dehydrogenase	GAPDH	0.999994	1.4932e-05	92.439	VPT(1)ANVSVVDLTCR	2	-0.30766	2	1615800	2307700	1.105	0.879	1.257
P51812	715	S	Ribosomal protein S6 kinase alpha-3	RPS6KA3	1	0.000345807	83.53	NQS(1)PVLEPVGR	2	0.072645	3	51103000	92009000	1.314	1.045	1.257
Q8WYQ5	95	S	Microprocessor complex subunit DGCR8	DGCR8	0.990488	0.000116786	79.326	LLIDPNCS(0.01)GHS(0.99)PR	2	0.75966	2	38293000	66785000	1.214	0.966	1.257
Q96QR8	101	S	Transcriptional activator protein Pur-beta	PURB	0.92594	5.27349e-35	153.75	DSLGDFIEHYAQLGPS(0.074)S(0.926)PEQLAAGAEEGGGPR	3	-0.15982	1	41446000	218550000	1.693	1.347	1.257
Q96T58	1006	S	Msx2-interacting protein	SPEN	0.860157	0.000508934	83.573	KS(0.14)S(0.86)PEMEDAR	2	-2.1217	1	27068000	55973000	1.184	0.942	1.257
Q9C040	428	S	Tripartite motif-containing protein 2	TRIM2	0.971784	0.000523846	67.136	SADVS(0.972)PT(0.024)T(0.004)EGVK	2	0.099966	1	184690000	316190000	1.342	1.068	1.257
Q9C0C2	1385	S	182 kDa tankyrase-1-binding protein	TNKS1BP1	0.995706	1.39465e-09	141.82	HNGS(0.004)LS(0.996)PGLEAR	2	-0.3186	14	572040000	977180000	1.262	1.004	1.257
Q9H1A4	688	S	Anaphase-promoting complex subunit 1	ANAPC1	0.951197	9.65413e-07	102.89	NFDFEGS(0.049)LS(0.951)PVIAPK	2	0.42052	11	121330000	207960000	1.36	1.082	1.257
P52948	612	S	Nuclear pore complex protein Nup98-Nup96	NUP98	1	1.84265e-27	224.33	NLNNSNLFS(1)PVNR	2	-1.4191	8	76048000	182190000	1.591	1.267	1.256
O95772	39	S	STARD3 N-terminal-like protein	STARD3NL	0.996585	0.00911535	65.224	IES(0.997)Y(0.003)EGR	2	0.41329	3	42799000	71855000	1.25	0.996	1.255
P57740	77	S	Nuclear pore complex protein Nup107	NUP107	0.791938	4.6902e-06	93.201	QPDIS(0.792)CILGT(0.077)GGKS(0.131)PR	2	0.86568	1	6650700	11894000	1.364	1.087	1.255
P84022	8	T	Mothers against decapentaplegic homolog 3	SMAD3	0.998871	0.0145535	60.657	S(0.001)S(0.001)ILPFT(0.999)PPIVK	2	-0.15825	3	3673600	7938300	1.6	1.275	1.255
Q9UPP1	854	S	Histone lysine demethylase PHF8	PHF8	0.904785	0.00145643	52.97	DAEY(0.01)IY(0.102)PS(0.905)LES(0.983)DDDDPALK	2	0.63186	1	2265300	5022800	1.457	1.161	1.255
P43243	604	S	Matrin-3	MATR3	0.988954	4.54233e-16	148.36	S(0.006)Y(0.003)S(0.991)PDGKES(0.989)PS(0.011)DKK	2	-0.6099	8	213060000	429160000	1.395	1.112	1.254
P55884	239	S	Eukaryotic translation initiation factor 3 subunit B	EIF3B	0.961285	0.00057283	46.415	GY(0.001)IFLEY(0.038)AS(0.961)PAHAVDAVK	3	-0.60607	1	1668000	3052900	1.224	0.976	1.254
P20042	2	S	Eukaryotic translation initiation factor 2 subunit 2	EIF2S2	1	8.88915e-06	96.489	S(1)GDEMIFDPTMSK	2	0.34851	51	3095700000	5072800000	1.2	0.958	1.253
Q9UQR0	511	S	Sex comb on midleg-like protein 2	SCML2	0.999509	0.000217504	68.657	RS(0.963)PQQT(0.037)VPYVVPLS(1)PK	3	0.90676	1	2908200	10978000	2.391	1.908	1.253
O14745	269	S	Na(+)/H(+) exchange regulatory cofactor NHE-RF1	SLC9A3R1	1	8.92313e-34	227.36	ENS(1)REALAEAALES(1)PRPALVR	4	-0.059473	30	957040000	2356100000	1.418	1.133	1.252
Q14C86	569	S	GTPase-activating protein and VPS9 domain-containing protein 1	GAPVD1	0.993668	8.89631e-05	65.16	T(0.036)LRFS(0.969)LCS(0.994)DNLEGIS(0.001)EGPSNR	3	-0.54306	1	10310000	26626000	1.607	1.284	1.252
Q14C86	566	S	GTPase-activating protein and VPS9 domain-containing protein 1	GAPVD1	0.968954	8.89631e-05	65.16	T(0.036)LRFS(0.969)LCS(0.994)DNLEGIS(0.001)EGPSNR	3	-0.54306	1	10310000	26626000	1.607	1.284	1.252
Q8TCJ2	499	S	Dolichyl-diphosphooligosaccharide--protein glycosyltransferase subunit STT3B	STT3B	0.78619	5.83684e-22	164.58	ENPPVEDS(0.214)S(0.786)DEDDKR	2	-0.099795	3	105090000	254620000	1.317	1.052	1.252
Q96JM3	452	S	Chromosome alignment-maintaining phosphoprotein 1	CHAMP1	1	9.61805e-23	193.59	KPS(0.262)GS(0.738)PDLWKLS(1)PDQR	2	-0.779	6	170730000	302850000	1.586	1.267	1.252
P15407	101	S	Fos-related antigen 1	FOSL1	1	0.00045871	73.918	RPCEQIS(1)PEEEER	2	-1.091	1	32428000	36923000	1.201	0.96	1.251
P34897	266	S	Serine hydroxymethyltransferase, mitochondrial	SHMT2	1	0.00738782	70.256	VIPS(1)PFK	2	-1.3058	2	21924000	42797000	1.387	1.109	1.251
Q8NCF5	204	S	NFATC2-interacting protein	NFATC2IP	0.999363	2.84966e-07	93.255	TEFLDLDNSPLS(0.001)PPS(0.999)PR	3	0.49171	3	12020000	29396000	1.654	1.322	1.251
Q96T88	165	S	E3 ubiquitin-protein ligase UHRF1	UHRF1	0.994592	0.00276359	43.794	KAPS(0.995)RDEPCS(0.002)S(0.001)T(0.001)S(0.001)R	3	0.97195	1	25413000	64853000	1	0.8	1.25
O60231	103	S	Pre-mRNA-splicing factor ATP-dependent RNA helicase DHX16	DHX16	0.999927	7.44067e-09	116.39	LLEDS(1)EES(0.879)S(0.121)EETVSR	2	-0.37016	7	263510000	378450000	1.194	0.956	1.249
O75815	370	S	Breast cancer anti-estrogen resistance protein 3	BCAR3	0.783857	0.00013123	82.663	T(0.216)GS(0.784)EPALSPAVVR	2	0.57704	1	4606400	7913000	1.396	1.118	1.249
P18583	2238	S	Protein SON	SON	0.999993	2.48358e-05	67.11	RLS(1)ENAFDLEAMSMLNR	3	-0.82719	1	903520	2257100	1.346	1.078	1.249
Q04726	263	S	Transducin-like enhancer protein 3	TLE3	0.987849	0.0135955	56.799	VS(0.988)PAHS(0.012)PPENGLDK	2	-0.6437	1	6255100	12945000	1.523	1.219	1.249
Q14160	1475	S	Protein scribble homolog	SCRIB	1	0.000169701	87.184	VQS(1)PEPPAPER	2	0.24636	3	141140000	394030000	1.379	1.104	1.249
Q5VTR2	136	S	E3 ubiquitin-protein ligase BRE1A	RNF20	1	0.000283873	67.11	ALVVPEPEPDS(1)DS(1)NQER	2	-0.041271	1	12428000	10303000	1.052	0.842	1.249
Q8IXT5	591	S	RNA-binding protein 12B	RBM12B	1	4.45753e-08	118.21	EEDFRRPS(1)EEDFR	3	0.48949	2	95420000	209170000	1.294	1.036	1.249
Q9NRA8	564	S	Eukaryotic translation initiation factor 4E transporter	EIF4ENIF1	1	9.42169e-10	136.57	APS(1)PPLSQVFQTR	2	0.93718	12	50355000	105670000	1.446	1.158	1.249
Q00613	292	S	Heat shock factor protein 1	HSF1	0.983426	0.000194962	143.5	PLSS(0.016)S(0.983)PLVR	2	0.5765	2	6639100	12744000	1.278	1.024	1.248
Q02952	472	S	A-kinase anchor protein 12	AKAP12	0.872725	6.62887e-11	112.74	LKET(0.124)CVS(0.873)GEDPT(0.003)QGADLSPDEK	3	-0.80874	2	45067000	118480000	1.566	1.255	1.248
Q15652	641	S	Probable JmjC domain-containing histone demethylation protein 2C	JMJD1C	0.789149	0.014314	48.527	S(0.105)S(0.105)PS(0.789)PEVVKPK	2	-0.32764	1	10571000	22435000	1.267	1.015	1.248
Q96S94	369	S	Cyclin-L2	CCNL2	1	0.00614628	57.288	AKADS(1)PVNGLPK	2	-0.24687	5	248400000	377130000	1.153	0.924	1.248
Q99959	155	S	Plakophilin-2	PKP2	1	5.186e-09	130.47	RLEIS(1)PDS(1)S(1)PER	2	0.75864	10	108480000	319060000	1.8	1.442	1.248
P43243	164	S	Matrin-3	MATR3	0.997568	0.000306689	105.03	S(0.998)AT(0.002)REPPYR	2	0.47284	1	25523000	47772000	1.387	1.112	1.247
Q2VPK5	419	S	Cytoplasmic tRNA 2-thiolation protein 2	CTU2	0.999973	2.08126e-10	119.62	LSQMQS(1)PIPLTETR	2	-1.2217	8	194780000	335630000	1.586	1.272	1.247
O14497	1751	S	AT-rich interactive domain-containing protein 1A	ARID1A	1	0.00033258	81.565	TLLDPGRFS(1)K	2	0.7311	4	64367000	152750000	1.317	1.057	1.246
P07741	30	S	Adenine phosphoribosyltransferase	APRT	1	3.72877e-05	94.569	DIS(1)PVLKDPASFR	2	-0.45506	2	6525500	16043000	1.29	1.035	1.246
P42566	790	S	Epidermal growth factor receptor substrate 15	EPS15	1	0.0121647	71.872	S(1)INKLDS(1)PDPFK	2	0.27366	1	7573600	14254000	1.619	1.299	1.246
Q15149	4389	S	Plectin	PLEC	0.776718	1.081e-05	77.576	S(0.283)S(0.33)S(0.387)VGS(0.777)S(0.172)S(0.04)S(0.011)YPISPAVSR	2	-1.5503	5	97799000	155590000	0.908	0.729	1.246
[truncated: 4,568 more rows]
