# Supplementary material for: Phosphorylation of BCKDK of BCAA catabolism at Y246 by Src promotes metastasis of colorectal cancer
Source: Oncogene. 2020 Apr 1;39(20):3980–96. doi: 10.1038/s41388-020-1262-z (PMC7220852; doi:10.1038/s41388-020-1262-z)
Supplement: Supplementary file 6 — Supplementary Table S3 [file 41388_2020_1262_MOESM6_ESM.xlsx]

## Sheet: Supplementary Table S3
KEGG pathway	Fisher's exact test p value	Protein accession	Position	Experiment/Control Ratio	Regulated Type	Amino acid	Protein description	Gene name	Localization probability	PEP	Score	Modified sequence	Charge	Mass error [ppm]	MS/MS Count	Control	Experiment
hsa04370 VEGF signaling pathway	0.0104665	P36507	293	2.686	Up	S	Dual specificity mitogen-activated protein kinase kinase 2	MAP2K2	1	0.000325909	65.184	PVVDGEEGEPHS(1)IS(1)PR	3	-1.5637	2	18265000	84980000
hsa04370 VEGF signaling pathway	0.0104665	P17252	497	2.406	Up	T	Protein kinase C alpha type	PRKCA	0.943521	1.74558e-05	76.21	T(0.944)FCGT(0.056)PDYIAPEIIAYQPYGK	3	0.20004	1	4500800	33263000
hsa04370 VEGF signaling pathway	0.0104665	P17252	226	2.14	Up	S	Protein kinase C alpha type	PRKCA	0.983807	1.60695e-18	171.56	STLNPQWNES(0.984)FT(0.016)FK	2	0.78182	1	3117500	11806000
hsa04370 VEGF signaling pathway	0.0104665	P12931	269	2.179	Up	S	Proto-oncogene tyrosine-protein kinase Src	SRC	1	0.000345614	83.692	DAWEIPRES(1)LR	2	0.50678	1	2541000	9050600
hsa04370 VEGF signaling pathway	0.0104665	P12931	104	4.594	Up	S	Proto-oncogene tyrosine-protein kinase Src	SRC	0.998943	0.00724998	76.943	TET(0.001)DLS(0.999)FK	2	-0.12273	1	1157300	10316000
hsa04370 VEGF signaling pathway	0.0104665	Q05397	910	2.67	Up	S	Focal adhesion kinase 1	PTK2	0.999951	2.2021e-10	126.91	LQPQEIS(1)PPPTANLDR	3	-0.17674	9	208290000	1302400000
hsa04370 VEGF signaling pathway	0.0104665	P27986	83	2.128	Up	S	Phosphatidylinositol 3-kinase regulatory subunit alpha	PIK3R1	0.965533	0.0149351	50.791	KIS(0.966)PPT(0.034)PK	2	1.3714	1	663350	2757700
hsa04370 VEGF signaling pathway	0.0104665	P04792	65	3.392	Up	S	Heat shock protein beta-1	HSPB1	1	3.55638e-08	102.29	PLPPAAIES(1)PAVAAPAYSR	3	0.11373	13	64049000	426950000
hsa04370 VEGF signaling pathway	0.0104665	P49023	533	2.231	Up	S	Paxillin	PXN	0.884887	0.0001384	64.377	RGS(0.885)LCS(0.115)GCQKPITGR	3	0.37428	1	4525500	42319000
hsa04370 VEGF signaling pathway	0.0104665	P27361	204	0.478	Down	Y	Mitogen-activated protein kinase 3	MAPK3	0.991617	8.13554e-16	137.27	IADPEHDHTGFLT(0.006)EY(0.992)VAT(0.002)R	3	-0.08141	5	302930000	254780000
hsa04370 VEGF signaling pathway	0.0104665	P28482	187	0.426	Down	Y	Mitogen-activated protein kinase 1	MAPK1	0.998743	1.68628e-21	156.73	VADPDHDHTGFLTEY(0.999)VAT(0.001)R	3	0.6275	4	175920000	115430000
hsa04012 ErbB signaling pathway	0.0402794	P36507	293	2.686	Up	S	Dual specificity mitogen-activated protein kinase kinase 2	MAP2K2	1	0.000325909	65.184	PVVDGEEGEPHS(1)IS(1)PR	3	-1.5637	2	18265000	84980000
hsa04012 ErbB signaling pathway	0.0402794	Q13153	174	3.537	Up	S	Serine/threonine-protein kinase PAK 1	PAK1	0.906162	3.20183e-06	52.276	AVS(0.001)ET(0.001)PAVPPVS(0.906)EDEDDDDDDAT(0.091)PPPVIAPRPEHT(0.001)K	3	0.65568	1	8659500	90718000
hsa04012 ErbB signaling pathway	0.0402794	Q13153	223	2.036	Up	S	Serine/threonine-protein kinase PAK 1	PAK1	0.966268	1.35824e-17	134.91	DVATSPIS(0.966)PT(0.033)ENNTTPPDALTR	2	1.76	2	37062000	62240000
hsa04012 ErbB signaling pathway	0.0402794	P17252	497	2.406	Up	T	Protein kinase C alpha type	PRKCA	0.943521	1.74558e-05	76.21	T(0.944)FCGT(0.056)PDYIAPEIIAYQPYGK	3	0.20004	1	4500800	33263000
hsa04012 ErbB signaling pathway	0.0402794	P17252	226	2.14	Up	S	Protein kinase C alpha type	PRKCA	0.983807	1.60695e-18	171.56	STLNPQWNES(0.984)FT(0.016)FK	2	0.78182	1	3117500	11806000
hsa04012 ErbB signaling pathway	0.0402794	P12931	269	2.179	Up	S	Proto-oncogene tyrosine-protein kinase Src	SRC	1	0.000345614	83.692	DAWEIPRES(1)LR	2	0.50678	1	2541000	9050600
hsa04012 ErbB signaling pathway	0.0402794	P12931	104	4.594	Up	S	Proto-oncogene tyrosine-protein kinase Src	SRC	0.998943	0.00724998	76.943	TET(0.001)DLS(0.999)FK	2	-0.12273	1	1157300	10316000
hsa04012 ErbB signaling pathway	0.0402794	Q13177	169	2.658	Up	T	Serine/threonine-protein kinase PAK 2	PAK2	0.996373	7.99003e-08	73.753	GT(0.002)EAPAVVT(0.996)EEEDDDEET(0.001)APPVIAPR	3	0.68303	3	52989000	356150000
hsa04012 ErbB signaling pathway	0.0402794	Q05397	910	2.67	Up	S	Focal adhesion kinase 1	PTK2	0.999951	2.2021e-10	126.91	LQPQEIS(1)PPPTANLDR	3	-0.17674	9	208290000	1302400000
hsa04012 ErbB signaling pathway	0.0402794	P27986	83	2.128	Up	S	Phosphatidylinositol 3-kinase regulatory subunit alpha	PIK3R1	0.965533	0.0149351	50.791	KIS(0.966)PPT(0.034)PK	2	1.3714	1	663350	2757700
hsa04012 ErbB signaling pathway	0.0402794	P04626	998	0.478	Down	S	Receptor tyrosine-protein kinase erbB-2	ERBB2	0.981422	0.00280602	44.158	FVVIQNEDLGPAS(0.981)PLDS(0.013)T(0.005)FYR	3	3.3382	1	2893500	3087300
hsa04012 ErbB signaling pathway	0.0402794	P22681	483	3.643	Up	S	E3 ubiquitin-protein ligase CBL	CBL	0.984704	7.79352e-10	94.295	VERPPS(0.985)PFS(0.015)MAPQASLPPVPPR	4	-0.20652	23	13419000	106990000
hsa04012 ErbB signaling pathway	0.0402794	P22681	486	3.415	Up	S	E3 ubiquitin-protein ligase CBL	CBL	0.751426	4.15787e-10	101.86	VERPPS(0.249)PFS(0.751)MAPQASLPPVPPR	3	0.077341	7	4274300	42266000
hsa04012 ErbB signaling pathway	0.0402794	P00533	991	3.146	Up	S	Epidermal growth factor receptor	EGFR	0.99717	3.18482e-07	110.55	MHLPS(0.997)PT(0.003)DSNFYR	3	0.25438	10	29244000	123420000
hsa04012 ErbB signaling pathway	0.0402794	P16333	166	2.741	Up	S	Cytoplasmic protein NCK1	NCK1	0.990601	3.2531e-09	73.916	GSYNGQVGWFPSNYVT(0.001)EEGDS(0.991)PLGDHVGS(0.008)LS(0.001)EK	3	0.23336	1	10478000	37316000
hsa04012 ErbB signaling pathway	0.0402794	P16333	91	2.839	Up	S	Cytoplasmic protein NCK1	NCK1	0.919525	5.13168e-07	83.179	RKPS(0.009)VPDS(0.071)AS(0.92)PADDSFVDPGER	3	1.3688	1	7274100	36474000
hsa04012 ErbB signaling pathway	0.0402794	P27361	204	0.478	Down	Y	Mitogen-activated protein kinase 3	MAPK3	0.991617	8.13554e-16	137.27	IADPEHDHTGFLT(0.006)EY(0.992)VAT(0.002)R	3	-0.08141	5	302930000	254780000
hsa04012 ErbB signaling pathway	0.0402794	P28482	187	0.426	Down	Y	Mitogen-activated protein kinase 1	MAPK1	0.998743	1.68628e-21	156.73	VADPDHDHTGFLTEY(0.999)VAT(0.001)R	3	0.6275	4	175920000	115430000
hsa04071 Sphingolipid signaling pathway	0.0658813	O14939	888	2.47	Up	S	Phospholipase D2	PLD2	0.952505	6.04188e-07	97.271	EYVAVEPLAT(0.047)VS(0.953)PPLAR	2	0.67676	1	248310	1284200
hsa04071 Sphingolipid signaling pathway	0.0658813	P36507	293	2.686	Up	S	Dual specificity mitogen-activated protein kinase kinase 2	MAP2K2	1	0.000325909	65.184	PVVDGEEGEPHS(1)IS(1)PR	3	-1.5637	2	18265000	84980000
hsa04071 Sphingolipid signaling pathway	0.0658813	P17252	497	2.406	Up	T	Protein kinase C alpha type	PRKCA	0.943521	1.74558e-05	76.21	T(0.944)FCGT(0.056)PDYIAPEIIAYQPYGK	3	0.20004	1	4500800	33263000
hsa04071 Sphingolipid signaling pathway	0.0658813	P17252	226	2.14	Up	S	Protein kinase C alpha type	PRKCA	0.983807	1.60695e-18	171.56	STLNPQWNES(0.984)FT(0.016)FK	2	0.78182	1	3117500	11806000
hsa04071 Sphingolipid signaling pathway	0.0658813	P27986	83	2.128	Up	S	Phosphatidylinositol 3-kinase regulatory subunit alpha	PIK3R1	0.965533	0.0149351	50.791	KIS(0.966)PPT(0.034)PK	2	1.3714	1	663350	2757700
hsa04071 Sphingolipid signaling pathway	0.0658813	P04637	315	2.29	Up	S	Cellular tumor antigen p53	TP53	0.777004	1.09891e-09	134.88	ALPNNTS(0.008)S(0.215)S(0.777)PQPK	2	0.69806	1	5080500	28265000
hsa04071 Sphingolipid signaling pathway	0.0658813	P27361	204	0.478	Down	Y	Mitogen-activated protein kinase 3	MAPK3	0.991617	8.13554e-16	137.27	IADPEHDHTGFLT(0.006)EY(0.992)VAT(0.002)R	3	-0.08141	5	302930000	254780000
hsa04071 Sphingolipid signaling pathway	0.0658813	O75116	1137	2.246	Up	S	Rho-associated protein kinase 2	ROCK2	0.806591	7.38193e-16	105.08	SQLQALHIGLDS(0.012)S(0.107)S(0.074)IGS(0.807)GPGDAEADDGFPESR	3	0.97322	3	41199000	221630000
hsa04071 Sphingolipid signaling pathway	0.0658813	O75116	1212	2.107	Up	T	Rho-associated protein kinase 2	ROCK2	0.976784	3.18239e-05	91.616	LFHVRPVT(0.977)QT(0.023)DVYR	3	0.16201	1	982050	4108400
hsa04071 Sphingolipid signaling pathway	0.0658813	P28482	187	0.426	Down	Y	Mitogen-activated protein kinase 1	MAPK1	0.998743	1.68628e-21	156.73	VADPDHDHTGFLTEY(0.999)VAT(0.001)R	3	0.6275	4	175920000	115430000
hsa04071 Sphingolipid signaling pathway	0.0658813	Q12933	11	2.777	Up	S	TNF receptor-associated factor 2	TRAF2	0.999816	3.20905e-08	94.837	AAAS(0.041)VT(0.959)PPGS(1)LELLQPGFSK	3	-1.0562	4	55713000	123110000
hsa00061 Fatty acid biosynthesis	0.15115	P49327	1411	2.209	Up	S	Fatty acid synthase	FASN	0.99999	5.25193e-25	156.92	RPTPQDS(1)PIFLPVDDTSFR	2	0.89647	8	82264000	370750000
hsa00061 Fatty acid biosynthesis	0.15115	P49327	2265	2.104	Up	S	Fatty acid synthase	FASN	0.862784	0.0261854	42.958	LS(0.863)IPT(0.11)Y(0.027)GLQCTR	2	3.6451	1	414970	1452600
hsa00061 Fatty acid biosynthesis	0.15115	P49327	2204	2.542	Up	T	Fatty acid synthase	FASN	1	2.83994e-11	154.47	ADEAS(1)ELACPT(1)PK	2	1.0726	19	2642300000	8793800000
hsa00061 Fatty acid biosynthesis	0.15115	O95573	683	2.669	Up	S	Long-chain-fatty-acid--CoA ligase 3	ACSL3	0.866042	0.000203965	50.986	IRLS(0.866)PEPWT(0.129)PET(0.005)GLVTDAFK	3	0.57832	1	513790	2655200
hsa04662 B cell receptor signaling pathway	0.0353938	P36507	293	2.686	Up	S	Dual specificity mitogen-activated protein kinase kinase 2	MAP2K2	1	0.000325909	65.184	PVVDGEEGEPHS(1)IS(1)PR	3	-1.5637	2	18265000	84980000
hsa04662 B cell receptor signaling pathway	0.0353938	P52735	663	3.281	Up	S	Guanine nucleotide exchange factor VAV2	VAV2	0.932233	0.000478983	53.453	PCPVDGRPPIS(0.068)RPPS(0.932)R	3	-0.71449	2	6675200	29783000
hsa04662 B cell receptor signaling pathway	0.0353938	P27986	83	2.128	Up	S	Phosphatidylinositol 3-kinase regulatory subunit alpha	PIK3R1	0.965533	0.0149351	50.791	KIS(0.966)PPT(0.034)PK	2	1.3714	1	663350	2757700
hsa04662 B cell receptor signaling pathway	0.0353938	P27361	204	0.478	Down	Y	Mitogen-activated protein kinase 3	MAPK3	0.991617	8.13554e-16	137.27	IADPEHDHTGFLT(0.006)EY(0.992)VAT(0.002)R	3	-0.08141	5	302930000	254780000
hsa04662 B cell receptor signaling pathway	0.0353938	Q9Y6K9	387	2.824	Up	S	NF-kappa-B essential modulator	IKBKG	1	8.50112e-07	108.63	S(1)PPEEPPDFCCPK	2	1.1822	3	10946000	50739000
hsa04662 B cell receptor signaling pathway	0.0353938	P07948	316	3.17	Up	Y	Tyrosine-protein kinase Lyn	LYN	0.973561	0.00786309	49.298	EEPIY(0.974)IIT(0.024)EY(0.002)MAK	2	0.99971	1	905430	2607300
hsa04662 B cell receptor signaling pathway	0.0353938	O15111	579	2.561	Up	S	Inhibitor of nuclear factor kappa-B kinase subunit alpha	CHUK	0.903186	4.88103e-17	150.69	HRPS(0.096)DHS(0.903)YS(0.001)DSTEMVK	2	0.84968	2	42215000	186290000
hsa04662 B cell receptor signaling pathway	0.0353938	P28482	187	0.426	Down	Y	Mitogen-activated protein kinase 1	MAPK1	0.998743	1.68628e-21	156.73	VADPDHDHTGFLTEY(0.999)VAT(0.001)R	3	0.6275	4	175920000	115430000
hsa05223 Non-small cell lung cancer	0.0355475	P36507	293	2.686	Up	S	Dual specificity mitogen-activated protein kinase kinase 2	MAP2K2	1	0.000325909	65.184	PVVDGEEGEPHS(1)IS(1)PR	3	-1.5637	2	18265000	84980000
hsa05223 Non-small cell lung cancer	0.0355475	P17252	497	2.406	Up	T	Protein kinase C alpha type	PRKCA	0.943521	1.74558e-05	76.21	T(0.944)FCGT(0.056)PDYIAPEIIAYQPYGK	3	0.20004	1	4500800	33263000
hsa05223 Non-small cell lung cancer	0.0355475	P17252	226	2.14	Up	S	Protein kinase C alpha type	PRKCA	0.983807	1.60695e-18	171.56	STLNPQWNES(0.984)FT(0.016)FK	2	0.78182	1	3117500	11806000
hsa05223 Non-small cell lung cancer	0.0355475	P06400	612	2.89	Up	S	Retinoblastoma-associated protein	RB1	0.985157	2.23832e-06	62.554	EGPTDHLESACPLNLPLQNNHT(0.027)AADMY(0.144)LS(0.843)PVRS(0.985)PK	4	0.32806	6	18525000	96085000
hsa05223 Non-small cell lung cancer	0.0355475	P06400	608	2.007	Up	S	Retinoblastoma-associated protein	RB1	0.843468	2.23832e-06	62.554	EGPTDHLESACPLNLPLQNNHT(0.027)AADMY(0.144)LS(0.843)PVRS(0.985)PK	4	0.32806	4	14973000	75136000
hsa05223 Non-small cell lung cancer	0.0355475	P06400	37	10.563	Up	S	Retinoblastoma-associated protein	RB1	0.999985	3.69403e-08	63.638	TAATAAAAAAEPPAPPPPPPPEEDPEQDS(1)GPEDLPLVR	4	1.9685	6	71610000	1183500000
hsa05223 Non-small cell lung cancer	0.0355475	P06400	788	0.322	Down	S	Retinoblastoma-associated protein	RB1	0.998816	1.25288e-05	106.32	S(0.999)PY(0.001)KFPSSPLR	2	-0.13621	1	3378400	1634600
hsa05223 Non-small cell lung cancer	0.0355475	P27986	83	2.128	Up	S	Phosphatidylinositol 3-kinase regulatory subunit alpha	PIK3R1	0.965533	0.0149351	50.791	KIS(0.966)PPT(0.034)PK	2	1.3714	1	663350	2757700
hsa05223 Non-small cell lung cancer	0.0355475	P04637	315	2.29	Up	S	Cellular tumor antigen p53	TP53	0.777004	1.09891e-09	134.88	ALPNNTS(0.008)S(0.215)S(0.777)PQPK	2	0.69806	1	5080500	28265000
hsa05223 Non-small cell lung cancer	0.0355475	P04626	998	0.478	Down	S	Receptor tyrosine-protein kinase erbB-2	ERBB2	0.981422	0.00280602	44.158	FVVIQNEDLGPAS(0.981)PLDS(0.013)T(0.005)FYR	3	3.3382	1	2893500	3087300
hsa05223 Non-small cell lung cancer	0.0355475	P00533	991	3.146	Up	S	Epidermal growth factor receptor	EGFR	0.99717	3.18482e-07	110.55	MHLPS(0.997)PT(0.003)DSNFYR	3	0.25438	10	29244000	123420000
hsa05223 Non-small cell lung cancer	0.0355475	P27361	204	0.478	Down	Y	Mitogen-activated protein kinase 3	MAPK3	0.991617	8.13554e-16	137.27	IADPEHDHTGFLT(0.006)EY(0.992)VAT(0.002)R	3	-0.08141	5	302930000	254780000
hsa05223 Non-small cell lung cancer	0.0355475	P28482	187	0.426	Down	Y	Mitogen-activated protein kinase 1	MAPK1	0.998743	1.68628e-21	156.73	VADPDHDHTGFLTEY(0.999)VAT(0.001)R	3	0.6275	4	175920000	115430000
hsa04928 Parathyroid hormone synthesis, secretion and action	0.00859951	O14939	888	2.47	Up	S	Phospholipase D2	PLD2	0.952505	6.04188e-07	97.271	EYVAVEPLAT(0.047)VS(0.953)PPLAR	2	0.67676	1	248310	1284200
hsa04928 Parathyroid hormone synthesis, secretion and action	0.00859951	P22694	198	2.749	Up	T	cAMP-dependent protein kinase catalytic subunit beta	PRKACB	0.918131	1.0153e-06	86.557	T(0.072)WT(0.918)LCGT(0.009)PEY(0.001)LAPEIILSK	2	0.17803	5	5261100	16229000
hsa04928 Parathyroid hormone synthesis, secretion and action	0.00859951	P17252	497	2.406	Up	T	Protein kinase C alpha type	PRKCA	0.943521	1.74558e-05	76.21	T(0.944)FCGT(0.056)PDYIAPEIIAYQPYGK	3	0.20004	1	4500800	33263000
hsa04928 Parathyroid hormone synthesis, secretion and action	0.00859951	P17252	226	2.14	Up	S	Protein kinase C alpha type	PRKCA	0.983807	1.60695e-18	171.56	STLNPQWNES(0.984)FT(0.016)FK	2	0.78182	1	3117500	11806000
hsa04928 Parathyroid hormone synthesis, secretion and action	0.00859951	Q12802	2398	3.358	Up	S	A-kinase anchor protein 13	AKAP13	0.931668	6.14966e-07	92.886	DMAECS(0.002)T(0.002)PLPEDCS(0.932)PT(0.059)HS(0.004)PR	2	-2.339	2	4500200	31898000
hsa04928 Parathyroid hormone synthesis, secretion and action	0.00859951	O15085	592	0.172	Down	S	Rho guanine nucleotide exchange factor 11	ARHGEF11	0.826202	0.00257583	55.437	LS(0.324)T(0.85)GS(0.826)FPEDLLESDSSR	2	-0.42288	2	23471000	3495600
hsa04928 Parathyroid hormone synthesis, secretion and action	0.00859951	O15085	590	0.172	Down	T	Rho guanine nucleotide exchange factor 11	ARHGEF11	0.849656	0.00257583	55.437	LS(0.324)T(0.85)GS(0.826)FPEDLLESDSSR	2	-0.42288	2	23471000	3495600
hsa04928 Parathyroid hormone synthesis, secretion and action	0.00859951	O15085	150	10.258	Up	S	Rho guanine nucleotide exchange factor 11	ARHGEF11	0.973734	7.58329e-07	84.195	IT(0.005)S(0.021)VIPS(0.974)PPPPPPLPPPQR	2	0.46029	8	528180	10698000
hsa04928 Parathyroid hormone synthesis, secretion and action	0.00859951	O14745	162	2.676	Up	S	Na(+)/H(+) exchange regulatory cofactor NHE-RF1	SLC9A3R1	0.990005	0.000255562	57.616	KGPS(0.99)GY(0.01)GFNLHSDK	3	0.6448	2	3603600	15603000
hsa04928 Parathyroid hormone synthesis, secretion and action	0.00859951	O14745	2	2.38	Up	S	Na(+)/H(+) exchange regulatory cofactor NHE-RF1	SLC9A3R1	1	0.00102345	68.044	S(1)ADAAAGAPLPR	2	-0.78448	1	18007000	48201000
hsa04928 Parathyroid hormone synthesis, secretion and action	0.00859951	P08047	7	0.472	Down	S	Transcription factor Sp1	SP1	0.993765	8.56654e-08	112.74	S(0.006)DQDHS(0.994)MDEMTAVVK	2	0.079664	1	16055000	9909000
hsa04928 Parathyroid hormone synthesis, secretion and action	0.00859951	P00533	991	3.146	Up	S	Epidermal growth factor receptor	EGFR	0.99717	3.18482e-07	110.55	MHLPS(0.997)PT(0.003)DSNFYR	3	0.25438	10	29244000	123420000
hsa04928 Parathyroid hormone synthesis, secretion and action	0.00859951	P27361	204	0.478	Down	Y	Mitogen-activated protein kinase 3	MAPK3	0.991617	8.13554e-16	137.27	IADPEHDHTGFLT(0.006)EY(0.992)VAT(0.002)R	3	-0.08141	5	302930000	254780000
hsa04928 Parathyroid hormone synthesis, secretion and action	0.00859951	Q92888	863	2.549	Up	S	Rho guanine nucleotide exchange factor 1	ARHGEF1	1	9.80881e-05	70.986	DGDGVPGGGPLS(1)PAR	2	0.12075	2	56193000	335830000
hsa04928 Parathyroid hormone synthesis, secretion and action	0.00859951	P28482	187	0.426	Down	Y	Mitogen-activated protein kinase 1	MAPK1	0.998743	1.68628e-21	156.73	VADPDHDHTGFLTEY(0.999)VAT(0.001)R	3	0.6275	4	175920000	115430000
hsa04928 Parathyroid hormone synthesis, secretion and action	0.00859951	P49407	202	0.007	Down	S	Beta-arrestin-1	ARRB1	1	0.00171812	73.233	PLHLEAS(1)LDK	2	0.13884	1	26690000	398060
hsa05222 Small cell lung cancer	0.0508219	Q9Y6K9	387	2.824	Up	S	NF-kappa-B essential modulator	IKBKG	1	8.50112e-07	108.63	S(1)PPEEPPDFCCPK	2	1.1822	3	10946000	50739000
hsa05222 Small cell lung cancer	0.0508219	P06400	612	2.89	Up	S	Retinoblastoma-associated protein	RB1	0.985157	2.23832e-06	62.554	EGPTDHLESACPLNLPLQNNHT(0.027)AADMY(0.144)LS(0.843)PVRS(0.985)PK	4	0.32806	6	18525000	96085000
hsa05222 Small cell lung cancer	0.0508219	P06400	608	2.007	Up	S	Retinoblastoma-associated protein	RB1	0.843468	2.23832e-06	62.554	EGPTDHLESACPLNLPLQNNHT(0.027)AADMY(0.144)LS(0.843)PVRS(0.985)PK	4	0.32806	4	14973000	75136000
hsa05222 Small cell lung cancer	0.0508219	P06400	37	10.563	Up	S	Retinoblastoma-associated protein	RB1	0.999985	3.69403e-08	63.638	TAATAAAAAAEPPAPPPPPPPEEDPEQDS(1)GPEDLPLVR	4	1.9685	6	71610000	1183500000
hsa05222 Small cell lung cancer	0.0508219	P06400	788	0.322	Down	S	Retinoblastoma-associated protein	RB1	0.998816	1.25288e-05	106.32	S(0.999)PY(0.001)KFPSSPLR	2	-0.13621	1	3378400	1634600
hsa05222 Small cell lung cancer	0.0508219	O15111	579	2.561	Up	S	Inhibitor of nuclear factor kappa-B kinase subunit alpha	CHUK	0.903186	4.88103e-17	150.69	HRPS(0.096)DHS(0.903)YS(0.001)DSTEMVK	2	0.84968	2	42215000	186290000
hsa05222 Small cell lung cancer	0.0508219	Q05397	910	2.67	Up	S	Focal adhesion kinase 1	PTK2	0.999951	2.2021e-10	126.91	LQPQEIS(1)PPPTANLDR	3	-0.17674	9	208290000	1302400000
hsa05222 Small cell lung cancer	0.0508219	Q12933	11	2.777	Up	S	TNF receptor-associated factor 2	TRAF2	0.999816	3.20905e-08	94.837	AAAS(0.041)VT(0.959)PPGS(1)LELLQPGFSK	3	-1.0562	4	55713000	123110000
hsa05222 Small cell lung cancer	0.0508219	P27986	83	2.128	Up	S	Phosphatidylinositol 3-kinase regulatory subunit alpha	PIK3R1	0.965533	0.0149351	50.791	KIS(0.966)PPT(0.034)PK	2	1.3714	1	663350	2757700
hsa05222 Small cell lung cancer	0.0508219	P04637	315	2.29	Up	S	Cellular tumor antigen p53	TP53	0.777004	1.09891e-09	134.88	ALPNNTS(0.008)S(0.215)S(0.777)PQPK	2	0.69806	1	5080500	28265000
hsa04520 Adherens junction	0.0169586	P07947	111	7.503	Up	S	Tyrosine-protein kinase Yes	YES1	0.999998	0.00817307	73.887	TTEDLS(1)FK	2	-0.081543	1	737990	10890000
hsa04520 Adherens junction	0.0169586	P12931	269	2.179	Up	S	Proto-oncogene tyrosine-protein kinase Src	SRC	1	0.000345614	83.692	DAWEIPRES(1)LR	2	0.50678	1	2541000	9050600
hsa04520 Adherens junction	0.0169586	P12931	104	4.594	Up	S	Proto-oncogene tyrosine-protein kinase Src	SRC	0.998943	0.00724998	76.943	TET(0.001)DLS(0.999)FK	2	-0.12273	1	1157300	10316000
hsa04520 Adherens junction	0.0169586	O60716	346	2.196	Up	S	Catenin delta-1	CTNND1	1	0.000324966	89.747	GS(1)LAS(1)LDSLR	2	0.067312	3	9858400	30616000
hsa04520 Adherens junction	0.0169586	P18206	290	2.617	Up	S	Vinculin	VCL	0.991659	6.64086e-09	114.52	DPS(0.008)AS(0.992)PGDAGEQAIR	2	0.18233	2	38603000	162460000
hsa04520 Adherens junction	0.0169586	Q9Y6W5	308	6.199	Up	S	Wiskott-Aldrich syndrome protein family member 2	WASF2	0.990436	7.73907e-05	53.39	SSVVS(0.005)PS(0.004)HPPPAPPLGS(0.99)PPGPK	3	-0.51774	3	8230600	103150000
hsa04520 Adherens junction	0.0169586	Q9Y6W5	296	3.416	Up	S	Wiskott-Aldrich syndrome protein family member 2	WASF2	0.789419	1.68829e-05	63.433	RS(0.211)S(0.789)VVS(0.789)PS(0.211)HPPPAPPLGSPPGPK	3	1.2926	2	1730500	21676000
hsa04520 Adherens junction	0.0169586	Q9Y6W5	293	4.974	Up	S	Wiskott-Aldrich syndrome protein family member 2	WASF2	0.789425	1.68829e-05	63.433	RS(0.211)S(0.789)VVS(0.789)PS(0.211)HPPPAPPLGSPPGPK	3	1.2926	2	1730500	21676000
hsa04520 Adherens junction	0.0169586	P18031	295	3.768	Up	S	Tyrosine-protein phosphatase non-receptor type 1	PTPN1	1	2.95055e-05	64.256	ELS(1)HEDLEPPPEHIPPPPRPPK	4	0.36795	2	32639000	259200000
hsa04520 Adherens junction	0.0169586	Q07157	402	3.825	Up	S	Tight junction protein ZO-1	TJP1	0.770521	1.06167e-06	60.941	PVYAQVGQPDVDLPVS(0.771)PS(0.228)DGVLPNSTHEDGILR	4	0.3111	1	174100	1940200
hsa04520 Adherens junction	0.0169586	Q07157	617	0.317	Down	S	Tight junction protein ZO-1	TJP1	0.996605	2.61438e-06	107.03	S(0.997)REDLS(0.003)AQPVQTK	2	0.13834	2	221100000	166290000
hsa04520 Adherens junction	0.0169586	P04626	998	0.478	Down	S	Receptor tyrosine-protein kinase erbB-2	ERBB2	0.981422	0.00280602	44.158	FVVIQNEDLGPAS(0.981)PLDS(0.013)T(0.005)FYR	3	3.3382	1	2893500	3087300
hsa04520 Adherens junction	0.0169586	P00533	991	3.146	Up	S	Epidermal growth factor receptor	EGFR	0.99717	3.18482e-07	110.55	MHLPS(0.997)PT(0.003)DSNFYR	3	0.25438	10	29244000	123420000
hsa04520 Adherens junction	0.0169586	P46940	1443	0.493	Down	S	Ras GTPase-activating-like protein IQGAP1	IQGAP1	0.860189	1.19228e-06	98.391	S(0.138)KS(0.86)VKEDS(0.001)NLTLQEK	3	-0.61731	4	129000000	99209000
hsa04520 Adherens junction	0.0169586	P27361	204	0.478	Down	Y	Mitogen-activated protein kinase 3	MAPK3	0.991617	8.13554e-16	137.27	IADPEHDHTGFLT(0.006)EY(0.992)VAT(0.002)R	3	-0.08141	5	302930000	254780000
hsa04520 Adherens junction	0.0169586	Q92692	410	2.748	Up	T	Nectin-2	NECTIN2	0.993758	4.49054e-05	62.034	EQT(0.001)LQGAEEDEDLEGPPS(0.005)YKPPT(0.994)PK	3	0.35175	2	28108000	136890000
hsa04520 Adherens junction	0.0169586	P28482	187	0.426	Down	Y	Mitogen-activated protein kinase 1	MAPK1	0.998743	1.68628e-21	156.73	VADPDHDHTGFLTEY(0.999)VAT(0.001)R	3	0.6275	4	175920000	115430000
hsa04520 Adherens junction	0.0169586	Q8TEW0	692	3.294	Up	S	Partitioning defective 3 homolog	PARD3	0.844065	1.13588e-09	104.18	S(0.844)PGS(0.156)PPGPELPIETALDDR	3	-0.012358	2	4563200	21667000
hsa04520 Adherens junction	0.0169586	Q8TEW0	579	2.028	Up	T	Partitioning defective 3 homolog	PARD3	0.993072	1.29114e-10	128.59	AEDEDIVLT(0.993)PDGT(0.007)R	2	-0.19704	2	10117000	28933000
hsa01524 Platinum drug resistance	0.021459	P27361	204	0.478	Down	Y	Mitogen-activated protein kinase 3	MAPK3	0.991617	8.13554e-16	137.27	IADPEHDHTGFLT(0.006)EY(0.992)VAT(0.002)R	3	-0.08141	5	302930000	254780000
hsa01524 Platinum drug resistance	0.021459	P52701	1085	3.232	Up	T	DNA mismatch repair protein Msh6	MSH6	1	0.00272786	40.278	PVILLPEDT(1)PPFLELK	3	-0.38797	1	113100	483060
hsa01524 Platinum drug resistance	0.021459	Q02880	1400	2.061	Up	S	DNA topoisomerase 2-beta	TOP2B	0.98284	2.34969e-05	57.306	VKAS(0.983)PIT(0.017)NDGEDEFVPSDGLDKDEYTFSPGK	3	3.0948	2	44478000	219180000
hsa01524 Platinum drug resistance	0.021459	P28482	187	0.426	Down	Y	Mitogen-activated protein kinase 1	MAPK1	0.998743	1.68628e-21	156.73	VADPDHDHTGFLTEY(0.999)VAT(0.001)R	3	0.6275	4	175920000	115430000
hsa01524 Platinum drug resistance	0.021459	P27986	83	2.128	Up	S	Phosphatidylinositol 3-kinase regulatory subunit alpha	PIK3R1	0.965533	0.0149351	50.791	KIS(0.966)PPT(0.034)PK	2	1.3714	1	663350	2757700
hsa01524 Platinum drug resistance	0.021459	P04637	315	2.29	Up	S	Cellular tumor antigen p53	TP53	0.777004	1.09891e-09	134.88	ALPNNTS(0.008)S(0.215)S(0.777)PQPK	2	0.69806	1	5080500	28265000
hsa01524 Platinum drug resistance	0.021459	P04626	998	0.478	Down	S	Receptor tyrosine-protein kinase erbB-2	ERBB2	0.981422	0.00280602	44.158	FVVIQNEDLGPAS(0.981)PLDS(0.013)T(0.005)FYR	3	3.3382	1	2893500	3087300
hsa04611 Platelet activation	0.000791849	Q9Y4G6	1843	2.567	Up	T	Talin-2	TLN2	1	0.00167061	74.987	LDEGT(1)PPEPK	2	-0.30674	3	17164000	82675000
hsa04611 Platelet activation	0.000791849	P22694	198	2.749	Up	T	cAMP-dependent protein kinase catalytic subunit beta	PRKACB	0.918131	1.0153e-06	86.557	T(0.072)WT(0.918)LCGT(0.009)PEY(0.001)LAPEIILSK	2	0.17803	5	5261100	16229000
hsa04611 Platelet activation	0.000791849	P12931	269	2.179	Up	S	Proto-oncogene tyrosine-protein kinase Src	SRC	1	0.000345614	83.692	DAWEIPRES(1)LR	2	0.50678	1	2541000	9050600
hsa04611 Platelet activation	0.000791849	P12931	104	4.594	Up	S	Proto-oncogene tyrosine-protein kinase Src	SRC	0.998943	0.00724998	76.943	TET(0.001)DLS(0.999)FK	2	-0.12273	1	1157300	10316000
hsa04611 Platelet activation	0.000791849	Q9NZN5	637	2.394	Up	S	Rho guanine nucleotide exchange factor 12	ARHGEF12	0.989828	2.2707e-26	179.84	HLSTPSS(0.009)VS(0.99)PEPQDSAK	2	-0.85697	4	70696000	192570000
hsa04611 Platelet activation	0.000791849	P62140	316	2.56	Up	T	Serine/threonine-protein phosphatase PP1-beta catalytic subunit	PPP1CB	0.909463	0.00024678	60.062	Y(0.002)QY(0.013)GGLNS(0.076)GRPVT(0.909)PPR	3	0.40425	4	96445000	278810000
hsa04611 Platelet activation	0.000791849	P27986	83	2.128	Up	S	Phosphatidylinositol 3-kinase regulatory subunit alpha	PIK3R1	0.965533	0.0149351	50.791	KIS(0.966)PPT(0.034)PK	2	1.3714	1	663350	2757700
hsa04611 Platelet activation	0.000791849	O14974	409	2.071	Up	S	Protein phosphatase 1 regulatory subunit 12A	PPP1R12A	0.84535	9.95249e-11	65.9	TKPLASVTNANTSSTQAAPVAVTTPT(0.001)VS(0.001)S(0.001)GQAT(0.01)PT(0.141)S(0.845)PIKK	4	-0.32718	3	13294000	82263000
hsa04611 Platelet activation	0.000791849	O14974	696	0.487	Down	T	Protein phosphatase 1 regulatory subunit 12A	PPP1R12A	0.89937	9.19622e-27	180.63	RS(0.099)T(0.899)QGVT(0.001)LTDLQEAEK	2	2.4149	2	26401000	20112000
hsa04611 Platelet activation	0.000791849	P27361	204	0.478	Down	Y	Mitogen-activated protein kinase 3	MAPK3	0.991617	8.13554e-16	137.27	IADPEHDHTGFLT(0.006)EY(0.992)VAT(0.002)R	3	-0.08141	5	302930000	254780000
hsa04611 Platelet activation	0.000791849	O00161	20	0.466	Down	S	Synaptosomal-associated protein 23	SNAP23	0.996757	1.23164e-06	99.344	AHQIT(0.001)DES(0.997)LES(0.001)T(0.001)RR	3	-0.37579	2	61565000	48645000
hsa04611 Platelet activation	0.000791849	Q13586	621	2.6	Up	S	Stromal interaction molecule 1	STIM1	0.759786	2.03501e-06	84.327	S(0.011)HS(0.041)PS(0.188)S(0.76)PDPDTPSPVGDSR	2	1.0622	1	4159600	26661000
hsa04611 Platelet activation	0.000791849	Q13586	521	0.32	Down	S	Stromal interaction molecule 1	STIM1	0.9917	2.31988e-05	77.575	DLT(0.056)HS(0.946)DS(0.992)ES(0.005)S(0.001)LHMSDR	3	0.017759	2	39152000	61777000
hsa04611 Platelet activation	0.000791849	Q13586	618	2.04	Up	S	Stromal interaction molecule 1	STIM1	0.949229	6.86583e-07	84.331	S(0.034)HS(0.949)PS(0.012)S(0.005)PDPDTPSPVGDSR	2	-1.3001	2	11011000	57267000
hsa04611 Platelet activation	0.000791849	Q92888	863	2.549	Up	S	Rho guanine nucleotide exchange factor 1	ARHGEF1	1	9.80881e-05	70.986	DGDGVPGGGPLS(1)PAR	2	0.12075	2	56193000	335830000
hsa04611 Platelet activation	0.000791849	O75116	1137	2.246	Up	S	Rho-associated protein kinase 2	ROCK2	0.806591	7.38193e-16	105.08	SQLQALHIGLDS(0.012)S(0.107)S(0.074)IGS(0.807)GPGDAEADDGFPESR	3	0.97322	3	41199000	221630000
hsa04611 Platelet activation	0.000791849	O75116	1212	2.107	Up	T	Rho-associated protein kinase 2	ROCK2	0.976784	3.18239e-05	91.616	LFHVRPVT(0.977)QT(0.023)DVYR	3	0.16201	1	982050	4108400
hsa04611 Platelet activation	0.000791849	P07948	316	3.17	Up	Y	Tyrosine-protein kinase Lyn	LYN	0.973561	0.00786309	49.298	EEPIY(0.974)IIT(0.024)EY(0.002)MAK	2	0.99971	1	905430	2607300
hsa04611 Platelet activation	0.000791849	Q9Y490	2040	0.107	Down	S	Talin-1	TLN1	1	0.000288384	73.834	VLVQNAAGS(1)QEK	2	-2.1381	1	22769000	6055400
hsa04611 Platelet activation	0.000791849	P28482	187	0.426	Down	Y	Mitogen-activated protein kinase 1	MAPK1	0.998743	1.68628e-21	156.73	VADPDHDHTGFLTEY(0.999)VAT(0.001)R	3	0.6275	4	175920000	115430000
hsa04727 GABAergic synapse	0.194113	Q9NQX3	194	4.335	Up	S	Gephyrin	GPHN	0.99649	1.68998e-11	90.03	VKEVHDELEDLPS(1)PPPPLS(0.996)PPPT(0.277)T(0.251)S(0.476)PHK	4	0.96987	9	92409000	713570000
hsa04727 GABAergic synapse	0.194113	Q9NQX3	188	4.335	Up	S	Gephyrin	GPHN	0.999956	1.68998e-11	90.03	EVHDELEDLPS(1)PPPPLS(0.983)PPPT(0.01)T(0.003)S(0.004)PHK	4	0.43617	9	92409000	713570000
hsa04727 GABAergic synapse	0.194113	P22694	198	2.749	Up	T	cAMP-dependent protein kinase catalytic subunit beta	PRKACB	0.918131	1.0153e-06	86.557	T(0.072)WT(0.918)LCGT(0.009)PEY(0.001)LAPEIILSK	2	0.17803	5	5261100	16229000
hsa04727 GABAergic synapse	0.194113	P17252	497	2.406	Up	T	Protein kinase C alpha type	PRKCA	0.943521	1.74558e-05	76.21	T(0.944)FCGT(0.056)PDYIAPEIIAYQPYGK	3	0.20004	1	4500800	33263000
hsa04727 GABAergic synapse	0.194113	P17252	226	2.14	Up	S	Protein kinase C alpha type	PRKCA	0.983807	1.60695e-18	171.56	STLNPQWNES(0.984)FT(0.016)FK	2	0.78182	1	3117500	11806000
hsa04727 GABAergic synapse	0.194113	P12931	269	2.179	Up	S	Proto-oncogene tyrosine-protein kinase Src	SRC	1	0.000345614	83.692	DAWEIPRES(1)LR	2	0.50678	1	2541000	9050600
hsa04727 GABAergic synapse	0.194113	P12931	104	4.594	Up	S	Proto-oncogene tyrosine-protein kinase Src	SRC	0.998943	0.00724998	76.943	TET(0.001)DLS(0.999)FK	2	-0.12273	1	1157300	10316000
hsa04727 GABAergic synapse	0.194113	Q9UBI6	26	0.436	Down	S	Guanine nucleotide-binding protein G(I)/G(S)/G(O) subunit gamma-12	GNG12	1	0.00429388	109.11	LEAS(1)IER	2	0.19193	1	20577000	18288000
hsa05219 Bladder cancer	0.00479491	P36507	293	2.686	Up	S	Dual specificity mitogen-activated protein kinase kinase 2	MAP2K2	1	0.000325909	65.184	PVVDGEEGEPHS(1)IS(1)PR	3	-1.5637	2	18265000	84980000
hsa05219 Bladder cancer	0.00479491	P12931	269	2.179	Up	S	Proto-oncogene tyrosine-protein kinase Src	SRC	1	0.000345614	83.692	DAWEIPRES(1)LR	2	0.50678	1	2541000	9050600
hsa05219 Bladder cancer	0.00479491	P12931	104	4.594	Up	S	Proto-oncogene tyrosine-protein kinase Src	SRC	0.998943	0.00724998	76.943	TET(0.001)DLS(0.999)FK	2	-0.12273	1	1157300	10316000
hsa05219 Bladder cancer	0.00479491	P06400	612	2.89	Up	S	Retinoblastoma-associated protein	RB1	0.985157	2.23832e-06	62.554	EGPTDHLESACPLNLPLQNNHT(0.027)AADMY(0.144)LS(0.843)PVRS(0.985)PK	4	0.32806	6	18525000	96085000
hsa05219 Bladder cancer	0.00479491	P06400	608	2.007	Up	S	Retinoblastoma-associated protein	RB1	0.843468	2.23832e-06	62.554	EGPTDHLESACPLNLPLQNNHT(0.027)AADMY(0.144)LS(0.843)PVRS(0.985)PK	4	0.32806	4	14973000	75136000
hsa05219 Bladder cancer	0.00479491	P06400	37	10.563	Up	S	Retinoblastoma-associated protein	RB1	0.999985	3.69403e-08	63.638	TAATAAAAAAEPPAPPPPPPPEEDPEQDS(1)GPEDLPLVR	4	1.9685	6	71610000	1183500000
hsa05219 Bladder cancer	0.00479491	P06400	788	0.322	Down	S	Retinoblastoma-associated protein	RB1	0.998816	1.25288e-05	106.32	S(0.999)PY(0.001)KFPSSPLR	2	-0.13621	1	3378400	1634600
hsa05219 Bladder cancer	0.00479491	P04637	315	2.29	Up	S	Cellular tumor antigen p53	TP53	0.777004	1.09891e-09	134.88	ALPNNTS(0.008)S(0.215)S(0.777)PQPK	2	0.69806	1	5080500	28265000
hsa05219 Bladder cancer	0.00479491	P04626	998	0.478	Down	S	Receptor tyrosine-protein kinase erbB-2	ERBB2	0.981422	0.00280602	44.158	FVVIQNEDLGPAS(0.981)PLDS(0.013)T(0.005)FYR	3	3.3382	1	2893500	3087300
hsa05219 Bladder cancer	0.00479491	P27361	204	0.478	Down	Y	Mitogen-activated protein kinase 3	MAPK3	0.991617	8.13554e-16	137.27	IADPEHDHTGFLT(0.006)EY(0.992)VAT(0.002)R	3	-0.08141	5	302930000	254780000
hsa05219 Bladder cancer	0.00479491	P00533	991	3.146	Up	S	Epidermal growth factor receptor	EGFR	0.99717	3.18482e-07	110.55	MHLPS(0.997)PT(0.003)DSNFYR	3	0.25438	10	29244000	123420000
hsa05219 Bladder cancer	0.00479491	P28482	187	0.426	Down	Y	Mitogen-activated protein kinase 1	MAPK1	0.998743	1.68628e-21	156.73	VADPDHDHTGFLTEY(0.999)VAT(0.001)R	3	0.6275	4	175920000	115430000
hsa04625 C-type lectin receptor signaling pathway	0.0857545	Q13153	174	3.537	Up	S	Serine/threonine-protein kinase PAK 1	PAK1	0.906162	3.20183e-06	52.276	AVS(0.001)ET(0.001)PAVPPVS(0.906)EDEDDDDDDAT(0.091)PPPVIAPRPEHT(0.001)K	3	0.65568	1	8659500	90718000
hsa04625 C-type lectin receptor signaling pathway	0.0857545	Q13153	223	2.036	Up	S	Serine/threonine-protein kinase PAK 1	PAK1	0.966268	1.35824e-17	134.91	DVATSPIS(0.966)PT(0.033)ENNTTPPDALTR	2	1.76	2	37062000	62240000
hsa04625 C-type lectin receptor signaling pathway	0.0857545	P12931	269	2.179	Up	S	Proto-oncogene tyrosine-protein kinase Src	SRC	1	0.000345614	83.692	DAWEIPRES(1)LR	2	0.50678	1	2541000	9050600
hsa04625 C-type lectin receptor signaling pathway	0.0857545	P12931	104	4.594	Up	S	Proto-oncogene tyrosine-protein kinase Src	SRC	0.998943	0.00724998	76.943	TET(0.001)DLS(0.999)FK	2	-0.12273	1	1157300	10316000
hsa04625 C-type lectin receptor signaling pathway	0.0857545	Q9NZN5	637	2.394	Up	S	Rho guanine nucleotide exchange factor 12	ARHGEF12	0.989828	2.2707e-26	179.84	HLSTPSS(0.009)VS(0.99)PEPQDSAK	2	-0.85697	4	70696000	192570000
hsa04625 C-type lectin receptor signaling pathway	0.0857545	P27986	83	2.128	Up	S	Phosphatidylinositol 3-kinase regulatory subunit alpha	PIK3R1	0.965533	0.0149351	50.791	KIS(0.966)PPT(0.034)PK	2	1.3714	1	663350	2757700
hsa04625 C-type lectin receptor signaling pathway	0.0857545	Q9Y6K9	387	2.824	Up	S	NF-kappa-B essential modulator	IKBKG	1	8.50112e-07	108.63	S(1)PPEEPPDFCCPK	2	1.1822	3	10946000	50739000
hsa04625 C-type lectin receptor signaling pathway	0.0857545	P62070	186	2.439	Up	S	Ras-related protein R-Ras2	RRAS2	0.999938	1.74984e-21	184.83	KFQEQECPPS(1)PEPTR	2	0.88928	17	770890000	2442700000
hsa04625 C-type lectin receptor signaling pathway	0.0857545	P27361	204	0.478	Down	Y	Mitogen-activated protein kinase 3	MAPK3	0.991617	8.13554e-16	137.27	IADPEHDHTGFLT(0.006)EY(0.992)VAT(0.002)R	3	-0.08141	5	302930000	254780000
hsa04625 C-type lectin receptor signaling pathway	0.0857545	O15111	579	2.561	Up	S	Inhibitor of nuclear factor kappa-B kinase subunit alpha	CHUK	0.903186	4.88103e-17	150.69	HRPS(0.096)DHS(0.903)YS(0.001)DSTEMVK	2	0.84968	2	42215000	186290000
hsa04625 C-type lectin receptor signaling pathway	0.0857545	P28482	187	0.426	Down	Y	Mitogen-activated protein kinase 1	MAPK1	0.998743	1.68628e-21	156.73	VADPDHDHTGFLTEY(0.999)VAT(0.001)R	3	0.6275	4	175920000	115430000
hsa05143 African trypanosomiasis	0.358017	P17252	497	2.406	Up	T	Protein kinase C alpha type	PRKCA	0.943521	1.74558e-05	76.21	T(0.944)FCGT(0.056)PDYIAPEIIAYQPYGK	3	0.20004	1	4500800	33263000
hsa05143 African trypanosomiasis	0.358017	P17252	226	2.14	Up	S	Protein kinase C alpha type	PRKCA	0.983807	1.60695e-18	171.56	STLNPQWNES(0.984)FT(0.016)FK	2	0.78182	1	3117500	11806000
hsa05143 African trypanosomiasis	0.358017	P52888	16	2.131	Up	S	Thimet oligopeptidase	THOP1	0.997083	0.000124104	54.308	MKPPAACAGDMADAAS(0.997)PCS(0.003)VVNDLR	3	-0.67324	5	37836000	109530000
hsa04620 Toll-like receptor signaling pathway	0.0733765	Q9Y6K9	387	2.824	Up	S	NF-kappa-B essential modulator	IKBKG	1	8.50112e-07	108.63	S(1)PPEEPPDFCCPK	2	1.1822	3	10946000	50739000
hsa04620 Toll-like receptor signaling pathway	0.0733765	P27361	204	0.478	Down	Y	Mitogen-activated protein kinase 3	MAPK3	0.991617	8.13554e-16	137.27	IADPEHDHTGFLT(0.006)EY(0.992)VAT(0.002)R	3	-0.08141	5	302930000	254780000
hsa04620 Toll-like receptor signaling pathway	0.0733765	P36507	293	2.686	Up	S	Dual specificity mitogen-activated protein kinase kinase 2	MAP2K2	1	0.000325909	65.184	PVVDGEEGEPHS(1)IS(1)PR	3	-1.5637	2	18265000	84980000
hsa04620 Toll-like receptor signaling pathway	0.0733765	O15111	579	2.561	Up	S	Inhibitor of nuclear factor kappa-B kinase subunit alpha	CHUK	0.903186	4.88103e-17	150.69	HRPS(0.096)DHS(0.903)YS(0.001)DSTEMVK	2	0.84968	2	42215000	186290000
hsa04620 Toll-like receptor signaling pathway	0.0733765	P28482	187	0.426	Down	Y	Mitogen-activated protein kinase 1	MAPK1	0.998743	1.68628e-21	156.73	VADPDHDHTGFLTEY(0.999)VAT(0.001)R	3	0.6275	4	175920000	115430000
hsa04620 Toll-like receptor signaling pathway	0.0733765	P27986	83	2.128	Up	S	Phosphatidylinositol 3-kinase regulatory subunit alpha	PIK3R1	0.965533	0.0149351	50.791	KIS(0.966)PPT(0.034)PK	2	1.3714	1	663350	2757700
hsa05220 Chronic myeloid leukemia	0.04508	P11274	122	4.083	Up	S	Breakpoint cluster region protein	BCR	1	3.67078e-05	57.166	PQPAPADGADPPPAEEPEARPDGEGS(1)PGK	3	0.63683	1	5583200	60305000
hsa05220 Chronic myeloid leukemia	0.04508	P36507	293	2.686	Up	S	Dual specificity mitogen-activated protein kinase kinase 2	MAP2K2	1	0.000325909	65.184	PVVDGEEGEPHS(1)IS(1)PR	3	-1.5637	2	18265000	84980000
hsa05220 Chronic myeloid leukemia	0.04508	P06400	612	2.89	Up	S	Retinoblastoma-associated protein	RB1	0.985157	2.23832e-06	62.554	EGPTDHLESACPLNLPLQNNHT(0.027)AADMY(0.144)LS(0.843)PVRS(0.985)PK	4	0.32806	6	18525000	96085000
hsa05220 Chronic myeloid leukemia	0.04508	P06400	608	2.007	Up	S	Retinoblastoma-associated protein	RB1	0.843468	2.23832e-06	62.554	EGPTDHLESACPLNLPLQNNHT(0.027)AADMY(0.144)LS(0.843)PVRS(0.985)PK	4	0.32806	4	14973000	75136000
hsa05220 Chronic myeloid leukemia	0.04508	P06400	37	10.563	Up	S	Retinoblastoma-associated protein	RB1	0.999985	3.69403e-08	63.638	TAATAAAAAAEPPAPPPPPPPEEDPEQDS(1)GPEDLPLVR	4	1.9685	6	71610000	1183500000
hsa05220 Chronic myeloid leukemia	0.04508	P06400	788	0.322	Down	S	Retinoblastoma-associated protein	RB1	0.998816	1.25288e-05	106.32	S(0.999)PY(0.001)KFPSSPLR	2	-0.13621	1	3378400	1634600
hsa05220 Chronic myeloid leukemia	0.04508	P27986	83	2.128	Up	S	Phosphatidylinositol 3-kinase regulatory subunit alpha	PIK3R1	0.965533	0.0149351	50.791	KIS(0.966)PPT(0.034)PK	2	1.3714	1	663350	2757700
hsa05220 Chronic myeloid leukemia	0.04508	P04637	315	2.29	Up	S	Cellular tumor antigen p53	TP53	0.777004	1.09891e-09	134.88	ALPNNTS(0.008)S(0.215)S(0.777)PQPK	2	0.69806	1	5080500	28265000
hsa05220 Chronic myeloid leukemia	0.04508	Q9Y6K9	387	2.824	Up	S	NF-kappa-B essential modulator	IKBKG	1	8.50112e-07	108.63	S(1)PPEEPPDFCCPK	2	1.1822	3	10946000	50739000
hsa05220 Chronic myeloid leukemia	0.04508	P22681	483	3.643	Up	S	E3 ubiquitin-protein ligase CBL	CBL	0.984704	7.79352e-10	94.295	VERPPS(0.985)PFS(0.015)MAPQASLPPVPPR	4	-0.20652	23	13419000	106990000
hsa05220 Chronic myeloid leukemia	0.04508	P22681	486	3.415	Up	S	E3 ubiquitin-protein ligase CBL	CBL	0.751426	4.15787e-10	101.86	VERPPS(0.249)PFS(0.751)MAPQASLPPVPPR	3	0.077341	7	4274300	42266000
hsa05220 Chronic myeloid leukemia	0.04508	P27361	204	0.478	Down	Y	Mitogen-activated protein kinase 3	MAPK3	0.991617	8.13554e-16	137.27	IADPEHDHTGFLT(0.006)EY(0.992)VAT(0.002)R	3	-0.08141	5	302930000	254780000
hsa05220 Chronic myeloid leukemia	0.04508	Q13547	393	2.478	Up	S	Histone deacetylase 1	HDAC1	1	2.36762e-16	105.14	MLPHAPGVQMQAIPEDAIPEES(1)GDEDEDDPDKR	3	1.0946	22	1852700000	8771000000
hsa05220 Chronic myeloid leukemia	0.04508	O15111	579	2.561	Up	S	Inhibitor of nuclear factor kappa-B kinase subunit alpha	CHUK	0.903186	4.88103e-17	150.69	HRPS(0.096)DHS(0.903)YS(0.001)DSTEMVK	2	0.84968	2	42215000	186290000
hsa05220 Chronic myeloid leukemia	0.04508	P28482	187	0.426	Down	Y	Mitogen-activated protein kinase 1	MAPK1	0.998743	1.68628e-21	156.73	VADPDHDHTGFLTEY(0.999)VAT(0.001)R	3	0.6275	4	175920000	115430000
hsa03020 RNA polymerase	0.0480753	O95602	357	2.241	Up	T	DNA-directed RNA polymerase I subunit RPA1	POLR1A	0.970177	9.99878e-06	78.128	LPEEVAT(0.97)PT(0.023)T(0.006)DEEKDSLIAIDR	3	1.9278	1	9393500	33879000
hsa03020 RNA polymerase	0.0480753	P24928	1910	2.088	Up	S	DNA-directed RNA polymerase II subunit RPB1	POLR2A	0.94671	9.35438e-06	92.474	Y(0.001)S(0.947)PT(0.052)S(0.001)PT(0.005)YS(0.882)PT(0.094)S(0.019)PK	2	0.55907	1	13258000	38459000
hsa03020 RNA polymerase	0.0480753	P24928	1917	2.088	Up	S	DNA-directed RNA polymerase II subunit RPB1	POLR2A	0.881978	9.35438e-06	92.474	Y(0.001)S(0.947)PT(0.052)S(0.001)PT(0.005)YS(0.882)PT(0.094)S(0.019)PK	2	0.55907	1	13258000	38459000
hsa03020 RNA polymerase	0.0480753	Q3B726	304	2.024	Up	S	DNA-directed RNA polymerase I subunit RPA43	TWISTNB	0.984832	2.02712e-05	62.706	HQEVQDQDPVFQGSDS(0.004)S(0.011)GYQS(0.985)DHKK	4	1.5757	2	26692000	164360000
hsa04721 Synaptic vesicle cycle	0.358017	Q9Y487	695	0.23	Down	S	V-type proton ATPase 116 kDa subunit a isoform 2	ATP6V0A2	0.997055	1.15988e-35	167.61	KDS(0.997)EEEVS(0.003)LLGSQDIEEGNHQVEDGCR	4	-0.70655	2	65450000	52475000
hsa04721 Synaptic vesicle cycle	0.358017	Q00610	235	3.747	Up	T	Clathrin heavy chain 1	CLTC	0.999518	0.000144383	68.639	LHIIEVGT(1)PPTGNQPFPK	3	0.10659	1	1220600	6169400
hsa05120 Epithelial cell signaling in Helicobacter pylori infection	0.00131384	Q13153	174	3.537	Up	S	Serine/threonine-protein kinase PAK 1	PAK1	0.906162	3.20183e-06	52.276	AVS(0.001)ET(0.001)PAVPPVS(0.906)EDEDDDDDDAT(0.091)PPPVIAPRPEHT(0.001)K	3	0.65568	1	8659500	90718000
hsa05120 Epithelial cell signaling in Helicobacter pylori infection	0.00131384	Q13153	223	2.036	Up	S	Serine/threonine-protein kinase PAK 1	PAK1	0.966268	1.35824e-17	134.91	DVATSPIS(0.966)PT(0.033)ENNTTPPDALTR	2	1.76	2	37062000	62240000
hsa05120 Epithelial cell signaling in Helicobacter pylori infection	0.00131384	P12931	269	2.179	Up	S	Proto-oncogene tyrosine-protein kinase Src	SRC	1	0.000345614	83.692	DAWEIPRES(1)LR	2	0.50678	1	2541000	9050600
hsa05120 Epithelial cell signaling in Helicobacter pylori infection	0.00131384	P12931	104	4.594	Up	S	Proto-oncogene tyrosine-protein kinase Src	SRC	0.998943	0.00724998	76.943	TET(0.001)DLS(0.999)FK	2	-0.12273	1	1157300	10316000
hsa05120 Epithelial cell signaling in Helicobacter pylori infection	0.00131384	Q07157	402	3.825	Up	S	Tight junction protein ZO-1	TJP1	0.770521	1.06167e-06	60.941	PVYAQVGQPDVDLPVS(0.771)PS(0.228)DGVLPNSTHEDGILR	4	0.3111	1	174100	1940200
hsa05120 Epithelial cell signaling in Helicobacter pylori infection	0.00131384	Q07157	617	0.317	Down	S	Tight junction protein ZO-1	TJP1	0.996605	2.61438e-06	107.03	S(0.997)REDLS(0.003)AQPVQTK	2	0.13834	2	221100000	166290000
hsa05120 Epithelial cell signaling in Helicobacter pylori infection	0.00131384	Q9Y2X7	480	3.551	Up	T	ARF GTPase-activating protein GIT1	GIT1	0.999187	0.00575176	58.024	QPPGPVPT(0.999)PPLPS(0.001)ER	2	0.74378	1	4486700	24034000
hsa05120 Epithelial cell signaling in Helicobacter pylori infection	0.00131384	Q9Y6K9	387	2.824	Up	S	NF-kappa-B essential modulator	IKBKG	1	8.50112e-07	108.63	S(1)PPEEPPDFCCPK	2	1.1822	3	10946000	50739000
hsa05120 Epithelial cell signaling in Helicobacter pylori infection	0.00131384	P00533	991	3.146	Up	S	Epidermal growth factor receptor	EGFR	0.99717	3.18482e-07	110.55	MHLPS(0.997)PT(0.003)DSNFYR	3	0.25438	10	29244000	123420000
hsa05120 Epithelial cell signaling in Helicobacter pylori infection	0.00131384	P07948	316	3.17	Up	Y	Tyrosine-protein kinase Lyn	LYN	0.973561	0.00786309	49.298	EEPIY(0.974)IIT(0.024)EY(0.002)MAK	2	0.99971	1	905430	2607300
hsa05120 Epithelial cell signaling in Helicobacter pylori infection	0.00131384	O15111	579	2.561	Up	S	Inhibitor of nuclear factor kappa-B kinase subunit alpha	CHUK	0.903186	4.88103e-17	150.69	HRPS(0.096)DHS(0.903)YS(0.001)DSTEMVK	2	0.84968	2	42215000	186290000
hsa05120 Epithelial cell signaling in Helicobacter pylori infection	0.00131384	Q9Y487	695	0.23	Down	S	V-type proton ATPase 116 kDa subunit a isoform 2	ATP6V0A2	0.997055	1.15988e-35	167.61	KDS(0.997)EEEVS(0.003)LLGSQDIEEGNHQVEDGCR	4	-0.70655	2	65450000	52475000
hsa05120 Epithelial cell signaling in Helicobacter pylori infection	0.00131384	O14672	719	2.053	Up	T	Disintegrin and metalloproteinase domain-containing protein 10	ADAM10	1	1.81339e-08	124.25	LPPPKPLPGT(1)LKR	2	0.84022	9	35034000	125130000
hsa04962 Vasopressin-regulated water reabsorption	0.310371	P22694	198	2.749	Up	T	cAMP-dependent protein kinase catalytic subunit beta	PRKACB	0.918131	1.0153e-06	86.557	T(0.072)WT(0.918)LCGT(0.009)PEY(0.001)LAPEIILSK	2	0.17803	5	5261100	16229000
hsa04962 Vasopressin-regulated water reabsorption	0.310371	P52565	24	2.952	Up	S	Rho GDP-dissociation inhibitor 1	ARHGDIA	0.999854	0.000379108	50.111	AEQEPTAEQLAQIAAENEEDEHS(1)VNYKPPAQK	4	1.3006	1	32234000	263260000
hsa04962 Vasopressin-regulated water reabsorption	0.310371	Q9Y6G9	516	2.359	Up	S	Cytoplasmic dynein 1 light intermediate chain 1	DYNC1LI1	0.961441	9.46473e-06	68.291	KPVTVSPT(0.001)T(0.004)PT(0.013)S(0.961)PT(0.015)EGEAS(0.005)	2	0.42478	6	562530000	1787900000
hsa04962 Vasopressin-regulated water reabsorption	0.310371	Q9Y6G9	421	0.455	Down	S	Cytoplasmic dynein 1 light intermediate chain 1	DYNC1LI1	0.9905	5.04192e-11	125.77	SVSSNVAS(0.008)VS(0.99)PIPAGS(0.001)K	2	-0.36688	2	8260600	4698300
hsa04962 Vasopressin-regulated water reabsorption	0.310371	Q9Y6G9	207	2.075	Up	S	Cytoplasmic dynein 1 light intermediate chain 1	DYNC1LI1	1	2.19242e-26	178.22	DFQEYVEPGEDFPAS(1)PQRR	2	-0.53212	21	683560000	1868300000
hsa04962 Vasopressin-regulated water reabsorption	0.310371	Q9Y6G9	513	2.533	Up	T	Cytoplasmic dynein 1 light intermediate chain 1	DYNC1LI1	0.814858	0.000616754	60.133	KPVT(0.001)VS(0.011)PT(0.159)T(0.815)PT(0.216)S(0.734)PT(0.039)EGEAS(0.026)	2	-0.011023	1	54132000	215110000
hsa00020 Citrate cycle (TCA cycle)	0.254224	P08559	232	0.413	Down	S	Pyruvate dehydrogenase E1 component subunit alpha, somatic form, mitochondrial	PDHA1	0.805489	0.000498937	93.839	YGMGT(0.194)S(0.805)VER	2	0.96516	1	16173000	12110000
hsa00020 Citrate cycle (TCA cycle)	0.254224	P08559	293	0.443	Down	S	Pyruvate dehydrogenase E1 component subunit alpha, somatic form, mitochondrial	PDHA1	0.999501	1.35992e-21	191.15	YHGHS(1)MSDPGVSYR	2	-0.20696	25	4208200000	4259400000
hsa00020 Citrate cycle (TCA cycle)	0.254224	P10515	100	2.509	Up	S	Dihydrolipoyllysine-residue acetyltransferase component of pyruvate dehydrogenase complex, mitochondrial	DLAT	0.929686	2.04758e-10	116.98	VPLPS(0.06)LS(0.93)PT(0.011)MQAGTIAR	2	0.66891	3	2781500	10822000
hsa05110 Vibrio cholerae infection	0.00114484	P22694	198	2.749	Up	T	cAMP-dependent protein kinase catalytic subunit beta	PRKACB	0.918131	1.0153e-06	86.557	T(0.072)WT(0.918)LCGT(0.009)PEY(0.001)LAPEIILSK	2	0.17803	5	5261100	16229000
hsa05110 Vibrio cholerae infection	0.00114484	P17252	497	2.406	Up	T	Protein kinase C alpha type	PRKCA	0.943521	1.74558e-05	76.21	T(0.944)FCGT(0.056)PDYIAPEIIAYQPYGK	3	0.20004	1	4500800	33263000
hsa05110 Vibrio cholerae infection	0.00114484	P17252	226	2.14	Up	S	Protein kinase C alpha type	PRKCA	0.983807	1.60695e-18	171.56	STLNPQWNES(0.984)FT(0.016)FK	2	0.78182	1	3117500	11806000
hsa05110 Vibrio cholerae infection	0.00114484	Q9UDY2	294	2.576	Up	S	Tight junction protein ZO-2	TJP2	1	0.00250805	46.838	EHPHS(1)RS(1)PS(1)PEPR	2	-0.17148	1	2411400	7587300
hsa05110 Vibrio cholerae infection	0.00114484	Q9UDY2	296	2.576	Up	S	Tight junction protein ZO-2	TJP2	1	0.00250805	46.838	EHPHS(1)RS(1)PS(1)PEPR	2	-0.17148	1	2411400	7587300
hsa05110 Vibrio cholerae infection	0.00114484	Q9UDY2	986	3.279	Up	S	Tight junction protein ZO-2	TJP2	1	0.000233109	67.168	DNS(1)PPPAFKPEPPK	2	0.28879	8	105450000	484690000
hsa05110 Vibrio cholerae infection	0.00114484	Q9UDY2	292	2.576	Up	S	Tight junction protein ZO-2	TJP2	1	0.00250805	46.838	EHPHS(1)RS(1)PS(1)PEPR	2	-0.17148	1	2411400	7587300
hsa05110 Vibrio cholerae infection	0.00114484	P60468	13	2.705	Up	S	Protein transport protein Sec61 subunit beta	SEC61B	0.753049	9.02161e-11	125.73	PGPTPS(0.001)GT(0.006)NVGS(0.753)S(0.24)GR	2	-3.0474	3	17099000	93887000
hsa05110 Vibrio cholerae infection	0.00114484	P61619	408	5.733	Up	S	Protein transport protein Sec61 subunit alpha isoform 1	SEC61A1	0.830002	0.00129889	66.492	ET(0.17)S(0.83)MVHELNR	2	-0.42891	6	154080000	609710000
hsa05110 Vibrio cholerae infection	0.00114484	Q9Y487	695	0.23	Down	S	V-type proton ATPase 116 kDa subunit a isoform 2	ATP6V0A2	0.997055	1.15988e-35	167.61	KDS(0.997)EEEVS(0.003)LLGSQDIEEGNHQVEDGCR	4	-0.70655	2	65450000	52475000
hsa05110 Vibrio cholerae infection	0.00114484	Q07157	402	3.825	Up	S	Tight junction protein ZO-1	TJP1	0.770521	1.06167e-06	60.941	PVYAQVGQPDVDLPVS(0.771)PS(0.228)DGVLPNSTHEDGILR	4	0.3111	1	174100	1940200
hsa05110 Vibrio cholerae infection	0.00114484	Q07157	617	0.317	Down	S	Tight junction protein ZO-1	TJP1	0.996605	2.61438e-06	107.03	S(0.997)REDLS(0.003)AQPVQTK	2	0.13834	2	221100000	166290000
hsa04660 T cell receptor signaling pathway	0.047293	P36507	293	2.686	Up	S	Dual specificity mitogen-activated protein kinase kinase 2	MAP2K2	1	0.000325909	65.184	PVVDGEEGEPHS(1)IS(1)PR	3	-1.5637	2	18265000	84980000
hsa04660 T cell receptor signaling pathway	0.047293	Q13153	174	3.537	Up	S	Serine/threonine-protein kinase PAK 1	PAK1	0.906162	3.20183e-06	52.276	AVS(0.001)ET(0.001)PAVPPVS(0.906)EDEDDDDDDAT(0.091)PPPVIAPRPEHT(0.001)K	3	0.65568	1	8659500	90718000
hsa04660 T cell receptor signaling pathway	0.047293	Q13153	223	2.036	Up	S	Serine/threonine-protein kinase PAK 1	PAK1	0.966268	1.35824e-17	134.91	DVATSPIS(0.966)PT(0.033)ENNTTPPDALTR	2	1.76	2	37062000	62240000
hsa04660 T cell receptor signaling pathway	0.047293	Q13177	169	2.658	Up	T	Serine/threonine-protein kinase PAK 2	PAK2	0.996373	7.99003e-08	73.753	GT(0.002)EAPAVVT(0.996)EEEDDDEET(0.001)APPVIAPR	3	0.68303	3	52989000	356150000
hsa04660 T cell receptor signaling pathway	0.047293	P52735	663	3.281	Up	S	Guanine nucleotide exchange factor VAV2	VAV2	0.932233	0.000478983	53.453	PCPVDGRPPIS(0.068)RPPS(0.932)R	3	-0.71449	2	6675200	29783000
hsa04660 T cell receptor signaling pathway	0.047293	P27986	83	2.128	Up	S	Phosphatidylinositol 3-kinase regulatory subunit alpha	PIK3R1	0.965533	0.0149351	50.791	KIS(0.966)PPT(0.034)PK	2	1.3714	1	663350	2757700
hsa04660 T cell receptor signaling pathway	0.047293	P16333	166	2.741	Up	S	Cytoplasmic protein NCK1	NCK1	0.990601	3.2531e-09	73.916	GSYNGQVGWFPSNYVT(0.001)EEGDS(0.991)PLGDHVGS(0.008)LS(0.001)EK	3	0.23336	1	10478000	37316000
hsa04660 T cell receptor signaling pathway	0.047293	P16333	91	2.839	Up	S	Cytoplasmic protein NCK1	NCK1	0.919525	5.13168e-07	83.179	RKPS(0.009)VPDS(0.071)AS(0.92)PADDSFVDPGER	3	1.3688	1	7274100	36474000
hsa04660 T cell receptor signaling pathway	0.047293	P27361	204	0.478	Down	Y	Mitogen-activated protein kinase 3	MAPK3	0.991617	8.13554e-16	137.27	IADPEHDHTGFLT(0.006)EY(0.992)VAT(0.002)R	3	-0.08141	5	302930000	254780000
hsa04660 T cell receptor signaling pathway	0.047293	Q9Y6K9	387	2.824	Up	S	NF-kappa-B essential modulator	IKBKG	1	8.50112e-07	108.63	S(1)PPEEPPDFCCPK	2	1.1822	3	10946000	50739000
hsa04660 T cell receptor signaling pathway	0.047293	O15111	579	2.561	Up	S	Inhibitor of nuclear factor kappa-B kinase subunit alpha	CHUK	0.903186	4.88103e-17	150.69	HRPS(0.096)DHS(0.903)YS(0.001)DSTEMVK	2	0.84968	2	42215000	186290000
hsa04660 T cell receptor signaling pathway	0.047293	P28482	187	0.426	Down	Y	Mitogen-activated protein kinase 1	MAPK1	0.998743	1.68628e-21	156.73	VADPDHDHTGFLTEY(0.999)VAT(0.001)R	3	0.6275	4	175920000	115430000
hsa05215 Prostate cancer	0.0243163	P36507	293	2.686	Up	S	Dual specificity mitogen-activated protein kinase kinase 2	MAP2K2	1	0.000325909	65.184	PVVDGEEGEPHS(1)IS(1)PR	3	-1.5637	2	18265000	84980000
hsa05215 Prostate cancer	0.0243163	P14625	392	0.365	Down	S	Endoplasmin	HSP90B1	0.836247	0.000266676	82.069	SILFVPT(0.164)S(0.836)APR	2	0.47061	2	1315700	1336300
hsa05215 Prostate cancer	0.0243163	P06400	612	2.89	Up	S	Retinoblastoma-associated protein	RB1	0.985157	2.23832e-06	62.554	EGPTDHLESACPLNLPLQNNHT(0.027)AADMY(0.144)LS(0.843)PVRS(0.985)PK	4	0.32806	6	18525000	96085000
hsa05215 Prostate cancer	0.0243163	P06400	608	2.007	Up	S	Retinoblastoma-associated protein	RB1	0.843468	2.23832e-06	62.554	EGPTDHLESACPLNLPLQNNHT(0.027)AADMY(0.144)LS(0.843)PVRS(0.985)PK	4	0.32806	4	14973000	75136000
hsa05215 Prostate cancer	0.0243163	P06400	37	10.563	Up	S	Retinoblastoma-associated protein	RB1	0.999985	3.69403e-08	63.638	TAATAAAAAAEPPAPPPPPPPEEDPEQDS(1)GPEDLPLVR	4	1.9685	6	71610000	1183500000
hsa05215 Prostate cancer	0.0243163	P06400	788	0.322	Down	S	Retinoblastoma-associated protein	RB1	0.998816	1.25288e-05	106.32	S(0.999)PY(0.001)KFPSSPLR	2	-0.13621	1	3378400	1634600
hsa05215 Prostate cancer	0.0243163	P27986	83	2.128	Up	S	Phosphatidylinositol 3-kinase regulatory subunit alpha	PIK3R1	0.965533	0.0149351	50.791	KIS(0.966)PPT(0.034)PK	2	1.3714	1	663350	2757700
hsa05215 Prostate cancer	0.0243163	P04637	315	2.29	Up	S	Cellular tumor antigen p53	TP53	0.777004	1.09891e-09	134.88	ALPNNTS(0.008)S(0.215)S(0.777)PQPK	2	0.69806	1	5080500	28265000
hsa05215 Prostate cancer	0.0243163	P04626	998	0.478	Down	S	Receptor tyrosine-protein kinase erbB-2	ERBB2	0.981422	0.00280602	44.158	FVVIQNEDLGPAS(0.981)PLDS(0.013)T(0.005)FYR	3	3.3382	1	2893500	3087300
hsa05215 Prostate cancer	0.0243163	Q9Y6K9	387	2.824	Up	S	NF-kappa-B essential modulator	IKBKG	1	8.50112e-07	108.63	S(1)PPEEPPDFCCPK	2	1.1822	3	10946000	50739000
hsa05215 Prostate cancer	0.0243163	P00533	991	3.146	Up	S	Epidermal growth factor receptor	EGFR	0.99717	3.18482e-07	110.55	MHLPS(0.997)PT(0.003)DSNFYR	3	0.25438	10	29244000	123420000
hsa05215 Prostate cancer	0.0243163	P27361	204	0.478	Down	Y	Mitogen-activated protein kinase 3	MAPK3	0.991617	8.13554e-16	137.27	IADPEHDHTGFLT(0.006)EY(0.992)VAT(0.002)R	3	-0.08141	5	302930000	254780000
hsa05215 Prostate cancer	0.0243163	P08238	452	0.377	Down	S	Heat shock protein HSP 90-beta	HSP90AB1	1	0.00356012	114.97	RLS(1)ELLR	2	-0.044374	4	22812000	15131000
hsa05215 Prostate cancer	0.0243163	O15111	579	2.561	Up	S	Inhibitor of nuclear factor kappa-B kinase subunit alpha	CHUK	0.903186	4.88103e-17	150.69	HRPS(0.096)DHS(0.903)YS(0.001)DSTEMVK	2	0.84968	2	42215000	186290000
hsa05215 Prostate cancer	0.0243163	P28482	187	0.426	Down	Y	Mitogen-activated protein kinase 1	MAPK1	0.998743	1.68628e-21	156.73	VADPDHDHTGFLTEY(0.999)VAT(0.001)R	3	0.6275	4	175920000	115430000
hsa05146 Amoebiasis	0.0494146	P22694	198	2.749	Up	T	cAMP-dependent protein kinase catalytic subunit beta	PRKACB	0.918131	1.0153e-06	86.557	T(0.072)WT(0.918)LCGT(0.009)PEY(0.001)LAPEIILSK	2	0.17803	5	5261100	16229000
hsa05146 Amoebiasis	0.0494146	P17252	497	2.406	Up	T	Protein kinase C alpha type	PRKCA	0.943521	1.74558e-05	76.21	T(0.944)FCGT(0.056)PDYIAPEIIAYQPYGK	3	0.20004	1	4500800	33263000
hsa05146 Amoebiasis	0.0494146	P17252	226	2.14	Up	S	Protein kinase C alpha type	PRKCA	0.983807	1.60695e-18	171.56	STLNPQWNES(0.984)FT(0.016)FK	2	0.78182	1	3117500	11806000
hsa05146 Amoebiasis	0.0494146	Q05397	910	2.67	Up	S	Focal adhesion kinase 1	PTK2	0.999951	2.2021e-10	126.91	LQPQEIS(1)PPPTANLDR	3	-0.17674	9	208290000	1302400000
hsa05146 Amoebiasis	0.0494146	P18206	290	2.617	Up	S	Vinculin	VCL	0.991659	6.64086e-09	114.52	DPS(0.008)AS(0.992)PGDAGEQAIR	2	0.18233	2	38603000	162460000
hsa05146 Amoebiasis	0.0494146	P27986	83	2.128	Up	S	Phosphatidylinositol 3-kinase regulatory subunit alpha	PIK3R1	0.965533	0.0149351	50.791	KIS(0.966)PPT(0.034)PK	2	1.3714	1	663350	2757700
hsa05146 Amoebiasis	0.0494146	P04792	65	3.392	Up	S	Heat shock protein beta-1	HSPB1	1	3.55638e-08	102.29	PLPPAAIES(1)PAVAAPAYSR	3	0.11373	13	64049000	426950000
hsa04724 Glutamatergic synapse	0.127458	O14939	888	2.47	Up	S	Phospholipase D2	PLD2	0.952505	6.04188e-07	97.271	EYVAVEPLAT(0.047)VS(0.953)PPLAR	2	0.67676	1	248310	1284200
hsa04724 Glutamatergic synapse	0.127458	P22694	198	2.749	Up	T	cAMP-dependent protein kinase catalytic subunit beta	PRKACB	0.918131	1.0153e-06	86.557	T(0.072)WT(0.918)LCGT(0.009)PEY(0.001)LAPEIILSK	2	0.17803	5	5261100	16229000
hsa04724 Glutamatergic synapse	0.127458	P27361	204	0.478	Down	Y	Mitogen-activated protein kinase 3	MAPK3	0.991617	8.13554e-16	137.27	IADPEHDHTGFLT(0.006)EY(0.992)VAT(0.002)R	3	-0.08141	5	302930000	254780000
hsa04724 Glutamatergic synapse	0.127458	P17252	497	2.406	Up	T	Protein kinase C alpha type	PRKCA	0.943521	1.74558e-05	76.21	T(0.944)FCGT(0.056)PDYIAPEIIAYQPYGK	3	0.20004	1	4500800	33263000
hsa04724 Glutamatergic synapse	0.127458	P17252	226	2.14	Up	S	Protein kinase C alpha type	PRKCA	0.983807	1.60695e-18	171.56	STLNPQWNES(0.984)FT(0.016)FK	2	0.78182	1	3117500	11806000
hsa04724 Glutamatergic synapse	0.127458	Q9NSC5	243	2.255	Up	T	Homer protein homolog 3	HOMER3	0.951764	8.01966e-09	104.95	VAELEAQAASEVT(0.952)PT(0.048)GEK	2	0.94054	1	5996700	25179000
hsa04724 Glutamatergic synapse	0.127458	P28482	187	0.426	Down	Y	Mitogen-activated protein kinase 1	MAPK1	0.998743	1.68628e-21	156.73	VADPDHDHTGFLTEY(0.999)VAT(0.001)R	3	0.6275	4	175920000	115430000
hsa04724 Glutamatergic synapse	0.127458	Q9UBI6	26	0.436	Down	S	Guanine nucleotide-binding protein G(I)/G(S)/G(O) subunit gamma-12	GNG12	1	0.00429388	109.11	LEAS(1)IER	2	0.19193	1	20577000	18288000
hsa04146 Peroxisome	0.098535	P30044	97	2.182	Up	T	Peroxiredoxin-5, mitochondrial	PRDX5	0.891817	0.00305579	49.066	GVLFGVPGAFT(0.892)PGCS(0.108)K	2	0.22279	1	403840	1840600
hsa04146 Peroxisome	0.098535	O75381	44	2.141	Up	S	Peroxisomal membrane protein PEX14	PEX14	0.999758	0.000373645	95.417	VRQS(1)PLATR	2	-1.025	1	6973500	25428000
hsa04146 Peroxisome	0.098535	O95573	683	2.669	Up	S	Long-chain-fatty-acid--CoA ligase 3	ACSL3	0.866042	0.000203965	50.986	IRLS(0.866)PEPWT(0.129)PET(0.005)GLVTDAFK	3	0.57832	1	513790	2655200
hsa04510 Focal adhesion	0.00019884	Q9Y4G6	1843	2.567	Up	T	Talin-2	TLN2	1	0.00167061	74.987	LDEGT(1)PPEPK	2	-0.30674	3	17164000	82675000
hsa04510 Focal adhesion	0.00019884	P12931	269	2.179	Up	S	Proto-oncogene tyrosine-protein kinase Src	SRC	1	0.000345614	83.692	DAWEIPRES(1)LR	2	0.50678	1	2541000	9050600
hsa04510 Focal adhesion	0.00019884	P12931	104	4.594	Up	S	Proto-oncogene tyrosine-protein kinase Src	SRC	0.998943	0.00724998	76.943	TET(0.001)DLS(0.999)FK	2	-0.12273	1	1157300	10316000
hsa04510 Focal adhesion	0.00019884	Q13177	169	2.658	Up	T	Serine/threonine-protein kinase PAK 2	PAK2	0.996373	7.99003e-08	73.753	GT(0.002)EAPAVVT(0.996)EEEDDDEET(0.001)APPVIAPR	3	0.68303	3	52989000	356150000
hsa04510 Focal adhesion	0.00019884	P62140	316	2.56	Up	T	Serine/threonine-protein phosphatase PP1-beta catalytic subunit	PPP1CB	0.909463	0.00024678	60.062	Y(0.002)QY(0.013)GGLNS(0.076)GRPVT(0.909)PPR	3	0.40425	4	96445000	278810000
hsa04510 Focal adhesion	0.00019884	P18206	290	2.617	Up	S	Vinculin	VCL	0.991659	6.64086e-09	114.52	DPS(0.008)AS(0.992)PGDAGEQAIR	2	0.18233	2	38603000	162460000
hsa04510 Focal adhesion	0.00019884	P52735	663	3.281	Up	S	Guanine nucleotide exchange factor VAV2	VAV2	0.932233	0.000478983	53.453	PCPVDGRPPIS(0.068)RPPS(0.932)R	3	-0.71449	2	6675200	29783000
hsa04510 Focal adhesion	0.00019884	Q14315	2233	0.487	Down	S	Filamin-C	FLNC	0.999997	0.000379814	107.03	LGS(1)FGSITR	2	-0.41086	4	68188000	29357000
hsa04510 Focal adhesion	0.00019884	O14974	409	2.071	Up	S	Protein phosphatase 1 regulatory subunit 12A	PPP1R12A	0.84535	9.95249e-11	65.9	TKPLASVTNANTSSTQAAPVAVTTPT(0.001)VS(0.001)S(0.001)GQAT(0.01)PT(0.141)S(0.845)PIKK	4	-0.32718	3	13294000	82263000
hsa04510 Focal adhesion	0.00019884	O14974	696	0.487	Down	T	Protein phosphatase 1 regulatory subunit 12A	PPP1R12A	0.89937	9.19622e-27	180.63	RS(0.099)T(0.899)QGVT(0.001)LTDLQEAEK	2	2.4149	2	26401000	20112000
hsa04510 Focal adhesion	0.00019884	P04626	998	0.478	Down	S	Receptor tyrosine-protein kinase erbB-2	ERBB2	0.981422	0.00280602	44.158	FVVIQNEDLGPAS(0.981)PLDS(0.013)T(0.005)FYR	3	3.3382	1	2893500	3087300
hsa04510 Focal adhesion	0.00019884	P16144	1530	2.111	Up	T	Integrin beta-4	ITGB4	0.981164	2.25177e-05	111.88	LTAGVPDT(0.981)PT(0.019)R	2	0.3015	4	644570000	2086900000
hsa04510 Focal adhesion	0.00019884	P16144	1483	0.458	Down	S	Integrin beta-4	ITGB4	0.971801	0.000314256	85.554	VLS(0.972)T(0.022)S(0.005)S(0.001)TLTR	2	0.86549	3	11411000	10795000
hsa04510 Focal adhesion	0.00019884	Q9Y490	2040	0.107	Down	S	Talin-1	TLN1	1	0.000288384	73.834	VLVQNAAGS(1)QEK	2	-2.1381	1	22769000	6055400
hsa04510 Focal adhesion	0.00019884	P28482	187	0.426	Down	Y	Mitogen-activated protein kinase 1	MAPK1	0.998743	1.68628e-21	156.73	VADPDHDHTGFLTEY(0.999)VAT(0.001)R	3	0.6275	4	175920000	115430000
hsa04510 Focal adhesion	0.00019884	P17252	497	2.406	Up	T	Protein kinase C alpha type	PRKCA	0.943521	1.74558e-05	76.21	T(0.944)FCGT(0.056)PDYIAPEIIAYQPYGK	3	0.20004	1	4500800	33263000
hsa04510 Focal adhesion	0.00019884	P17252	226	2.14	Up	S	Protein kinase C alpha type	PRKCA	0.983807	1.60695e-18	171.56	STLNPQWNES(0.984)FT(0.016)FK	2	0.78182	1	3117500	11806000
hsa04510 Focal adhesion	0.00019884	Q13153	174	3.537	Up	S	Serine/threonine-protein kinase PAK 1	PAK1	0.906162	3.20183e-06	52.276	AVS(0.001)ET(0.001)PAVPPVS(0.906)EDEDDDDDDAT(0.091)PPPVIAPRPEHT(0.001)K	3	0.65568	1	8659500	90718000
hsa04510 Focal adhesion	0.00019884	Q13153	223	2.036	Up	S	Serine/threonine-protein kinase PAK 1	PAK1	0.966268	1.35824e-17	134.91	DVATSPIS(0.966)PT(0.033)ENNTTPPDALTR	2	1.76	2	37062000	62240000
hsa04510 Focal adhesion	0.00019884	Q05397	910	2.67	Up	S	Focal adhesion kinase 1	PTK2	0.999951	2.2021e-10	126.91	LQPQEIS(1)PPPTANLDR	3	-0.17674	9	208290000	1302400000
hsa04510 Focal adhesion	0.00019884	Q15942	281	0.488	Down	S	Zyxin	ZYX	0.999892	0.00195061	59.983	FS(1)PGAPGGSGSQPNQK	2	2.504	1	16435000	29613000
hsa04510 Focal adhesion	0.00019884	O75369	1505	0.195	Down	S	Filamin-B	FLNB	0.999998	0.00149964	68.978	YADEEIPRS(1)PFK	2	1.7829	1	49578000	39171000
hsa04510 Focal adhesion	0.00019884	O75369	2478	2.072	Up	S	Filamin-B	FLNB	0.999699	6.6813e-24	157.12	LVS(1)PGSANETSSILVESVTR	2	0.98027	5	47940000	217170000
hsa04510 Focal adhesion	0.00019884	P27986	83	2.128	Up	S	Phosphatidylinositol 3-kinase regulatory subunit alpha	PIK3R1	0.965533	0.0149351	50.791	KIS(0.966)PPT(0.034)PK	2	1.3714	1	663350	2757700
hsa04510 Focal adhesion	0.00019884	P00533	991	3.146	Up	S	Epidermal growth factor receptor	EGFR	0.99717	3.18482e-07	110.55	MHLPS(0.997)PT(0.003)DSNFYR	3	0.25438	10	29244000	123420000
hsa04510 Focal adhesion	0.00019884	P49023	533	2.231	Up	S	Paxillin	PXN	0.884887	0.0001384	64.377	RGS(0.885)LCS(0.115)GCQKPITGR	3	0.37428	1	4525500	42319000
hsa04510 Focal adhesion	0.00019884	P27361	204	0.478	Down	Y	Mitogen-activated protein kinase 3	MAPK3	0.991617	8.13554e-16	137.27	IADPEHDHTGFLT(0.006)EY(0.992)VAT(0.002)R	3	-0.08141	5	302930000	254780000
hsa04510 Focal adhesion	0.00019884	Q9NVD7	8	2.163	Up	S	Alpha-parvin	PARVA	0.921083	0.00246416	46.89	AT(0.009)S(0.009)PQKS(0.921)PS(0.061)VPK	2	-0.3114	1	18139000	40831000
hsa04510 Focal adhesion	0.00019884	O75116	1137	2.246	Up	S	Rho-associated protein kinase 2	ROCK2	0.806591	7.38193e-16	105.08	SQLQALHIGLDS(0.012)S(0.107)S(0.074)IGS(0.807)GPGDAEADDGFPESR	3	0.97322	3	41199000	221630000
hsa04510 Focal adhesion	0.00019884	O75116	1212	2.107	Up	T	Rho-associated protein kinase 2	ROCK2	0.976784	3.18239e-05	91.616	LFHVRPVT(0.977)QT(0.023)DVYR	3	0.16201	1	982050	4108400
hsa04510 Focal adhesion	0.00019884	Q13017	765	2.881	Up	S	Rho GTPase-activating protein 5	ARHGAP5	1	0.0106682	47.478	HNLDVVS(1)PIPANK	2	-1.1976	1	8930200	37084000
hsa04510 Focal adhesion	0.00019884	Q13017	968	0.454	Down	S	Rho GTPase-activating protein 5	ARHGAP5	1	4.7373e-16	145.52	ESTHQSEDVFLPS(1)PR	2	-1.3664	2	47468000	21588000
hsa04961 Endocrine and other factor-regulated calcium reabsorption	0.156885	P22694	198	2.749	Up	T	cAMP-dependent protein kinase catalytic subunit beta	PRKACB	0.918131	1.0153e-06	86.557	T(0.072)WT(0.918)LCGT(0.009)PEY(0.001)LAPEIILSK	2	0.17803	5	5261100	16229000
hsa04961 Endocrine and other factor-regulated calcium reabsorption	0.156885	P17252	497	2.406	Up	T	Protein kinase C alpha type	PRKCA	0.943521	1.74558e-05	76.21	T(0.944)FCGT(0.056)PDYIAPEIIAYQPYGK	3	0.20004	1	4500800	33263000
hsa04961 Endocrine and other factor-regulated calcium reabsorption	0.156885	P17252	226	2.14	Up	S	Protein kinase C alpha type	PRKCA	0.983807	1.60695e-18	171.56	STLNPQWNES(0.984)FT(0.016)FK	2	0.78182	1	3117500	11806000
hsa04961 Endocrine and other factor-regulated calcium reabsorption	0.156885	P20020	17	0.487	Down	S	Plasma membrane calcium-transporting ATPase 1	ATP2B1	1	2.37644e-09	93.176	NS(1)LKEANHDGDFGITLAELR	3	-0.29848	2	37961000	28498000
hsa04961 Endocrine and other factor-regulated calcium reabsorption	0.156885	Q00610	235	3.747	Up	T	Clathrin heavy chain 1	CLTC	0.999518	0.000144383	68.639	LHIIEVGT(1)PPTGNQPFPK	3	0.10659	1	1220600	6169400
hsa01522 Endocrine resistance	0.00606575	P22694	198	2.749	Up	T	cAMP-dependent protein kinase catalytic subunit beta	PRKACB	0.918131	1.0153e-06	86.557	T(0.072)WT(0.918)LCGT(0.009)PEY(0.001)LAPEIILSK	2	0.17803	5	5261100	16229000
hsa01522 Endocrine resistance	0.00606575	P36507	293	2.686	Up	S	Dual specificity mitogen-activated protein kinase kinase 2	MAP2K2	1	0.000325909	65.184	PVVDGEEGEPHS(1)IS(1)PR	3	-1.5637	2	18265000	84980000
hsa01522 Endocrine resistance	0.00606575	P12931	269	2.179	Up	S	Proto-oncogene tyrosine-protein kinase Src	SRC	1	0.000345614	83.692	DAWEIPRES(1)LR	2	0.50678	1	2541000	9050600
hsa01522 Endocrine resistance	0.00606575	P12931	104	4.594	Up	S	Proto-oncogene tyrosine-protein kinase Src	SRC	0.998943	0.00724998	76.943	TET(0.001)DLS(0.999)FK	2	-0.12273	1	1157300	10316000
hsa01522 Endocrine resistance	0.00606575	P06400	612	2.89	Up	S	Retinoblastoma-associated protein	RB1	0.985157	2.23832e-06	62.554	EGPTDHLESACPLNLPLQNNHT(0.027)AADMY(0.144)LS(0.843)PVRS(0.985)PK	4	0.32806	6	18525000	96085000
hsa01522 Endocrine resistance	0.00606575	P06400	608	2.007	Up	S	Retinoblastoma-associated protein	RB1	0.843468	2.23832e-06	62.554	EGPTDHLESACPLNLPLQNNHT(0.027)AADMY(0.144)LS(0.843)PVRS(0.985)PK	4	0.32806	4	14973000	75136000
hsa01522 Endocrine resistance	0.00606575	P06400	37	10.563	Up	S	Retinoblastoma-associated protein	RB1	0.999985	3.69403e-08	63.638	TAATAAAAAAEPPAPPPPPPPEEDPEQDS(1)GPEDLPLVR	4	1.9685	6	71610000	1183500000
hsa01522 Endocrine resistance	0.00606575	P06400	788	0.322	Down	S	Retinoblastoma-associated protein	RB1	0.998816	1.25288e-05	106.32	S(0.999)PY(0.001)KFPSSPLR	2	-0.13621	1	3378400	1634600
hsa01522 Endocrine resistance	0.00606575	Q05397	910	2.67	Up	S	Focal adhesion kinase 1	PTK2	0.999951	2.2021e-10	126.91	LQPQEIS(1)PPPTANLDR	3	-0.17674	9	208290000	1302400000
hsa01522 Endocrine resistance	0.00606575	P27986	83	2.128	Up	S	Phosphatidylinositol 3-kinase regulatory subunit alpha	PIK3R1	0.965533	0.0149351	50.791	KIS(0.966)PPT(0.034)PK	2	1.3714	1	663350	2757700
hsa01522 Endocrine resistance	0.00606575	P04637	315	2.29	Up	S	Cellular tumor antigen p53	TP53	0.777004	1.09891e-09	134.88	ALPNNTS(0.008)S(0.215)S(0.777)PQPK	2	0.69806	1	5080500	28265000
hsa01522 Endocrine resistance	0.00606575	P04626	998	0.478	Down	S	Receptor tyrosine-protein kinase erbB-2	ERBB2	0.981422	0.00280602	44.158	FVVIQNEDLGPAS(0.981)PLDS(0.013)T(0.005)FYR	3	3.3382	1	2893500	3087300
hsa01522 Endocrine resistance	0.00606575	Q15648	1051	3.402	Up	T	Mediator of RNA polymerase II transcription subunit 1	MED1	0.962704	0.000151617	79.88	S(0.037)QT(0.963)PPGVATPPIPK	2	0.25176	9	35412000	171040000
hsa01522 Endocrine resistance	0.00606575	Q15648	1207	2.61	Up	S	Mediator of RNA polymerase II transcription subunit 1	MED1	0.999949	4.13975e-05	70.094	LAS(1)PMKPVPGTPPSSK	2	0.22974	4	3987400	20884000
hsa01522 Endocrine resistance	0.00606575	P08047	7	0.472	Down	S	Transcription factor Sp1	SP1	0.993765	8.56654e-08	112.74	S(0.006)DQDHS(0.994)MDEMTAVVK	2	0.079664	1	16055000	9909000
hsa01522 Endocrine resistance	0.00606575	P00533	991	3.146	Up	S	Epidermal growth factor receptor	EGFR	0.99717	3.18482e-07	110.55	MHLPS(0.997)PT(0.003)DSNFYR	3	0.25438	10	29244000	123420000
hsa01522 Endocrine resistance	0.00606575	P27361	204	0.478	Down	Y	Mitogen-activated protein kinase 3	MAPK3	0.991617	8.13554e-16	137.27	IADPEHDHTGFLT(0.006)EY(0.992)VAT(0.002)R	3	-0.08141	5	302930000	254780000
hsa01522 Endocrine resistance	0.00606575	P28482	187	0.426	Down	Y	Mitogen-activated protein kinase 1	MAPK1	0.998743	1.68628e-21	156.73	VADPDHDHTGFLTEY(0.999)VAT(0.001)R	3	0.6275	4	175920000	115430000
hsa04062 Chemokine signaling pathway	0.00315372	P22694	198	2.749	Up	T	cAMP-dependent protein kinase catalytic subunit beta	PRKACB	0.918131	1.0153e-06	86.557	T(0.072)WT(0.918)LCGT(0.009)PEY(0.001)LAPEIILSK	2	0.17803	5	5261100	16229000
hsa04062 Chemokine signaling pathway	0.00315372	P12931	269	2.179	Up	S	Proto-oncogene tyrosine-protein kinase Src	SRC	1	0.000345614	83.692	DAWEIPRES(1)LR	2	0.50678	1	2541000	9050600
hsa04062 Chemokine signaling pathway	0.00315372	P12931	104	4.594	Up	S	Proto-oncogene tyrosine-protein kinase Src	SRC	0.998943	0.00724998	76.943	TET(0.001)DLS(0.999)FK	2	-0.12273	1	1157300	10316000
hsa04062 Chemokine signaling pathway	0.00315372	P52735	663	3.281	Up	S	Guanine nucleotide exchange factor VAV2	VAV2	0.932233	0.000478983	53.453	PCPVDGRPPIS(0.068)RPPS(0.932)R	3	-0.71449	2	6675200	29783000
hsa04062 Chemokine signaling pathway	0.00315372	Q9UBI6	26	0.436	Down	S	Guanine nucleotide-binding protein G(I)/G(S)/G(O) subunit gamma-12	GNG12	1	0.00429388	109.11	LEAS(1)IER	2	0.19193	1	20577000	18288000
hsa04062 Chemokine signaling pathway	0.00315372	P28482	187	0.426	Down	Y	Mitogen-activated protein kinase 1	MAPK1	0.998743	1.68628e-21	156.73	VADPDHDHTGFLTEY(0.999)VAT(0.001)R	3	0.6275	4	175920000	115430000
hsa04062 Chemokine signaling pathway	0.00315372	P49407	202	0.007	Down	S	Beta-arrestin-1	ARRB1	1	0.00171812	73.233	PLHLEAS(1)LDK	2	0.13884	1	26690000	398060
hsa04062 Chemokine signaling pathway	0.00315372	Q13153	174	3.537	Up	S	Serine/threonine-protein kinase PAK 1	PAK1	0.906162	3.20183e-06	52.276	AVS(0.001)ET(0.001)PAVPPVS(0.906)EDEDDDDDDAT(0.091)PPPVIAPRPEHT(0.001)K	3	0.65568	1	8659500	90718000
hsa04062 Chemokine signaling pathway	0.00315372	Q13153	223	2.036	Up	S	Serine/threonine-protein kinase PAK 1	PAK1	0.966268	1.35824e-17	134.91	DVATSPIS(0.966)PT(0.033)ENNTTPPDALTR	2	1.76	2	37062000	62240000
hsa04062 Chemokine signaling pathway	0.00315372	Q05397	910	2.67	Up	S	Focal adhesion kinase 1	PTK2	0.999951	2.2021e-10	126.91	LQPQEIS(1)PPPTANLDR	3	-0.17674	9	208290000	1302400000
hsa04062 Chemokine signaling pathway	0.00315372	P27986	83	2.128	Up	S	Phosphatidylinositol 3-kinase regulatory subunit alpha	PIK3R1	0.965533	0.0149351	50.791	KIS(0.966)PPT(0.034)PK	2	1.3714	1	663350	2757700
hsa04062 Chemokine signaling pathway	0.00315372	P27361	204	0.478	Down	Y	Mitogen-activated protein kinase 3	MAPK3	0.991617	8.13554e-16	137.27	IADPEHDHTGFLT(0.006)EY(0.992)VAT(0.002)R	3	-0.08141	5	302930000	254780000
hsa04062 Chemokine signaling pathway	0.00315372	P49023	533	2.231	Up	S	Paxillin	PXN	0.884887	0.0001384	64.377	RGS(0.885)LCS(0.115)GCQKPITGR	3	0.37428	1	4525500	42319000
hsa04062 Chemokine signaling pathway	0.00315372	Q9Y6K9	387	2.824	Up	S	NF-kappa-B essential modulator	IKBKG	1	8.50112e-07	108.63	S(1)PPEEPPDFCCPK	2	1.1822	3	10946000	50739000
hsa04062 Chemokine signaling pathway	0.00315372	O15111	579	2.561	Up	S	Inhibitor of nuclear factor kappa-B kinase subunit alpha	CHUK	0.903186	4.88103e-17	150.69	HRPS(0.096)DHS(0.903)YS(0.001)DSTEMVK	2	0.84968	2	42215000	186290000
hsa04062 Chemokine signaling pathway	0.00315372	P07948	316	3.17	Up	Y	Tyrosine-protein kinase Lyn	LYN	0.973561	0.00786309	49.298	EEPIY(0.974)IIT(0.024)EY(0.002)MAK	2	0.99971	1	905430	2607300
hsa04062 Chemokine signaling pathway	0.00315372	O75116	1137	2.246	Up	S	Rho-associated protein kinase 2	ROCK2	0.806591	7.38193e-16	105.08	SQLQALHIGLDS(0.012)S(0.107)S(0.074)IGS(0.807)GPGDAEADDGFPESR	3	0.97322	3	41199000	221630000
hsa04062 Chemokine signaling pathway	0.00315372	O75116	1212	2.107	Up	T	Rho-associated protein kinase 2	ROCK2	0.976784	3.18239e-05	91.616	LFHVRPVT(0.977)QT(0.023)DVYR	3	0.16201	1	982050	4108400
hsa04062 Chemokine signaling pathway	0.00315372	Q8TEW0	692	3.294	Up	S	Partitioning defective 3 homolog	PARD3	0.844065	1.13588e-09	104.18	S(0.844)PGS(0.156)PPGPELPIETALDDR	3	-0.012358	2	4563200	21667000
hsa04062 Chemokine signaling pathway	0.00315372	Q8TEW0	579	2.028	Up	T	Partitioning defective 3 homolog	PARD3	0.993072	1.29114e-10	128.59	AEDEDIVLT(0.993)PDGT(0.007)R	2	-0.19704	2	10117000	28933000
hsa05231 Choline metabolism in cancer	0.047293	O14939	888	2.47	Up	S	Phospholipase D2	PLD2	0.952505	6.04188e-07	97.271	EYVAVEPLAT(0.047)VS(0.953)PPLAR	2	0.67676	1	248310	1284200
hsa05231 Choline metabolism in cancer	0.047293	P36507	293	2.686	Up	S	Dual specificity mitogen-activated protein kinase kinase 2	MAP2K2	1	0.000325909	65.184	PVVDGEEGEPHS(1)IS(1)PR	3	-1.5637	2	18265000	84980000
hsa05231 Choline metabolism in cancer	0.047293	P17252	497	2.406	Up	T	Protein kinase C alpha type	PRKCA	0.943521	1.74558e-05	76.21	T(0.944)FCGT(0.056)PDYIAPEIIAYQPYGK	3	0.20004	1	4500800	33263000
hsa05231 Choline metabolism in cancer	0.047293	P17252	226	2.14	Up	S	Protein kinase C alpha type	PRKCA	0.983807	1.60695e-18	171.56	STLNPQWNES(0.984)FT(0.016)FK	2	0.78182	1	3117500	11806000
hsa05231 Choline metabolism in cancer	0.047293	P49815	1254	2.755	Up	S	Tuberin	TSC2	0.945094	0.0008868	61.265	S(0.035)LS(0.945)VPAAS(0.016)T(0.004)AKPPPLPR	3	0.15623	1	5254500	27883000
hsa05231 Choline metabolism in cancer	0.047293	Q9Y6W5	308	6.199	Up	S	Wiskott-Aldrich syndrome protein family member 2	WASF2	0.990436	7.73907e-05	53.39	SSVVS(0.005)PS(0.004)HPPPAPPLGS(0.99)PPGPK	3	-0.51774	3	8230600	103150000
hsa05231 Choline metabolism in cancer	0.047293	Q9Y6W5	296	3.416	Up	S	Wiskott-Aldrich syndrome protein family member 2	WASF2	0.789419	1.68829e-05	63.433	RS(0.211)S(0.789)VVS(0.789)PS(0.211)HPPPAPPLGSPPGPK	3	1.2926	2	1730500	21676000
hsa05231 Choline metabolism in cancer	0.047293	Q9Y6W5	293	4.974	Up	S	Wiskott-Aldrich syndrome protein family member 2	WASF2	0.789425	1.68829e-05	63.433	RS(0.211)S(0.789)VVS(0.789)PS(0.211)HPPPAPPLGSPPGPK	3	1.2926	2	1730500	21676000
hsa05231 Choline metabolism in cancer	0.047293	P27986	83	2.128	Up	S	Phosphatidylinositol 3-kinase regulatory subunit alpha	PIK3R1	0.965533	0.0149351	50.791	KIS(0.966)PPT(0.034)PK	2	1.3714	1	663350	2757700
hsa05231 Choline metabolism in cancer	0.047293	P08047	7	0.472	Down	S	Transcription factor Sp1	SP1	0.993765	8.56654e-08	112.74	S(0.006)DQDHS(0.994)MDEMTAVVK	2	0.079664	1	16055000	9909000
hsa05231 Choline metabolism in cancer	0.047293	P27361	204	0.478	Down	Y	Mitogen-activated protein kinase 3	MAPK3	0.991617	8.13554e-16	137.27	IADPEHDHTGFLT(0.006)EY(0.992)VAT(0.002)R	3	-0.08141	5	302930000	254780000
hsa05231 Choline metabolism in cancer	0.047293	P00533	991	3.146	Up	S	Epidermal growth factor receptor	EGFR	0.99717	3.18482e-07	110.55	MHLPS(0.997)PT(0.003)DSNFYR	3	0.25438	10	29244000	123420000
hsa05231 Choline metabolism in cancer	0.047293	P28482	187	0.426	Down	Y	Mitogen-activated protein kinase 1	MAPK1	0.998743	1.68628e-21	156.73	VADPDHDHTGFLTEY(0.999)VAT(0.001)R	3	0.6275	4	175920000	115430000
hsa05218 Melanoma	0.0340851	P00533	991	3.146	Up	S	Epidermal growth factor receptor	EGFR	0.99717	3.18482e-07	110.55	MHLPS(0.997)PT(0.003)DSNFYR	3	0.25438	10	29244000	123420000
hsa05218 Melanoma	0.0340851	P27361	204	0.478	Down	Y	Mitogen-activated protein kinase 3	MAPK3	0.991617	8.13554e-16	137.27	IADPEHDHTGFLT(0.006)EY(0.992)VAT(0.002)R	3	-0.08141	5	302930000	254780000
hsa05218 Melanoma	0.0340851	P36507	293	2.686	Up	S	Dual specificity mitogen-activated protein kinase kinase 2	MAP2K2	1	0.000325909	65.184	PVVDGEEGEPHS(1)IS(1)PR	3	-1.5637	2	18265000	84980000
hsa05218 Melanoma	0.0340851	P06400	612	2.89	Up	S	Retinoblastoma-associated protein	RB1	0.985157	2.23832e-06	62.554	EGPTDHLESACPLNLPLQNNHT(0.027)AADMY(0.144)LS(0.843)PVRS(0.985)PK	4	0.32806	6	18525000	96085000
hsa05218 Melanoma	0.0340851	P06400	608	2.007	Up	S	Retinoblastoma-associated protein	RB1	0.843468	2.23832e-06	62.554	EGPTDHLESACPLNLPLQNNHT(0.027)AADMY(0.144)LS(0.843)PVRS(0.985)PK	4	0.32806	4	14973000	75136000
hsa05218 Melanoma	0.0340851	P06400	37	10.563	Up	S	Retinoblastoma-associated protein	RB1	0.999985	3.69403e-08	63.638	TAATAAAAAAEPPAPPPPPPPEEDPEQDS(1)GPEDLPLVR	4	1.9685	6	71610000	1183500000
hsa05218 Melanoma	0.0340851	P06400	788	0.322	Down	S	Retinoblastoma-associated protein	RB1	0.998816	1.25288e-05	106.32	S(0.999)PY(0.001)KFPSSPLR	2	-0.13621	1	3378400	1634600
hsa05218 Melanoma	0.0340851	P28482	187	0.426	Down	Y	Mitogen-activated protein kinase 1	MAPK1	0.998743	1.68628e-21	156.73	VADPDHDHTGFLTEY(0.999)VAT(0.001)R	3	0.6275	4	175920000	115430000
hsa05218 Melanoma	0.0340851	P27986	83	2.128	Up	S	Phosphatidylinositol 3-kinase regulatory subunit alpha	PIK3R1	0.965533	0.0149351	50.791	KIS(0.966)PPT(0.034)PK	2	1.3714	1	663350	2757700
hsa05218 Melanoma	0.0340851	P04637	315	2.29	Up	S	Cellular tumor antigen p53	TP53	0.777004	1.09891e-09	134.88	ALPNNTS(0.008)S(0.215)S(0.777)PQPK	2	0.69806	1	5080500	28265000
hsa04666 Fc gamma R-mediated phagocytosis	0.0743574	O14939	888	2.47	Up	S	Phospholipase D2	PLD2	0.952505	6.04188e-07	97.271	EYVAVEPLAT(0.047)VS(0.953)PPLAR	2	0.67676	1	248310	1284200
hsa04666 Fc gamma R-mediated phagocytosis	0.0743574	Q13153	174	3.537	Up	S	Serine/threonine-protein kinase PAK 1	PAK1	0.906162	3.20183e-06	52.276	AVS(0.001)ET(0.001)PAVPPVS(0.906)EDEDDDDDDAT(0.091)PPPVIAPRPEHT(0.001)K	3	0.65568	1	8659500	90718000
hsa04666 Fc gamma R-mediated phagocytosis	0.0743574	Q13153	223	2.036	Up	S	Serine/threonine-protein kinase PAK 1	PAK1	0.966268	1.35824e-17	134.91	DVATSPIS(0.966)PT(0.033)ENNTTPPDALTR	2	1.76	2	37062000	62240000
hsa04666 Fc gamma R-mediated phagocytosis	0.0743574	P17252	497	2.406	Up	T	Protein kinase C alpha type	PRKCA	0.943521	1.74558e-05	76.21	T(0.944)FCGT(0.056)PDYIAPEIIAYQPYGK	3	0.20004	1	4500800	33263000
hsa04666 Fc gamma R-mediated phagocytosis	0.0743574	P17252	226	2.14	Up	S	Protein kinase C alpha type	PRKCA	0.983807	1.60695e-18	171.56	STLNPQWNES(0.984)FT(0.016)FK	2	0.78182	1	3117500	11806000
hsa04666 Fc gamma R-mediated phagocytosis	0.0743574	P52735	663	3.281	Up	S	Guanine nucleotide exchange factor VAV2	VAV2	0.932233	0.000478983	53.453	PCPVDGRPPIS(0.068)RPPS(0.932)R	3	-0.71449	2	6675200	29783000
hsa04666 Fc gamma R-mediated phagocytosis	0.0743574	O00499	348	3.694	Up	T	Myc box-dependent-interacting protein 1	BIN1	0.945725	0.00174621	51.76	GPPVPPPPKHT(0.946)PS(0.054)K	3	-0.066856	1	405630	2017500
hsa04666 Fc gamma R-mediated phagocytosis	0.0743574	O00499	296	2.303	Up	S	Myc box-dependent-interacting protein 1	BIN1	0.999866	4.16695e-13	122.39	GNKS(1)PS(1)PPDGS(0.001)PAATPEIR	2	1.2273	4	112210000	368400000
hsa04666 Fc gamma R-mediated phagocytosis	0.0743574	O00499	303	2.3	Up	S	Myc box-dependent-interacting protein 1	BIN1	0.994482	3.11803e-13	135.18	S(0.409)PS(0.595)PPDGS(0.994)PAAT(0.002)PEIR	2	1.359	2	18870000	74181000
hsa04666 Fc gamma R-mediated phagocytosis	0.0743574	Q9Y6W5	308	6.199	Up	S	Wiskott-Aldrich syndrome protein family member 2	WASF2	0.990436	7.73907e-05	53.39	SSVVS(0.005)PS(0.004)HPPPAPPLGS(0.99)PPGPK	3	-0.51774	3	8230600	103150000
hsa04666 Fc gamma R-mediated phagocytosis	0.0743574	Q9Y6W5	296	3.416	Up	S	Wiskott-Aldrich syndrome protein family member 2	WASF2	0.789419	1.68829e-05	63.433	RS(0.211)S(0.789)VVS(0.789)PS(0.211)HPPPAPPLGSPPGPK	3	1.2926	2	1730500	21676000
hsa04666 Fc gamma R-mediated phagocytosis	0.0743574	Q9Y6W5	293	4.974	Up	S	Wiskott-Aldrich syndrome protein family member 2	WASF2	0.789425	1.68829e-05	63.433	RS(0.211)S(0.789)VVS(0.789)PS(0.211)HPPPAPPLGSPPGPK	3	1.2926	2	1730500	21676000
hsa04666 Fc gamma R-mediated phagocytosis	0.0743574	P27986	83	2.128	Up	S	Phosphatidylinositol 3-kinase regulatory subunit alpha	PIK3R1	0.965533	0.0149351	50.791	KIS(0.966)PPT(0.034)PK	2	1.3714	1	663350	2757700
hsa04666 Fc gamma R-mediated phagocytosis	0.0743574	P27361	204	0.478	Down	Y	Mitogen-activated protein kinase 3	MAPK3	0.991617	8.13554e-16	137.27	IADPEHDHTGFLT(0.006)EY(0.992)VAT(0.002)R	3	-0.08141	5	302930000	254780000
hsa04666 Fc gamma R-mediated phagocytosis	0.0743574	P07948	316	3.17	Up	Y	Tyrosine-protein kinase Lyn	LYN	0.973561	0.00786309	49.298	EEPIY(0.974)IIT(0.024)EY(0.002)MAK	2	0.99971	1	905430	2607300
hsa04666 Fc gamma R-mediated phagocytosis	0.0743574	P28482	187	0.426	Down	Y	Mitogen-activated protein kinase 1	MAPK1	0.998743	1.68628e-21	156.73	VADPDHDHTGFLTEY(0.999)VAT(0.001)R	3	0.6275	4	175920000	115430000
hsa04666 Fc gamma R-mediated phagocytosis	0.0743574	Q9ULH1	839	2.663	Up	S	Arf-GAP with SH3 domain, ANK repeat and PH domain-containing protein 1	ASAP1	0.970192	0.000206287	73.688	T(0.03)LS(0.97)DPPS(1)PLPHGPPNK	2	2.0928	3	89815000	175940000
hsa04270 Vascular smooth muscle contraction	0.0585154	P22694	198	2.749	Up	T	cAMP-dependent protein kinase catalytic subunit beta	PRKACB	0.918131	1.0153e-06	86.557	T(0.072)WT(0.918)LCGT(0.009)PEY(0.001)LAPEIILSK	2	0.17803	5	5261100	16229000
hsa04270 Vascular smooth muscle contraction	0.0585154	P36507	293	2.686	Up	S	Dual specificity mitogen-activated protein kinase kinase 2	MAP2K2	1	0.000325909	65.184	PVVDGEEGEPHS(1)IS(1)PR	3	-1.5637	2	18265000	84980000
hsa04270 Vascular smooth muscle contraction	0.0585154	P17252	497	2.406	Up	T	Protein kinase C alpha type	PRKCA	0.943521	1.74558e-05	76.21	T(0.944)FCGT(0.056)PDYIAPEIIAYQPYGK	3	0.20004	1	4500800	33263000
hsa04270 Vascular smooth muscle contraction	0.0585154	P17252	226	2.14	Up	S	Protein kinase C alpha type	PRKCA	0.983807	1.60695e-18	171.56	STLNPQWNES(0.984)FT(0.016)FK	2	0.78182	1	3117500	11806000
hsa04270 Vascular smooth muscle contraction	0.0585154	Q9NZN5	637	2.394	Up	S	Rho guanine nucleotide exchange factor 12	ARHGEF12	0.989828	2.2707e-26	179.84	HLSTPSS(0.009)VS(0.99)PEPQDSAK	2	-0.85697	4	70696000	192570000
hsa04270 Vascular smooth muscle contraction	0.0585154	P62140	316	2.56	Up	T	Serine/threonine-protein phosphatase PP1-beta catalytic subunit	PPP1CB	0.909463	0.00024678	60.062	Y(0.002)QY(0.013)GGLNS(0.076)GRPVT(0.909)PPR	3	0.40425	4	96445000	278810000
hsa04270 Vascular smooth muscle contraction	0.0585154	O15085	592	0.172	Down	S	Rho guanine nucleotide exchange factor 11	ARHGEF11	0.826202	0.00257583	55.437	LS(0.324)T(0.85)GS(0.826)FPEDLLESDSSR	2	-0.42288	2	23471000	3495600
hsa04270 Vascular smooth muscle contraction	0.0585154	O15085	590	0.172	Down	T	Rho guanine nucleotide exchange factor 11	ARHGEF11	0.849656	0.00257583	55.437	LS(0.324)T(0.85)GS(0.826)FPEDLLESDSSR	2	-0.42288	2	23471000	3495600
hsa04270 Vascular smooth muscle contraction	0.0585154	O15085	150	10.258	Up	S	Rho guanine nucleotide exchange factor 11	ARHGEF11	0.973734	7.58329e-07	84.195	IT(0.005)S(0.021)VIPS(0.974)PPPPPPLPPPQR	2	0.46029	8	528180	10698000
hsa04270 Vascular smooth muscle contraction	0.0585154	O14974	409	2.071	Up	S	Protein phosphatase 1 regulatory subunit 12A	PPP1R12A	0.84535	9.95249e-11	65.9	TKPLASVTNANTSSTQAAPVAVTTPT(0.001)VS(0.001)S(0.001)GQAT(0.01)PT(0.141)S(0.845)PIKK	4	-0.32718	3	13294000	82263000
hsa04270 Vascular smooth muscle contraction	0.0585154	O14974	696	0.487	Down	T	Protein phosphatase 1 regulatory subunit 12A	PPP1R12A	0.89937	9.19622e-27	180.63	RS(0.099)T(0.899)QGVT(0.001)LTDLQEAEK	2	2.4149	2	26401000	20112000
hsa04270 Vascular smooth muscle contraction	0.0585154	P27361	204	0.478	Down	Y	Mitogen-activated protein kinase 3	MAPK3	0.991617	8.13554e-16	137.27	IADPEHDHTGFLT(0.006)EY(0.992)VAT(0.002)R	3	-0.08141	5	302930000	254780000
hsa04270 Vascular smooth muscle contraction	0.0585154	Q92888	863	2.549	Up	S	Rho guanine nucleotide exchange factor 1	ARHGEF1	1	9.80881e-05	70.986	DGDGVPGGGPLS(1)PAR	2	0.12075	2	56193000	335830000
hsa04270 Vascular smooth muscle contraction	0.0585154	O75116	1137	2.246	Up	S	Rho-associated protein kinase 2	ROCK2	0.806591	7.38193e-16	105.08	SQLQALHIGLDS(0.012)S(0.107)S(0.074)IGS(0.807)GPGDAEADDGFPESR	3	0.97322	3	41199000	221630000
hsa04270 Vascular smooth muscle contraction	0.0585154	O75116	1212	2.107	Up	T	Rho-associated protein kinase 2	ROCK2	0.976784	3.18239e-05	91.616	LFHVRPVT(0.977)QT(0.023)DVYR	3	0.16201	1	982050	4108400
hsa04270 Vascular smooth muscle contraction	0.0585154	P28482	187	0.426	Down	Y	Mitogen-activated protein kinase 1	MAPK1	0.998743	1.68628e-21	156.73	VADPDHDHTGFLTEY(0.999)VAT(0.001)R	3	0.6275	4	175920000	115430000
hsa01521 EGFR tyrosine kinase inhibitor resistance	0.0857545	P36507	293	2.686	Up	S	Dual specificity mitogen-activated protein kinase kinase 2	MAP2K2	1	0.000325909	65.184	PVVDGEEGEPHS(1)IS(1)PR	3	-1.5637	2	18265000	84980000
hsa01521 EGFR tyrosine kinase inhibitor resistance	0.0857545	P17252	497	2.406	Up	T	Protein kinase C alpha type	PRKCA	0.943521	1.74558e-05	76.21	T(0.944)FCGT(0.056)PDYIAPEIIAYQPYGK	3	0.20004	1	4500800	33263000
hsa01521 EGFR tyrosine kinase inhibitor resistance	0.0857545	P17252	226	2.14	Up	S	Protein kinase C alpha type	PRKCA	0.983807	1.60695e-18	171.56	STLNPQWNES(0.984)FT(0.016)FK	2	0.78182	1	3117500	11806000
hsa01521 EGFR tyrosine kinase inhibitor resistance	0.0857545	P12931	269	2.179	Up	S	Proto-oncogene tyrosine-protein kinase Src	SRC	1	0.000345614	83.692	DAWEIPRES(1)LR	2	0.50678	1	2541000	9050600
hsa01521 EGFR tyrosine kinase inhibitor resistance	0.0857545	P12931	104	4.594	Up	S	Proto-oncogene tyrosine-protein kinase Src	SRC	0.998943	0.00724998	76.943	TET(0.001)DLS(0.999)FK	2	-0.12273	1	1157300	10316000
hsa01521 EGFR tyrosine kinase inhibitor resistance	0.0857545	P27986	83	2.128	Up	S	Phosphatidylinositol 3-kinase regulatory subunit alpha	PIK3R1	0.965533	0.0149351	50.791	KIS(0.966)PPT(0.034)PK	2	1.3714	1	663350	2757700
hsa01521 EGFR tyrosine kinase inhibitor resistance	0.0857545	P04626	998	0.478	Down	S	Receptor tyrosine-protein kinase erbB-2	ERBB2	0.981422	0.00280602	44.158	FVVIQNEDLGPAS(0.981)PLDS(0.013)T(0.005)FYR	3	3.3382	1	2893500	3087300
hsa01521 EGFR tyrosine kinase inhibitor resistance	0.0857545	P62753	240	0.405	Down	S	40S ribosomal protein S6	RPS6	0.801766	0.000615693	74.649	LS(0.045)S(0.955)LRAS(0.802)T(0.036)S(0.162)K	2	-0.20384	5	2036500000	1104000000
hsa01521 EGFR tyrosine kinase inhibitor resistance	0.0857545	P62753	241	0.344	Down	T	40S ribosomal protein S6	RPS6	0.862821	2.45692e-05	107.69	RLS(0.122)S(0.878)LRAS(0.12)T(0.863)S(0.018)K	2	-0.092826	3	498410000	331620000
hsa01521 EGFR tyrosine kinase inhibitor resistance	0.0857545	P62753	236	0.409	Down	S	40S ribosomal protein S6	RPS6	0.988517	2.45692e-05	107.69	LS(0.011)S(0.989)LRAS(0.623)T(0.189)S(0.189)K	2	-0.1271	8	2534900000	1435600000
hsa01521 EGFR tyrosine kinase inhibitor resistance	0.0857545	P62753	235	0.261	Down	S	40S ribosomal protein S6	RPS6	0.975427	0.00195018	51.526	RLS(0.975)S(0.953)LRAS(0.195)T(0.605)S(0.271)K	2	-0.35561	2	1284600000	629460000
hsa01521 EGFR tyrosine kinase inhibitor resistance	0.0857545	P27361	204	0.478	Down	Y	Mitogen-activated protein kinase 3	MAPK3	0.991617	8.13554e-16	137.27	IADPEHDHTGFLT(0.006)EY(0.992)VAT(0.002)R	3	-0.08141	5	302930000	254780000
hsa01521 EGFR tyrosine kinase inhibitor resistance	0.0857545	P00533	991	3.146	Up	S	Epidermal growth factor receptor	EGFR	0.99717	3.18482e-07	110.55	MHLPS(0.997)PT(0.003)DSNFYR	3	0.25438	10	29244000	123420000
hsa01521 EGFR tyrosine kinase inhibitor resistance	0.0857545	P28482	187	0.426	Down	Y	Mitogen-activated protein kinase 1	MAPK1	0.998743	1.68628e-21	156.73	VADPDHDHTGFLTEY(0.999)VAT(0.001)R	3	0.6275	4	175920000	115430000
hsa04650 Natural killer cell mediated cytotoxicity	0.0692335	P27361	204	0.478	Down	Y	Mitogen-activated protein kinase 3	MAPK3	0.991617	8.13554e-16	137.27	IADPEHDHTGFLT(0.006)EY(0.992)VAT(0.002)R	3	-0.08141	5	302930000	254780000
hsa04650 Natural killer cell mediated cytotoxicity	0.0692335	P36507	293	2.686	Up	S	Dual specificity mitogen-activated protein kinase kinase 2	MAP2K2	1	0.000325909	65.184	PVVDGEEGEPHS(1)IS(1)PR	3	-1.5637	2	18265000	84980000
hsa04650 Natural killer cell mediated cytotoxicity	0.0692335	Q13153	174	3.537	Up	S	Serine/threonine-protein kinase PAK 1	PAK1	0.906162	3.20183e-06	52.276	AVS(0.001)ET(0.001)PAVPPVS(0.906)EDEDDDDDDAT(0.091)PPPVIAPRPEHT(0.001)K	3	0.65568	1	8659500	90718000
hsa04650 Natural killer cell mediated cytotoxicity	0.0692335	Q13153	223	2.036	Up	S	Serine/threonine-protein kinase PAK 1	PAK1	0.966268	1.35824e-17	134.91	DVATSPIS(0.966)PT(0.033)ENNTTPPDALTR	2	1.76	2	37062000	62240000
hsa04650 Natural killer cell mediated cytotoxicity	0.0692335	P17252	497	2.406	Up	T	Protein kinase C alpha type	PRKCA	0.943521	1.74558e-05	76.21	T(0.944)FCGT(0.056)PDYIAPEIIAYQPYGK	3	0.20004	1	4500800	33263000
hsa04650 Natural killer cell mediated cytotoxicity	0.0692335	P17252	226	2.14	Up	S	Protein kinase C alpha type	PRKCA	0.983807	1.60695e-18	171.56	STLNPQWNES(0.984)FT(0.016)FK	2	0.78182	1	3117500	11806000
hsa04650 Natural killer cell mediated cytotoxicity	0.0692335	O00220	424	0.439	Down	S	Tumor necrosis factor receptor superfamily member 10A	TNFRSF10A	0.998973	0.000566847	58.98	NAS(0.999)IHT(0.001)LLDALER	2	2.0235	1	1422900	795940
hsa04650 Natural killer cell mediated cytotoxicity	0.0692335	P52735	663	3.281	Up	S	Guanine nucleotide exchange factor VAV2	VAV2	0.932233	0.000478983	53.453	PCPVDGRPPIS(0.068)RPPS(0.932)R	3	-0.71449	2	6675200	29783000
hsa04650 Natural killer cell mediated cytotoxicity	0.0692335	P28482	187	0.426	Down	Y	Mitogen-activated protein kinase 1	MAPK1	0.998743	1.68628e-21	156.73	VADPDHDHTGFLTEY(0.999)VAT(0.001)R	3	0.6275	4	175920000	115430000
hsa04650 Natural killer cell mediated cytotoxicity	0.0692335	P27986	83	2.128	Up	S	Phosphatidylinositol 3-kinase regulatory subunit alpha	PIK3R1	0.965533	0.0149351	50.791	KIS(0.966)PPT(0.034)PK	2	1.3714	1	663350	2757700
hsa03430 Mismatch repair	0.234161	P52701	1085	3.232	Up	T	DNA mismatch repair protein Msh6	MSH6	1	0.00272786	40.278	PVILLPEDT(1)PPFLELK	3	-0.38797	1	113100	483060
hsa03430 Mismatch repair	0.234161	P18858	819	2.048	Up	S	DNA ligase 1	LIG1	1	0.00395971	67.207	ALVLPS(1)PR	2	-0.46102	2	2187100	6879400
hsa03430 Mismatch repair	0.234161	P27694	38	2.018	Up	S	Replication protein A 70 kDa DNA-binding subunit	RPA1	0.973095	0.00308216	55.04	PIT(0.013)T(0.013)GNS(0.973)PPR	2	-0.37376	2	27404000	87952000
hsa04714 Thermogenesis	0.0325922	P22694	198	2.749	Up	T	cAMP-dependent protein kinase catalytic subunit beta	PRKACB	0.918131	1.0153e-06	86.557	T(0.072)WT(0.918)LCGT(0.009)PEY(0.001)LAPEIILSK	2	0.17803	5	5261100	16229000
hsa04714 Thermogenesis	0.0325922	Q8TAQ2	347	3.474	Up	S	SWI/SNF complex subunit SMARCC2	SMARCC2	0.999998	8.6403e-08	77.731	DMDEPS(1)PVPNVEEVTLPK	2	-0.28465	10	172000000	933890000
hsa04714 Thermogenesis	0.0325922	O60341	69	3.109	Up	S	Lysine-specific histone demethylase 1A	KDM1A	0.982855	3.40769e-07	51.953	EPPRAS(0.983)PPGGLAEPPGS(0.012)AGPQAGPT(0.003)VVPGS(0.001)AT(0.001)PMETGIAETPEGR	4	0.23996	3	13358000	121100000
hsa04714 Thermogenesis	0.0325922	O60341	166	4.461	Up	S	Lysine-specific histone demethylase 1A	KDM1A	0.999597	4.55954e-06	59.048	LPPPPPQAPPEEENES(1)EPEEPSGVEGAAFQSR	3	1.5572	7	16487000	225390000
hsa04714 Thermogenesis	0.0325922	P49815	1254	2.755	Up	S	Tuberin	TSC2	0.945094	0.0008868	61.265	S(0.035)LS(0.945)VPAAS(0.016)T(0.004)AKPPPLPR	3	0.15623	1	5254500	27883000
hsa04714 Thermogenesis	0.0325922	Q7LBC6	278	0.36	Down	S	Lysine-specific demethylase 3B	KDM3B	1	0.00117406	92.611	KRES(1)IEGK	3	0.81837	3	8129200	2342400
hsa04714 Thermogenesis	0.0325922	Q8N6T7	294	2.855	Up	T	NAD-dependent protein deacetylase sirtuin-6	SIRT6	1	0.000822838	90.229	ALPPLPRPPT(1)PK	3	-0.60795	9	54310000	386410000
hsa04714 Thermogenesis	0.0325922	Q8N6T7	338	2.396	Up	S	NAD-dependent protein deacetylase sirtuin-6	SIRT6	0.819214	8.11159e-06	99.069	ERPT(0.181)S(0.819)PAPHRPPK	3	-0.19027	9	230150000	1430900000
hsa04714 Thermogenesis	0.0325922	P62753	240	0.405	Down	S	40S ribosomal protein S6	RPS6	0.801766	0.000615693	74.649	LS(0.045)S(0.955)LRAS(0.802)T(0.036)S(0.162)K	2	-0.20384	5	2036500000	1104000000
hsa04714 Thermogenesis	0.0325922	P62753	241	0.344	Down	T	40S ribosomal protein S6	RPS6	0.862821	2.45692e-05	107.69	RLS(0.122)S(0.878)LRAS(0.12)T(0.863)S(0.018)K	2	-0.092826	3	498410000	331620000
hsa04714 Thermogenesis	0.0325922	P62753	236	0.409	Down	S	40S ribosomal protein S6	RPS6	0.988517	2.45692e-05	107.69	LS(0.011)S(0.989)LRAS(0.623)T(0.189)S(0.189)K	2	-0.1271	8	2534900000	1435600000
hsa04714 Thermogenesis	0.0325922	P62753	235	0.261	Down	S	40S ribosomal protein S6	RPS6	0.975427	0.00195018	51.526	RLS(0.975)S(0.953)LRAS(0.195)T(0.605)S(0.271)K	2	-0.35561	2	1284600000	629460000
hsa04714 Thermogenesis	0.0325922	Q92922	330	3.044	Up	S	SWI/SNF complex subunit SMARCC1	SMARCC1	0.999998	5.72452e-06	107.06	KHS(1)PS(1)PPPPTPTESR	3	0.61438	26	563130000	1911000000
hsa04714 Thermogenesis	0.0325922	O14497	772	5.818	Up	S	AT-rich interactive domain-containing protein 1A	ARID1A	0.891111	1.6121e-06	87.511	NPQMPQYSS(0.002)PQPGS(0.106)ALS(0.891)PR	2	-0.53467	2	1204200	15272000
hsa04714 Thermogenesis	0.0325922	O14497	1755	2.051	Up	S	AT-rich interactive domain-containing protein 1A	ARID1A	0.803089	1.43541e-09	98.957	VS(0.197)S(0.803)PAPMEGGEEEEELLGPK	2	0.33198	6	229590000	669670000
hsa04714 Thermogenesis	0.0325922	O14497	696	2.159	Up	S	AT-rich interactive domain-containing protein 1A	ARID1A	0.99453	1.89354e-20	148.85	GPS(0.995)PS(0.005)PVGSPASVAQSR	2	-0.71573	2	2651600	14926000
hsa04714 Thermogenesis	0.0325922	P51532	1452	2.222	Up	S	Transcription activator BRG1	SMARCA4	1	1.22074e-08	101.6	LS(1)PNPPNLTK	2	0.07082	20	399890000	1455400000
hsa04714 Thermogenesis	0.0325922	Q8N122	722	0.497	Down	S	Regulatory-associated protein of mTOR	RPTOR	0.796352	0.00472592	55.314	S(0.002)VS(0.195)S(0.796)Y(0.007)GNIR	2	-0.65002	1	88154000	96665000
hsa04714 Thermogenesis	0.0325922	O95573	683	2.669	Up	S	Long-chain-fatty-acid--CoA ligase 3	ACSL3	0.866042	0.000203965	50.986	IRLS(0.866)PEPWT(0.129)PET(0.005)GLVTDAFK	3	0.57832	1	513790	2655200
hsa05205 Proteoglycans in cancer	0.000304122	P22694	198	2.749	Up	T	cAMP-dependent protein kinase catalytic subunit beta	PRKACB	0.918131	1.0153e-06	86.557	T(0.072)WT(0.918)LCGT(0.009)PEY(0.001)LAPEIILSK	2	0.17803	5	5261100	16229000
hsa05205 Proteoglycans in cancer	0.000304122	P12931	269	2.179	Up	S	Proto-oncogene tyrosine-protein kinase Src	SRC	1	0.000345614	83.692	DAWEIPRES(1)LR	2	0.50678	1	2541000	9050600
hsa05205 Proteoglycans in cancer	0.000304122	P12931	104	4.594	Up	S	Proto-oncogene tyrosine-protein kinase Src	SRC	0.998943	0.00724998	76.943	TET(0.001)DLS(0.999)FK	2	-0.12273	1	1157300	10316000
hsa05205 Proteoglycans in cancer	0.000304122	Q9NZN5	637	2.394	Up	S	Rho guanine nucleotide exchange factor 12	ARHGEF12	0.989828	2.2707e-26	179.84	HLSTPSS(0.009)VS(0.99)PEPQDSAK	2	-0.85697	4	70696000	192570000
hsa05205 Proteoglycans in cancer	0.000304122	P62140	316	2.56	Up	T	Serine/threonine-protein phosphatase PP1-beta catalytic subunit	PPP1CB	0.909463	0.00024678	60.062	Y(0.002)QY(0.013)GGLNS(0.076)GRPVT(0.909)PPR	3	0.40425	4	96445000	278810000
hsa05205 Proteoglycans in cancer	0.000304122	P52735	663	3.281	Up	S	Guanine nucleotide exchange factor VAV2	VAV2	0.932233	0.000478983	53.453	PCPVDGRPPIS(0.068)RPPS(0.932)R	3	-0.71449	2	6675200	29783000
hsa05205 Proteoglycans in cancer	0.000304122	Q14315	2233	0.487	Down	S	Filamin-C	FLNC	0.999997	0.000379814	107.03	LGS(1)FGSITR	2	-0.41086	4	68188000	29357000
hsa05205 Proteoglycans in cancer	0.000304122	O14974	409	2.071	Up	S	Protein phosphatase 1 regulatory subunit 12A	PPP1R12A	0.84535	9.95249e-11	65.9	TKPLASVTNANTSSTQAAPVAVTTPT(0.001)VS(0.001)S(0.001)GQAT(0.01)PT(0.141)S(0.845)PIKK	4	-0.32718	3	13294000	82263000
hsa05205 Proteoglycans in cancer	0.000304122	O14974	696	0.487	Down	T	Protein phosphatase 1 regulatory subunit 12A	PPP1R12A	0.89937	9.19622e-27	180.63	RS(0.099)T(0.899)QGVT(0.001)LTDLQEAEK	2	2.4149	2	26401000	20112000
hsa05205 Proteoglycans in cancer	0.000304122	P04626	998	0.478	Down	S	Receptor tyrosine-protein kinase erbB-2	ERBB2	0.981422	0.00280602	44.158	FVVIQNEDLGPAS(0.981)PLDS(0.013)T(0.005)FYR	3	3.3382	1	2893500	3087300
hsa05205 Proteoglycans in cancer	0.000304122	P62753	240	0.405	Down	S	40S ribosomal protein S6	RPS6	0.801766	0.000615693	74.649	LS(0.045)S(0.955)LRAS(0.802)T(0.036)S(0.162)K	2	-0.20384	5	2036500000	1104000000
hsa05205 Proteoglycans in cancer	0.000304122	P62753	241	0.344	Down	T	40S ribosomal protein S6	RPS6	0.862821	2.45692e-05	107.69	RLS(0.122)S(0.878)LRAS(0.12)T(0.863)S(0.018)K	2	-0.092826	3	498410000	331620000
hsa05205 Proteoglycans in cancer	0.000304122	P62753	236	0.409	Down	S	40S ribosomal protein S6	RPS6	0.988517	2.45692e-05	107.69	LS(0.011)S(0.989)LRAS(0.623)T(0.189)S(0.189)K	2	-0.1271	8	2534900000	1435600000
hsa05205 Proteoglycans in cancer	0.000304122	P62753	235	0.261	Down	S	40S ribosomal protein S6	RPS6	0.975427	0.00195018	51.526	RLS(0.975)S(0.953)LRAS(0.195)T(0.605)S(0.271)K	2	-0.35561	2	1284600000	629460000
hsa05205 Proteoglycans in cancer	0.000304122	P46940	1443	0.493	Down	S	Ras GTPase-activating-like protein IQGAP1	IQGAP1	0.860189	1.19228e-06	98.391	S(0.138)KS(0.86)VKEDS(0.001)NLTLQEK	3	-0.61731	4	129000000	99209000
hsa05205 Proteoglycans in cancer	0.000304122	P62070	186	2.439	Up	S	Ras-related protein R-Ras2	RRAS2	0.999938	1.74984e-21	184.83	KFQEQECPPS(1)PEPTR	2	0.88928	17	770890000	2442700000
hsa05205 Proteoglycans in cancer	0.000304122	P28482	187	0.426	Down	Y	Mitogen-activated protein kinase 1	MAPK1	0.998743	1.68628e-21	156.73	VADPDHDHTGFLTEY(0.999)VAT(0.001)R	3	0.6275	4	175920000	115430000
hsa05205 Proteoglycans in cancer	0.000304122	Q14247	401	3.394	Up	T	Src substrate cortactin	CTTN	0.989503	3.47211e-09	118.32	T(0.01)QT(0.99)PPVS(1)PAPQPTEER	2	0.72424	24	1293400000	5330400000
hsa05205 Proteoglycans in cancer	0.000304122	Q14247	405	2.273	Up	S	Src substrate cortactin	CTTN	0.999835	1.17731e-07	102.07	T(0.01)QT(0.99)PPVS(1)PAPQPTEER	2	0.72424	13	761570000	3031700000
hsa05205 Proteoglycans in cancer	0.000304122	P17252	497	2.406	Up	T	Protein kinase C alpha type	PRKCA	0.943521	1.74558e-05	76.21	T(0.944)FCGT(0.056)PDYIAPEIIAYQPYGK	3	0.20004	1	4500800	33263000
hsa05205 Proteoglycans in cancer	0.000304122	P17252	226	2.14	Up	S	Protein kinase C alpha type	PRKCA	0.983807	1.60695e-18	171.56	STLNPQWNES(0.984)FT(0.016)FK	2	0.78182	1	3117500	11806000
hsa05205 Proteoglycans in cancer	0.000304122	Q13153	174	3.537	Up	S	Serine/threonine-protein kinase PAK 1	PAK1	0.906162	3.20183e-06	52.276	AVS(0.001)ET(0.001)PAVPPVS(0.906)EDEDDDDDDAT(0.091)PPPVIAPRPEHT(0.001)K	3	0.65568	1	8659500	90718000
hsa05205 Proteoglycans in cancer	0.000304122	Q13153	223	2.036	Up	S	Serine/threonine-protein kinase PAK 1	PAK1	0.966268	1.35824e-17	134.91	DVATSPIS(0.966)PT(0.033)ENNTTPPDALTR	2	1.76	2	37062000	62240000
hsa05205 Proteoglycans in cancer	0.000304122	P36507	293	2.686	Up	S	Dual specificity mitogen-activated protein kinase kinase 2	MAP2K2	1	0.000325909	65.184	PVVDGEEGEPHS(1)IS(1)PR	3	-1.5637	2	18265000	84980000
hsa05205 Proteoglycans in cancer	0.000304122	Q05397	910	2.67	Up	S	Focal adhesion kinase 1	PTK2	0.999951	2.2021e-10	126.91	LQPQEIS(1)PPPTANLDR	3	-0.17674	9	208290000	1302400000
hsa05205 Proteoglycans in cancer	0.000304122	O75369	1505	0.195	Down	S	Filamin-B	FLNB	0.999998	0.00149964	68.978	YADEEIPRS(1)PFK	2	1.7829	1	49578000	39171000
hsa05205 Proteoglycans in cancer	0.000304122	O75369	2478	2.072	Up	S	Filamin-B	FLNB	0.999699	6.6813e-24	157.12	LVS(1)PGSANETSSILVESVTR	2	0.98027	5	47940000	217170000
hsa05205 Proteoglycans in cancer	0.000304122	P27986	83	2.128	Up	S	Phosphatidylinositol 3-kinase regulatory subunit alpha	PIK3R1	0.965533	0.0149351	50.791	KIS(0.966)PPT(0.034)PK	2	1.3714	1	663350	2757700
hsa05205 Proteoglycans in cancer	0.000304122	P04637	315	2.29	Up	S	Cellular tumor antigen p53	TP53	0.777004	1.09891e-09	134.88	ALPNNTS(0.008)S(0.215)S(0.777)PQPK	2	0.69806	1	5080500	28265000
hsa05205 Proteoglycans in cancer	0.000304122	P22681	483	3.643	Up	S	E3 ubiquitin-protein ligase CBL	CBL	0.984704	7.79352e-10	94.295	VERPPS(0.985)PFS(0.015)MAPQASLPPVPPR	4	-0.20652	23	13419000	106990000
hsa05205 Proteoglycans in cancer	0.000304122	P22681	486	3.415	Up	S	E3 ubiquitin-protein ligase CBL	CBL	0.751426	4.15787e-10	101.86	VERPPS(0.249)PFS(0.751)MAPQASLPPVPPR	3	0.077341	7	4274300	42266000
hsa05205 Proteoglycans in cancer	0.000304122	P00533	991	3.146	Up	S	Epidermal growth factor receptor	EGFR	0.99717	3.18482e-07	110.55	MHLPS(0.997)PT(0.003)DSNFYR	3	0.25438	10	29244000	123420000
hsa05205 Proteoglycans in cancer	0.000304122	P23588	93	3.717	Up	S	Eukaryotic translation initiation factor 4B	EIF4B	0.999014	1.39227e-37	183.15	S(0.999)PPYT(0.001)AFLGNLPYDVTEESIK	2	0.56449	13	135830000	611520000
hsa05205 Proteoglycans in cancer	0.000304122	P23588	459	3.047	Up	S	Eukaryotic translation initiation factor 4B	EIF4B	0.999964	1.06556e-24	157.01	EEDCHS(1)PTSKPPKPDQPLK	2	0.50754	4	248110000	940980000
hsa05205 Proteoglycans in cancer	0.000304122	P49023	533	2.231	Up	S	Paxillin	PXN	0.884887	0.0001384	64.377	RGS(0.885)LCS(0.115)GCQKPITGR	3	0.37428	1	4525500	42319000
hsa05205 Proteoglycans in cancer	0.000304122	P27361	204	0.478	Down	Y	Mitogen-activated protein kinase 3	MAPK3	0.991617	8.13554e-16	137.27	IADPEHDHTGFLT(0.006)EY(0.992)VAT(0.002)R	3	-0.08141	5	302930000	254780000
hsa05205 Proteoglycans in cancer	0.000304122	Q92888	863	2.549	Up	S	Rho guanine nucleotide exchange factor 1	ARHGEF1	1	9.80881e-05	70.986	DGDGVPGGGPLS(1)PAR	2	0.12075	2	56193000	335830000
hsa05205 Proteoglycans in cancer	0.000304122	P16070	697	0.421	Down	S	CD44 antigen	CD44	1	3.86978e-08	106.79	KPS(1)GLNGEASK	2	0.70368	9	1328900000	627670000
hsa05205 Proteoglycans in cancer	0.000304122	O75116	1137	2.246	Up	S	Rho-associated protein kinase 2	ROCK2	0.806591	7.38193e-16	105.08	SQLQALHIGLDS(0.012)S(0.107)S(0.074)IGS(0.807)GPGDAEADDGFPESR	3	0.97322	3	41199000	221630000
hsa05205 Proteoglycans in cancer	0.000304122	O75116	1212	2.107	Up	T	Rho-associated protein kinase 2	ROCK2	0.976784	3.18239e-05	91.616	LFHVRPVT(0.977)QT(0.023)DVYR	3	0.16201	1	982050	4108400
hsa04072 Phospholipase D signaling pathway	0.0857545	O14939	888	2.47	Up	S	Phospholipase D2	PLD2	0.952505	6.04188e-07	97.271	EYVAVEPLAT(0.047)VS(0.953)PPLAR	2	0.67676	1	248310	1284200
hsa04072 Phospholipase D signaling pathway	0.0857545	P36507	293	2.686	Up	S	Dual specificity mitogen-activated protein kinase kinase 2	MAP2K2	1	0.000325909	65.184	PVVDGEEGEPHS(1)IS(1)PR	3	-1.5637	2	18265000	84980000
hsa04072 Phospholipase D signaling pathway	0.0857545	P17252	497	2.406	Up	T	Protein kinase C alpha type	PRKCA	0.943521	1.74558e-05	76.21	T(0.944)FCGT(0.056)PDYIAPEIIAYQPYGK	3	0.20004	1	4500800	33263000
hsa04072 Phospholipase D signaling pathway	0.0857545	P17252	226	2.14	Up	S	Protein kinase C alpha type	PRKCA	0.983807	1.60695e-18	171.56	STLNPQWNES(0.984)FT(0.016)FK	2	0.78182	1	3117500	11806000
hsa04072 Phospholipase D signaling pathway	0.0857545	P49815	1254	2.755	Up	S	Tuberin	TSC2	0.945094	0.0008868	61.265	S(0.035)LS(0.945)VPAAS(0.016)T(0.004)AKPPPLPR	3	0.15623	1	5254500	27883000
hsa04072 Phospholipase D signaling pathway	0.0857545	P27986	83	2.128	Up	S	Phosphatidylinositol 3-kinase regulatory subunit alpha	PIK3R1	0.965533	0.0149351	50.791	KIS(0.966)PPT(0.034)PK	2	1.3714	1	663350	2757700
hsa04072 Phospholipase D signaling pathway	0.0857545	P62070	186	2.439	Up	S	Ras-related protein R-Ras2	RRAS2	0.999938	1.74984e-21	184.83	KFQEQECPPS(1)PEPTR	2	0.88928	17	770890000	2442700000
hsa04072 Phospholipase D signaling pathway	0.0857545	P27361	204	0.478	Down	Y	Mitogen-activated protein kinase 3	MAPK3	0.991617	8.13554e-16	137.27	IADPEHDHTGFLT(0.006)EY(0.992)VAT(0.002)R	3	-0.08141	5	302930000	254780000
hsa04072 Phospholipase D signaling pathway	0.0857545	P00533	991	3.146	Up	S	Epidermal growth factor receptor	EGFR	0.99717	3.18482e-07	110.55	MHLPS(0.997)PT(0.003)DSNFYR	3	0.25438	10	29244000	123420000
hsa04072 Phospholipase D signaling pathway	0.0857545	P28482	187	0.426	Down	Y	Mitogen-activated protein kinase 1	MAPK1	0.998743	1.68628e-21	156.73	VADPDHDHTGFLTEY(0.999)VAT(0.001)R	3	0.6275	4	175920000	115430000
hsa04668 TNF signaling pathway	0.0719453	Q9Y6K9	387	2.824	Up	S	NF-kappa-B essential modulator	IKBKG	1	8.50112e-07	108.63	S(1)PPEEPPDFCCPK	2	1.1822	3	10946000	50739000
hsa04668 TNF signaling pathway	0.0719453	P27361	204	0.478	Down	Y	Mitogen-activated protein kinase 3	MAPK3	0.991617	8.13554e-16	137.27	IADPEHDHTGFLT(0.006)EY(0.992)VAT(0.002)R	3	-0.08141	5	302930000	254780000
hsa04668 TNF signaling pathway	0.0719453	O15111	579	2.561	Up	S	Inhibitor of nuclear factor kappa-B kinase subunit alpha	CHUK	0.903186	4.88103e-17	150.69	HRPS(0.096)DHS(0.903)YS(0.001)DSTEMVK	2	0.84968	2	42215000	186290000
hsa04668 TNF signaling pathway	0.0719453	Q12933	11	2.777	Up	S	TNF receptor-associated factor 2	TRAF2	0.999816	3.20905e-08	94.837	AAAS(0.041)VT(0.959)PPGS(1)LELLQPGFSK	3	-1.0562	4	55713000	123110000
hsa04668 TNF signaling pathway	0.0719453	P28482	187	0.426	Down	Y	Mitogen-activated protein kinase 1	MAPK1	0.998743	1.68628e-21	156.73	VADPDHDHTGFLTEY(0.999)VAT(0.001)R	3	0.6275	4	175920000	115430000
hsa04668 TNF signaling pathway	0.0719453	P27986	83	2.128	Up	S	Phosphatidylinositol 3-kinase regulatory subunit alpha	PIK3R1	0.965533	0.0149351	50.791	KIS(0.966)PPT(0.034)PK	2	1.3714	1	663350	2757700
hsa04668 TNF signaling pathway	0.0719453	O00429	616	2.301	Up	S	Dynamin-1-like protein	DNM1L	1	6.36684e-10	137.81	SKPIPIMPAS(1)PQK	2	-0.012361	20	249080000	816510000
hsa04740 Olfactory transduction	0.358017	P22694	198	2.749	Up	T	cAMP-dependent protein kinase catalytic subunit beta	PRKACB	0.918131	1.0153e-06	86.557	T(0.072)WT(0.918)LCGT(0.009)PEY(0.001)LAPEIILSK	2	0.17803	5	5261100	16229000
hsa04740 Olfactory transduction	0.358017	P49407	202	0.007	Down	S	Beta-arrestin-1	ARRB1	1	0.00171812	73.233	PLHLEAS(1)LDK	2	0.13884	1	26690000	398060
hsa04725 Cholinergic synapse	0.137527	P22694	198	2.749	Up	T	cAMP-dependent protein kinase catalytic subunit beta	PRKACB	0.918131	1.0153e-06	86.557	T(0.072)WT(0.918)LCGT(0.009)PEY(0.001)LAPEIILSK	2	0.17803	5	5261100	16229000
hsa04725 Cholinergic synapse	0.137527	P27361	204	0.478	Down	Y	Mitogen-activated protein kinase 3	MAPK3	0.991617	8.13554e-16	137.27	IADPEHDHTGFLT(0.006)EY(0.992)VAT(0.002)R	3	-0.08141	5	302930000	254780000
hsa04725 Cholinergic synapse	0.137527	P17252	497	2.406	Up	T	Protein kinase C alpha type	PRKCA	0.943521	1.74558e-05	76.21	T(0.944)FCGT(0.056)PDYIAPEIIAYQPYGK	3	0.20004	1	4500800	33263000
hsa04725 Cholinergic synapse	0.137527	P17252	226	2.14	Up	S	Protein kinase C alpha type	PRKCA	0.983807	1.60695e-18	171.56	STLNPQWNES(0.984)FT(0.016)FK	2	0.78182	1	3117500	11806000
hsa04725 Cholinergic synapse	0.137527	P28482	187	0.426	Down	Y	Mitogen-activated protein kinase 1	MAPK1	0.998743	1.68628e-21	156.73	VADPDHDHTGFLTEY(0.999)VAT(0.001)R	3	0.6275	4	175920000	115430000
hsa04725 Cholinergic synapse	0.137527	P27986	83	2.128	Up	S	Phosphatidylinositol 3-kinase regulatory subunit alpha	PIK3R1	0.965533	0.0149351	50.791	KIS(0.966)PPT(0.034)PK	2	1.3714	1	663350	2757700
hsa04725 Cholinergic synapse	0.137527	Q9UBI6	26	0.436	Down	S	Guanine nucleotide-binding protein G(I)/G(S)/G(O) subunit gamma-12	GNG12	1	0.00429388	109.11	LEAS(1)IER	2	0.19193	1	20577000	18288000
hsa04921 Oxytocin signaling pathway	0.0427081	P22694	198	2.749	Up	T	cAMP-dependent protein kinase catalytic subunit beta	PRKACB	0.918131	1.0153e-06	86.557	T(0.072)WT(0.918)LCGT(0.009)PEY(0.001)LAPEIILSK	2	0.17803	5	5261100	16229000
hsa04921 Oxytocin signaling pathway	0.0427081	P36507	293	2.686	Up	S	Dual specificity mitogen-activated protein kinase kinase 2	MAP2K2	1	0.000325909	65.184	PVVDGEEGEPHS(1)IS(1)PR	3	-1.5637	2	18265000	84980000
hsa04921 Oxytocin signaling pathway	0.0427081	P17252	497	2.406	Up	T	Protein kinase C alpha type	PRKCA	0.943521	1.74558e-05	76.21	T(0.944)FCGT(0.056)PDYIAPEIIAYQPYGK	3	0.20004	1	4500800	33263000
hsa04921 Oxytocin signaling pathway	0.0427081	P17252	226	2.14	Up	S	Protein kinase C alpha type	PRKCA	0.983807	1.60695e-18	171.56	STLNPQWNES(0.984)FT(0.016)FK	2	0.78182	1	3117500	11806000
hsa04921 Oxytocin signaling pathway	0.0427081	P13639	502	3.219	Up	S	Elongation factor 2	EEF2	0.999859	0.00106336	106.2	FSVS(1)PVVR	2	-0.51553	4	16253000	61768000
hsa04921 Oxytocin signaling pathway	0.0427081	P12931	269	2.179	Up	S	Proto-oncogene tyrosine-protein kinase Src	SRC	1	0.000345614	83.692	DAWEIPRES(1)LR	2	0.50678	1	2541000	9050600
hsa04921 Oxytocin signaling pathway	0.0427081	P12931	104	4.594	Up	S	Proto-oncogene tyrosine-protein kinase Src	SRC	0.998943	0.00724998	76.943	TET(0.001)DLS(0.999)FK	2	-0.12273	1	1157300	10316000
hsa04921 Oxytocin signaling pathway	0.0427081	P62140	316	2.56	Up	T	Serine/threonine-protein phosphatase PP1-beta catalytic subunit	PPP1CB	0.909463	0.00024678	60.062	Y(0.002)QY(0.013)GGLNS(0.076)GRPVT(0.909)PPR	3	0.40425	4	96445000	278810000
hsa04921 Oxytocin signaling pathway	0.0427081	O14974	409	2.071	Up	S	Protein phosphatase 1 regulatory subunit 12A	PPP1R12A	0.84535	9.95249e-11	65.9	TKPLASVTNANTSSTQAAPVAVTTPT(0.001)VS(0.001)S(0.001)GQAT(0.01)PT(0.141)S(0.845)PIKK	4	-0.32718	3	13294000	82263000
hsa04921 Oxytocin signaling pathway	0.0427081	O14974	696	0.487	Down	T	Protein phosphatase 1 regulatory subunit 12A	PPP1R12A	0.89937	9.19622e-27	180.63	RS(0.099)T(0.899)QGVT(0.001)LTDLQEAEK	2	2.4149	2	26401000	20112000
hsa04921 Oxytocin signaling pathway	0.0427081	O00418	366	2.902	Up	S	Eukaryotic elongation factor 2 kinase	EEF2K	0.983172	0.0131144	50.088	T(0.008)LS(0.983)GS(0.009)RPPLLR	2	1.995	1	916210	4217800
hsa04921 Oxytocin signaling pathway	0.0427081	P00533	991	3.146	Up	S	Epidermal growth factor receptor	EGFR	0.99717	3.18482e-07	110.55	MHLPS(0.997)PT(0.003)DSNFYR	3	0.25438	10	29244000	123420000
hsa04921 Oxytocin signaling pathway	0.0427081	P27361	204	0.478	Down	Y	Mitogen-activated protein kinase 3	MAPK3	0.991617	8.13554e-16	137.27	IADPEHDHTGFLT(0.006)EY(0.992)VAT(0.002)R	3	-0.08141	5	302930000	254780000
hsa04921 Oxytocin signaling pathway	0.0427081	O75116	1137	2.246	Up	S	Rho-associated protein kinase 2	ROCK2	0.806591	7.38193e-16	105.08	SQLQALHIGLDS(0.012)S(0.107)S(0.074)IGS(0.807)GPGDAEADDGFPESR	3	0.97322	3	41199000	221630000
hsa04921 Oxytocin signaling pathway	0.0427081	O75116	1212	2.107	Up	T	Rho-associated protein kinase 2	ROCK2	0.976784	3.18239e-05	91.616	LFHVRPVT(0.977)QT(0.023)DVYR	3	0.16201	1	982050	4108400
hsa04921 Oxytocin signaling pathway	0.0427081	P28482	187	0.426	Down	Y	Mitogen-activated protein kinase 1	MAPK1	0.998743	1.68628e-21	156.73	VADPDHDHTGFLTEY(0.999)VAT(0.001)R	3	0.6275	4	175920000	115430000
hsa00260 Glycine, serine and threonine metabolism	0.254224	P18669	118	2.211	Up	S	Phosphoglycerate mutase 1	PGAM1	0.972918	1.75327e-08	87.457	S(0.973)Y(0.027)DVPPPPMEPDHPFYSNISK	2	-0.78042	22	160770000	600120000
hsa00260 Glycine, serine and threonine metabolism	0.254224	O43175	371	2.009	Up	S	D-3-phosphoglycerate dehydrogenase	PHGDH	1	8.92665e-05	63.998	NAGNCLS(1)PAVIVGLLK	2	1.854	1	289530	1559400
hsa04512 ECM-receptor interaction	0.254224	P16070	697	0.421	Down	S	CD44 antigen	CD44	1	3.86978e-08	106.79	KPS(1)GLNGEASK	2	0.70368	9	1328900000	627670000
hsa04512 ECM-receptor interaction	0.254224	P16144	1530	2.111	Up	T	Integrin beta-4	ITGB4	0.981164	2.25177e-05	111.88	LTAGVPDT(0.981)PT(0.019)R	2	0.3015	4	644570000	2086900000
hsa04512 ECM-receptor interaction	0.254224	P16144	1483	0.458	Down	S	Integrin beta-4	ITGB4	0.971801	0.000314256	85.554	VLS(0.972)T(0.022)S(0.005)S(0.001)TLTR	2	0.86549	3	11411000	10795000
hsa05165 Human papillomavirus infection	0.0105609	Q14160	853	3.124	Up	S	Protein scribble homolog	SCRIB	1	1.69905e-08	125.73	LPLLPPES(1)PGPLR	2	-0.061923	11	7809200	36628000
hsa05165 Human papillomavirus infection	0.0105609	Q14160	1448	2.401	Up	S	Protein scribble homolog	SCRIB	0.999671	3.16617e-08	113.33	QSPAS(1)PPPLGGGAPVR	2	0.076471	1	2628900	8663400
hsa05165 Human papillomavirus infection	0.0105609	Q14160	1348	5.83	Up	S	Protein scribble homolog	SCRIB	0.98985	9.11322e-13	92.731	AFAAVPTSHPPEDAPAQPPTPGPAAS(0.99)PEQLS(0.01)FR	3	0.28377	4	8931000	170320000
hsa05165 Human papillomavirus infection	0.0105609	P22694	198	2.749	Up	T	cAMP-dependent protein kinase catalytic subunit beta	PRKACB	0.918131	1.0153e-06	86.557	T(0.072)WT(0.918)LCGT(0.009)PEY(0.001)LAPEIILSK	2	0.17803	5	5261100	16229000
hsa05165 Human papillomavirus infection	0.0105609	P16144	1530	2.111	Up	T	Integrin beta-4	ITGB4	0.981164	2.25177e-05	111.88	LTAGVPDT(0.981)PT(0.019)R	2	0.3015	4	644570000	2086900000
hsa05165 Human papillomavirus infection	0.0105609	P16144	1483	0.458	Down	S	Integrin beta-4	ITGB4	0.971801	0.000314256	85.554	VLS(0.972)T(0.022)S(0.005)S(0.001)TLTR	2	0.86549	3	11411000	10795000
hsa05165 Human papillomavirus infection	0.0105609	Q14839	303	0.162	Down	S	Chromodomain-helicase-DNA-binding protein 4	CHD4	1	0.0223273	50.034	LGGFGS(1)KR	2	2.2666	1	3001500	914420
hsa05165 Human papillomavirus infection	0.0105609	Q14839	703	5.204	Up	T	Chromodomain-helicase-DNA-binding protein 4	CHD4	0.995089	2.56769e-05	73.294	KLERPPET(0.995)PT(0.005)VDPTVK	3	0.00086777	4	31133000	276530000
hsa05165 Human papillomavirus infection	0.0105609	Q14839	515	6.42	Up	S	Chromodomain-helicase-DNA-binding protein 4	CHD4	0.801883	8.38259e-05	51.827	WGQPPS(0.802)PT(0.197)PVPRPPDADPNT(0.001)PSPK	3	0.52229	3	2500600	28418000
hsa05165 Human papillomavirus infection	0.0105609	Q96QZ7	741	0.4	Down	S	Membrane-associated guanylate kinase, WW and PDZ domain-containing protein 1	MAGI1	0.89156	0.000157864	58.712	KDS(0.892)QNS(0.054)S(0.054)QHSVSSHR	3	0.33409	4	14978000	19271000
hsa05165 Human papillomavirus infection	0.0105609	P28482	187	0.426	Down	Y	Mitogen-activated protein kinase 1	MAPK1	0.998743	1.68628e-21	156.73	VADPDHDHTGFLTEY(0.999)VAT(0.001)R	3	0.6275	4	175920000	115430000
hsa05165 Human papillomavirus infection	0.0105609	Q9Y487	695	0.23	Down	S	V-type proton ATPase 116 kDa subunit a isoform 2	ATP6V0A2	0.997055	1.15988e-35	167.61	KDS(0.997)EEEVS(0.003)LLGSQDIEEGNHQVEDGCR	4	-0.70655	2	65450000	52475000
hsa05165 Human papillomavirus infection	0.0105609	P36507	293	2.686	Up	S	Dual specificity mitogen-activated protein kinase kinase 2	MAP2K2	1	0.000325909	65.184	PVVDGEEGEPHS(1)IS(1)PR	3	-1.5637	2	18265000	84980000
hsa05165 Human papillomavirus infection	0.0105609	P06400	612	2.89	Up	S	Retinoblastoma-associated protein	RB1	0.985157	2.23832e-06	62.554	EGPTDHLESACPLNLPLQNNHT(0.027)AADMY(0.144)LS(0.843)PVRS(0.985)PK	4	0.32806	6	18525000	96085000
hsa05165 Human papillomavirus infection	0.0105609	P06400	608	2.007	Up	S	Retinoblastoma-associated protein	RB1	0.843468	2.23832e-06	62.554	EGPTDHLESACPLNLPLQNNHT(0.027)AADMY(0.144)LS(0.843)PVRS(0.985)PK	4	0.32806	4	14973000	75136000
hsa05165 Human papillomavirus infection	0.0105609	P06400	37	10.563	Up	S	Retinoblastoma-associated protein	RB1	0.999985	3.69403e-08	63.638	TAATAAAAAAEPPAPPPPPPPEEDPEQDS(1)GPEDLPLVR	4	1.9685	6	71610000	1183500000
hsa05165 Human papillomavirus infection	0.0105609	P06400	788	0.322	Down	S	Retinoblastoma-associated protein	RB1	0.998816	1.25288e-05	106.32	S(0.999)PY(0.001)KFPSSPLR	2	-0.13621	1	3378400	1634600
hsa05165 Human papillomavirus infection	0.0105609	Q5T4S7	178	2.566	Up	S	E3 ubiquitin-protein ligase UBR4	UBR4	0.999979	1.80825e-09	97.395	ELAS(1)PVSPELR	2	-0.60293	3	42788000	199870000
hsa05165 Human papillomavirus infection	0.0105609	P49815	1254	2.755	Up	S	Tuberin	TSC2	0.945094	0.0008868	61.265	S(0.035)LS(0.945)VPAAS(0.016)T(0.004)AKPPPLPR	3	0.15623	1	5254500	27883000
hsa05165 Human papillomavirus infection	0.0105609	Q05397	910	2.67	Up	S	Focal adhesion kinase 1	PTK2	0.999951	2.2021e-10	126.91	LQPQEIS(1)PPPTANLDR	3	-0.17674	9	208290000	1302400000
hsa05165 Human papillomavirus infection	0.0105609	O14745	162	2.676	Up	S	Na(+)/H(+) exchange regulatory cofactor NHE-RF1	SLC9A3R1	0.990005	0.000255562	57.616	KGPS(0.99)GY(0.01)GFNLHSDK	3	0.6448	2	3603600	15603000
hsa05165 Human papillomavirus infection	0.0105609	O14745	2	2.38	Up	S	Na(+)/H(+) exchange regulatory cofactor NHE-RF1	SLC9A3R1	1	0.00102345	68.044	S(1)ADAAAGAPLPR	2	-0.78448	1	18007000	48201000
hsa05165 Human papillomavirus infection	0.0105609	Q8NI35	335	6.1	Up	T	InaD-like protein	PATJ	0.795371	3.59552e-06	72.573	DPAGDIS(0.205)VT(0.795)PPAPAALPVALPTVASK	2	0.4063	1	317130	3303800
hsa05165 Human papillomavirus infection	0.0105609	P04637	315	2.29	Up	S	Cellular tumor antigen p53	TP53	0.777004	1.09891e-09	134.88	ALPNNTS(0.008)S(0.215)S(0.777)PQPK	2	0.69806	1	5080500	28265000
hsa05165 Human papillomavirus infection	0.0105609	P27986	83	2.128	Up	S	Phosphatidylinositol 3-kinase regulatory subunit alpha	PIK3R1	0.965533	0.0149351	50.791	KIS(0.966)PPT(0.034)PK	2	1.3714	1	663350	2757700
hsa05165 Human papillomavirus infection	0.0105609	Q9Y6K9	387	2.824	Up	S	NF-kappa-B essential modulator	IKBKG	1	8.50112e-07	108.63	S(1)PPEEPPDFCCPK	2	1.1822	3	10946000	50739000
hsa05165 Human papillomavirus infection	0.0105609	P00533	991	3.146	Up	S	Epidermal growth factor receptor	EGFR	0.99717	3.18482e-07	110.55	MHLPS(0.997)PT(0.003)DSNFYR	3	0.25438	10	29244000	123420000
hsa05165 Human papillomavirus infection	0.0105609	P49023	533	2.231	Up	S	Paxillin	PXN	0.884887	0.0001384	64.377	RGS(0.885)LCS(0.115)GCQKPITGR	3	0.37428	1	4525500	42319000
hsa05165 Human papillomavirus infection	0.0105609	P27361	204	0.478	Down	Y	Mitogen-activated protein kinase 3	MAPK3	0.991617	8.13554e-16	137.27	IADPEHDHTGFLT(0.006)EY(0.992)VAT(0.002)R	3	-0.08141	5	302930000	254780000
hsa05165 Human papillomavirus infection	0.0105609	Q13547	393	2.478	Up	S	Histone deacetylase 1	HDAC1	1	2.36762e-16	105.14	MLPHAPGVQMQAIPEDAIPEES(1)GDEDEDDPDKR	3	1.0946	22	1852700000	8771000000
hsa05165 Human papillomavirus infection	0.0105609	O15111	579	2.561	Up	S	Inhibitor of nuclear factor kappa-B kinase subunit alpha	CHUK	0.903186	4.88103e-17	150.69	HRPS(0.096)DHS(0.903)YS(0.001)DSTEMVK	2	0.84968	2	42215000	186290000
hsa05165 Human papillomavirus infection	0.0105609	Q8TEW0	692	3.294	Up	S	Partitioning defective 3 homolog	PARD3	0.844065	1.13588e-09	104.18	S(0.844)PGS(0.156)PPGPELPIETALDDR	3	-0.012358	2	4563200	21667000
hsa05165 Human papillomavirus infection	0.0105609	Q8TEW0	579	2.028	Up	T	Partitioning defective 3 homolog	PARD3	0.993072	1.29114e-10	128.59	AEDEDIVLT(0.993)PDGT(0.007)R	2	-0.19704	2	10117000	28933000
hsa04917 Prolactin signaling pathway	0.194113	P27361	204	0.478	Down	Y	Mitogen-activated protein kinase 3	MAPK3	0.991617	8.13554e-16	137.27	IADPEHDHTGFLT(0.006)EY(0.992)VAT(0.002)R	3	-0.08141	5	302930000	254780000
hsa04917 Prolactin signaling pathway	0.194113	P36507	293	2.686	Up	S	Dual specificity mitogen-activated protein kinase kinase 2	MAP2K2	1	0.000325909	65.184	PVVDGEEGEPHS(1)IS(1)PR	3	-1.5637	2	18265000	84980000
hsa04917 Prolactin signaling pathway	0.194113	P12931	269	2.179	Up	S	Proto-oncogene tyrosine-protein kinase Src	SRC	1	0.000345614	83.692	DAWEIPRES(1)LR	2	0.50678	1	2541000	9050600
hsa04917 Prolactin signaling pathway	0.194113	P12931	104	4.594	Up	S	Proto-oncogene tyrosine-protein kinase Src	SRC	0.998943	0.00724998	76.943	TET(0.001)DLS(0.999)FK	2	-0.12273	1	1157300	10316000
hsa04917 Prolactin signaling pathway	0.194113	P28482	187	0.426	Down	Y	Mitogen-activated protein kinase 1	MAPK1	0.998743	1.68628e-21	156.73	VADPDHDHTGFLTEY(0.999)VAT(0.001)R	3	0.6275	4	175920000	115430000
hsa04917 Prolactin signaling pathway	0.194113	P27986	83	2.128	Up	S	Phosphatidylinositol 3-kinase regulatory subunit alpha	PIK3R1	0.965533	0.0149351	50.791	KIS(0.966)PPT(0.034)PK	2	1.3714	1	663350	2757700
hsa04670 Leukocyte transendothelial migration	0.0799398	P17252	497	2.406	Up	T	Protein kinase C alpha type	PRKCA	0.943521	1.74558e-05	76.21	T(0.944)FCGT(0.056)PDYIAPEIIAYQPYGK	3	0.20004	1	4500800	33263000
hsa04670 Leukocyte transendothelial migration	0.0799398	P17252	226	2.14	Up	S	Protein kinase C alpha type	PRKCA	0.983807	1.60695e-18	171.56	STLNPQWNES(0.984)FT(0.016)FK	2	0.78182	1	3117500	11806000
hsa04670 Leukocyte transendothelial migration	0.0799398	Q96FS4	884	2.911	Up	S	Signal-induced proliferation-associated protein 1	SIPA1	0.784051	2.6151e-12	107.04	PSVPSADSETPLTQDRPGS(0.784)PS(0.204)GS(0.011)EDK	3	-0.57842	2	81885000	483010000
hsa04670 Leukocyte transendothelial migration	0.0799398	Q96FS4	55	2.451	Up	S	Signal-induced proliferation-associated protein 1	SIPA1	0.935503	3.28171e-14	124.2	S(0.064)GS(0.936)DAGEARPPTPASPR	2	-0.54404	4	57610000	251180000
hsa04670 Leukocyte transendothelial migration	0.0799398	O60716	346	2.196	Up	S	Catenin delta-1	CTNND1	1	0.000324966	89.747	GS(1)LAS(1)LDSLR	2	0.067312	3	9858400	30616000
hsa04670 Leukocyte transendothelial migration	0.0799398	Q05397	910	2.67	Up	S	Focal adhesion kinase 1	PTK2	0.999951	2.2021e-10	126.91	LQPQEIS(1)PPPTANLDR	3	-0.17674	9	208290000	1302400000
hsa04670 Leukocyte transendothelial migration	0.0799398	P18206	290	2.617	Up	S	Vinculin	VCL	0.991659	6.64086e-09	114.52	DPS(0.008)AS(0.992)PGDAGEQAIR	2	0.18233	2	38603000	162460000
hsa04670 Leukocyte transendothelial migration	0.0799398	P52735	663	3.281	Up	S	Guanine nucleotide exchange factor VAV2	VAV2	0.932233	0.000478983	53.453	PCPVDGRPPIS(0.068)RPPS(0.932)R	3	-0.71449	2	6675200	29783000
hsa04670 Leukocyte transendothelial migration	0.0799398	P27986	83	2.128	Up	S	Phosphatidylinositol 3-kinase regulatory subunit alpha	PIK3R1	0.965533	0.0149351	50.791	KIS(0.966)PPT(0.034)PK	2	1.3714	1	663350	2757700
hsa04670 Leukocyte transendothelial migration	0.0799398	P49023	533	2.231	Up	S	Paxillin	PXN	0.884887	0.0001384	64.377	RGS(0.885)LCS(0.115)GCQKPITGR	3	0.37428	1	4525500	42319000
hsa04670 Leukocyte transendothelial migration	0.0799398	O75116	1137	2.246	Up	S	Rho-associated protein kinase 2	ROCK2	0.806591	7.38193e-16	105.08	SQLQALHIGLDS(0.012)S(0.107)S(0.074)IGS(0.807)GPGDAEADDGFPESR	3	0.97322	3	41199000	221630000
hsa04670 Leukocyte transendothelial migration	0.0799398	O75116	1212	2.107	Up	T	Rho-associated protein kinase 2	ROCK2	0.976784	3.18239e-05	91.616	LFHVRPVT(0.977)QT(0.023)DVYR	3	0.16201	1	982050	4108400
hsa04670 Leukocyte transendothelial migration	0.0799398	Q13017	765	2.881	Up	S	Rho GTPase-activating protein 5	ARHGAP5	1	0.0106682	47.478	HNLDVVS(1)PIPANK	2	-1.1976	1	8930200	37084000
hsa04670 Leukocyte transendothelial migration	0.0799398	Q13017	968	0.454	Down	S	Rho GTPase-activating protein 5	ARHGAP5	1	4.7373e-16	145.52	ESTHQSEDVFLPS(1)PR	2	-1.3664	2	47468000	21588000
hsa05212 Pancreatic cancer	0.04508	O14939	888	2.47	Up	S	Phospholipase D2	PLD2	0.952505	6.04188e-07	97.271	EYVAVEPLAT(0.047)VS(0.953)PPLAR	2	0.67676	1	248310	1284200
hsa05212 Pancreatic cancer	0.04508	P06400	612	2.89	Up	S	Retinoblastoma-associated protein	RB1	0.985157	2.23832e-06	62.554	EGPTDHLESACPLNLPLQNNHT(0.027)AADMY(0.144)LS(0.843)PVRS(0.985)PK	4	0.32806	6	18525000	96085000
hsa05212 Pancreatic cancer	0.04508	P06400	608	2.007	Up	S	Retinoblastoma-associated protein	RB1	0.843468	2.23832e-06	62.554	EGPTDHLESACPLNLPLQNNHT(0.027)AADMY(0.144)LS(0.843)PVRS(0.985)PK	4	0.32806	4	14973000	75136000
hsa05212 Pancreatic cancer	0.04508	P06400	37	10.563	Up	S	Retinoblastoma-associated protein	RB1	0.999985	3.69403e-08	63.638	TAATAAAAAAEPPAPPPPPPPEEDPEQDS(1)GPEDLPLVR	4	1.9685	6	71610000	1183500000
hsa05212 Pancreatic cancer	0.04508	P06400	788	0.322	Down	S	Retinoblastoma-associated protein	RB1	0.998816	1.25288e-05	106.32	S(0.999)PY(0.001)KFPSSPLR	2	-0.13621	1	3378400	1634600
hsa05212 Pancreatic cancer	0.04508	Q15311	27	2.079	Up	T	RalA-binding protein 1	RALBP1	0.754095	2.78964e-05	76.899	VEHGS(0.004)GLT(0.262)RT(0.754)PS(0.758)S(0.22)EEIS(0.001)PTK	2	2.8663	1	5448000	22343000
hsa05212 Pancreatic cancer	0.04508	Q15311	92	0.478	Down	S	RalA-binding protein 1	RALBP1	0.953433	0.000364247	52.657	RT(0.001)EGY(0.003)AAFQEDS(0.953)S(0.953)GDEAES(0.078)PS(0.012)K	3	3.1112	1	16023000	9951800
hsa05212 Pancreatic cancer	0.04508	Q15311	93	0.478	Down	S	RalA-binding protein 1	RALBP1	0.953433	0.000364247	52.657	RT(0.001)EGY(0.003)AAFQEDS(0.953)S(0.953)GDEAES(0.078)PS(0.012)K	3	3.1112	1	16023000	9951800
hsa05212 Pancreatic cancer	0.04508	Q15311	62	2.138	Up	S	RalA-binding protein 1	RALBP1	0.998949	0.000394084	45.349	TGEPS(0.001)PPHDILHEPPDVVS(0.999)DDEKDHGK	4	-0.56949	2	23681000	107960000
hsa05212 Pancreatic cancer	0.04508	Q15311	48	2.998	Up	S	RalA-binding protein 1	RALBP1	0.908246	0.000394084	43.425	T(0.093)GEPS(0.908)PPHDILHEPPDVVS(0.999)DDEKDHGK	3	0.057467	1	13339000	48541000
hsa05212 Pancreatic cancer	0.04508	P27986	83	2.128	Up	S	Phosphatidylinositol 3-kinase regulatory subunit alpha	PIK3R1	0.965533	0.0149351	50.791	KIS(0.966)PPT(0.034)PK	2	1.3714	1	663350	2757700
hsa05212 Pancreatic cancer	0.04508	P04637	315	2.29	Up	S	Cellular tumor antigen p53	TP53	0.777004	1.09891e-09	134.88	ALPNNTS(0.008)S(0.215)S(0.777)PQPK	2	0.69806	1	5080500	28265000
hsa05212 Pancreatic cancer	0.04508	P04626	998	0.478	Down	S	Receptor tyrosine-protein kinase erbB-2	ERBB2	0.981422	0.00280602	44.158	FVVIQNEDLGPAS(0.981)PLDS(0.013)T(0.005)FYR	3	3.3382	1	2893500	3087300
hsa05212 Pancreatic cancer	0.04508	Q9Y6K9	387	2.824	Up	S	NF-kappa-B essential modulator	IKBKG	1	8.50112e-07	108.63	S(1)PPEEPPDFCCPK	2	1.1822	3	10946000	50739000
hsa05212 Pancreatic cancer	0.04508	P00533	991	3.146	Up	S	Epidermal growth factor receptor	EGFR	0.99717	3.18482e-07	110.55	MHLPS(0.997)PT(0.003)DSNFYR	3	0.25438	10	29244000	123420000
hsa05212 Pancreatic cancer	0.04508	P27361	204	0.478	Down	Y	Mitogen-activated protein kinase 3	MAPK3	0.991617	8.13554e-16	137.27	IADPEHDHTGFLT(0.006)EY(0.992)VAT(0.002)R	3	-0.08141	5	302930000	254780000
hsa05212 Pancreatic cancer	0.04508	O15111	579	2.561	Up	S	Inhibitor of nuclear factor kappa-B kinase subunit alpha	CHUK	0.903186	4.88103e-17	150.69	HRPS(0.096)DHS(0.903)YS(0.001)DSTEMVK	2	0.84968	2	42215000	186290000
hsa05212 Pancreatic cancer	0.04508	P28482	187	0.426	Down	Y	Mitogen-activated protein kinase 1	MAPK1	0.998743	1.68628e-21	156.73	VADPDHDHTGFLTEY(0.999)VAT(0.001)R	3	0.6275	4	175920000	115430000
hsa04723 Retrograde endocannabinoid signaling	0.194113	P22694	198	2.749	Up	T	cAMP-dependent protein kinase catalytic subunit beta	PRKACB	0.918131	1.0153e-06	86.557	T(0.072)WT(0.918)LCGT(0.009)PEY(0.001)LAPEIILSK	2	0.17803	5	5261100	16229000
hsa04723 Retrograde endocannabinoid signaling	0.194113	P27361	204	0.478	Down	Y	Mitogen-activated protein kinase 3	MAPK3	0.991617	8.13554e-16	137.27	IADPEHDHTGFLT(0.006)EY(0.992)VAT(0.002)R	3	-0.08141	5	302930000	254780000
hsa04723 Retrograde endocannabinoid signaling	0.194113	P17252	497	2.406	Up	T	Protein kinase C alpha type	PRKCA	0.943521	1.74558e-05	76.21	T(0.944)FCGT(0.056)PDYIAPEIIAYQPYGK	3	0.20004	1	4500800	33263000
hsa04723 Retrograde endocannabinoid signaling	0.194113	P17252	226	2.14	Up	S	Protein kinase C alpha type	PRKCA	0.983807	1.60695e-18	171.56	STLNPQWNES(0.984)FT(0.016)FK	2	0.78182	1	3117500	11806000
hsa04723 Retrograde endocannabinoid signaling	0.194113	P28482	187	0.426	Down	Y	Mitogen-activated protein kinase 1	MAPK1	0.998743	1.68628e-21	156.73	VADPDHDHTGFLTEY(0.999)VAT(0.001)R	3	0.6275	4	175920000	115430000
hsa04723 Retrograde endocannabinoid signaling	0.194113	Q9UBI6	26	0.436	Down	S	Guanine nucleotide-binding protein G(I)/G(S)/G(O) subunit gamma-12	GNG12	1	0.00429388	109.11	LEAS(1)IER	2	0.19193	1	20577000	18288000
hsa04060 Cytokine-cytokine receptor interaction	0.358017	P00533	991	3.146	Up	S	Epidermal growth factor receptor	EGFR	0.99717	3.18482e-07	110.55	MHLPS(0.997)PT(0.003)DSNFYR	3	0.25438	10	29244000	123420000
hsa04060 Cytokine-cytokine receptor interaction	0.358017	O00220	424	0.439	Down	S	Tumor necrosis factor receptor superfamily member 10A	TNFRSF10A	0.998973	0.000566847	58.98	NAS(0.999)IHT(0.001)LLDALER	2	2.0235	1	1422900	795940
hsa04657 IL-17 signaling pathway	0.00734544	P14625	392	0.365	Down	S	Endoplasmin	HSP90B1	0.836247	0.000266676	82.069	SILFVPT(0.164)S(0.836)APR	2	0.47061	2	1315700	1336300
hsa04657 IL-17 signaling pathway	0.00734544	P15407	74	4.051	Up	S	Fos-related antigen 1	FOSL1	1	5.80016e-14	152.34	PLTYPQYS(1)PPQPR	2	0.57726	7	45835000	127320000
hsa04657 IL-17 signaling pathway	0.00734544	Q07955	2	0.412	Down	S	Serine/arginine-rich splicing factor 1	SRSF1	1	0.00246172	104.44	S(1)GGGVIR	2	-0.13262	1	7967800	8344400
hsa04657 IL-17 signaling pathway	0.00734544	Q9Y6K9	387	2.824	Up	S	NF-kappa-B essential modulator	IKBKG	1	8.50112e-07	108.63	S(1)PPEEPPDFCCPK	2	1.1822	3	10946000	50739000
hsa04657 IL-17 signaling pathway	0.00734544	P27361	204	0.478	Down	Y	Mitogen-activated protein kinase 3	MAPK3	0.991617	8.13554e-16	137.27	IADPEHDHTGFLT(0.006)EY(0.992)VAT(0.002)R	3	-0.08141	5	302930000	254780000
hsa04657 IL-17 signaling pathway	0.00734544	P08238	452	0.377	Down	S	Heat shock protein HSP 90-beta	HSP90AB1	1	0.00356012	114.97	RLS(1)ELLR	2	-0.044374	4	22812000	15131000
hsa04657 IL-17 signaling pathway	0.00734544	O15111	579	2.561	Up	S	Inhibitor of nuclear factor kappa-B kinase subunit alpha	CHUK	0.903186	4.88103e-17	150.69	HRPS(0.096)DHS(0.903)YS(0.001)DSTEMVK	2	0.84968	2	42215000	186290000
hsa04657 IL-17 signaling pathway	0.00734544	P28482	187	0.426	Down	Y	Mitogen-activated protein kinase 1	MAPK1	0.998743	1.68628e-21	156.73	VADPDHDHTGFLTEY(0.999)VAT(0.001)R	3	0.6275	4	175920000	115430000
hsa04657 IL-17 signaling pathway	0.00734544	Q12933	11	2.777	Up	S	TNF receptor-associated factor 2	TRAF2	0.999816	3.20905e-08	94.837	AAAS(0.041)VT(0.959)PPGS(1)LELLQPGFSK	3	-1.0562	4	55713000	123110000
hsa04657 IL-17 signaling pathway	0.00734544	Q15717	202	0.387	Down	S	ELAV-like protein 1	ELAVL1	0.993529	6.72238e-07	107.43	NVALLS(0.006)QLYHS(0.994)PAR	2	-0.52855	5	55961000	40557000
hsa05216 Thyroid cancer	0.106734	P27361	204	0.478	Down	Y	Mitogen-activated protein kinase 3	MAPK3	0.991617	8.13554e-16	137.27	IADPEHDHTGFLT(0.006)EY(0.992)VAT(0.002)R	3	-0.08141	5	302930000	254780000
hsa05216 Thyroid cancer	0.106734	P36507	293	2.686	Up	S	Dual specificity mitogen-activated protein kinase kinase 2	MAP2K2	1	0.000325909	65.184	PVVDGEEGEPHS(1)IS(1)PR	3	-1.5637	2	18265000	84980000
hsa05216 Thyroid cancer	0.106734	P28482	187	0.426	Down	Y	Mitogen-activated protein kinase 1	MAPK1	0.998743	1.68628e-21	156.73	VADPDHDHTGFLTEY(0.999)VAT(0.001)R	3	0.6275	4	175920000	115430000
hsa05216 Thyroid cancer	0.106734	P04637	315	2.29	Up	S	Cellular tumor antigen p53	TP53	0.777004	1.09891e-09	134.88	ALPNNTS(0.008)S(0.215)S(0.777)PQPK	2	0.69806	1	5080500	28265000
hsa05216 Thyroid cancer	0.106734	Q16204	240	2.438	Up	S	Coiled-coil domain-containing protein 6	CCDC6	1	0.00112535	71.263	LDQPVS(1)APPS(1)PR	2	0.061806	2	33602000	107900000
hsa05216 Thyroid cancer	0.106734	Q16204	367	2.078	Up	S	Coiled-coil domain-containing protein 6	CCDC6	0.99397	4.11235e-08	85.925	PIS(0.994)PGLS(0.004)YAS(0.002)HTVGFTPPTSLTR	3	-0.58312	1	13402000	31912000
hsa05216 Thyroid cancer	0.106734	Q16204	351	2.77	Up	S	Coiled-coil domain-containing protein 6	CCDC6	0.812727	0.000102104	78.78	T(0.008)VS(0.813)S(0.179)PIPYTPSPSSSR	2	-0.7755	1	2173800	8093400
hsa04960 Aldosterone-regulated sodium reabsorption	0.01765	Q15599	254	6.92	Up	S	Na(+)/H(+) exchange regulatory cofactor NHE-RF2	SLC9A3R2	0.995975	3.80584e-18	117.23	VTPTEEHVEGPLPS(0.996)PVT(0.004)NGTSPAQLNGGSACSSR	3	0.17379	2	11337000	118400000
hsa04960 Aldosterone-regulated sodium reabsorption	0.01765	P27361	204	0.478	Down	Y	Mitogen-activated protein kinase 3	MAPK3	0.991617	8.13554e-16	137.27	IADPEHDHTGFLT(0.006)EY(0.992)VAT(0.002)R	3	-0.08141	5	302930000	254780000
hsa04960 Aldosterone-regulated sodium reabsorption	0.01765	P17252	497	2.406	Up	T	Protein kinase C alpha type	PRKCA	0.943521	1.74558e-05	76.21	T(0.944)FCGT(0.056)PDYIAPEIIAYQPYGK	3	0.20004	1	4500800	33263000
hsa04960 Aldosterone-regulated sodium reabsorption	0.01765	P17252	226	2.14	Up	S	Protein kinase C alpha type	PRKCA	0.983807	1.60695e-18	171.56	STLNPQWNES(0.984)FT(0.016)FK	2	0.78182	1	3117500	11806000
hsa04960 Aldosterone-regulated sodium reabsorption	0.01765	Q96PU5	475	2.941	Up	S	E3 ubiquitin-protein ligase NEDD4-like	NEDD4L	0.88086	1.44973e-13	125.39	DT(0.119)LS(0.881)NPQSPQPSPYNSPKPQHK	3	0.040093	2	16809000	81160000
hsa04960 Aldosterone-regulated sodium reabsorption	0.01765	P28482	187	0.426	Down	Y	Mitogen-activated protein kinase 1	MAPK1	0.998743	1.68628e-21	156.73	VADPDHDHTGFLTEY(0.999)VAT(0.001)R	3	0.6275	4	175920000	115430000
hsa04960 Aldosterone-regulated sodium reabsorption	0.01765	P27986	83	2.128	Up	S	Phosphatidylinositol 3-kinase regulatory subunit alpha	PIK3R1	0.965533	0.0149351	50.791	KIS(0.966)PPT(0.034)PK	2	1.3714	1	663350	2757700
hsa03410 Base excision repair	0.234161	Q9UKK3	1186	2.732	Up	S	Poly [ADP-ribose] polymerase 4	PARP4	1	0.000128426	73.252	RDENES(1)PFPDIPK	3	-0.43106	1	5364400	15632000
hsa03410 Base excision repair	0.234161	Q9UKK3	1434	4.33	Up	S	Poly [ADP-ribose] polymerase 4	PARP4	0.972586	2.24525e-08	81.65	PSAGT(0.022)FPELDS(0.973)PQLHFS(0.005)LPTDPDPIR	3	1.1422	1	2800200	25566000
hsa03410 Base excision repair	0.234161	P18858	819	2.048	Up	S	DNA ligase 1	LIG1	1	0.00395971	67.207	ALVLPS(1)PR	2	-0.46102	2	2187100	6879400
hsa03410 Base excision repair	0.234161	P18887	453	2.184	Up	T	DNA repair protein XRCC1	XRCC1	0.949065	7.3703e-10	102.09	T(0.132)KPT(0.133)QAAGPS(0.35)S(0.386)PQKPPT(0.949)PEET(0.05)K	3	-0.081683	3	368270000	1367300000
hsa03410 Base excision repair	0.234161	P18887	266	2.631	Up	S	DNA repair protein XRCC1	XRCC1	0.948111	1.1614e-05	82.406	KTPSKPPAQLS(0.948)PS(0.052)VPK	2	0.5146	2	3093500	12837000
hsa04915 Estrogen signaling pathway	0.0177114	P22694	198	2.749	Up	T	cAMP-dependent protein kinase catalytic subunit beta	PRKACB	0.918131	1.0153e-06	86.557	T(0.072)WT(0.918)LCGT(0.009)PEY(0.001)LAPEIILSK	2	0.17803	5	5261100	16229000
hsa04915 Estrogen signaling pathway	0.0177114	P36507	293	2.686	Up	S	Dual specificity mitogen-activated protein kinase kinase 2	MAP2K2	1	0.000325909	65.184	PVVDGEEGEPHS(1)IS(1)PR	3	-1.5637	2	18265000	84980000
hsa04915 Estrogen signaling pathway	0.0177114	P12931	269	2.179	Up	S	Proto-oncogene tyrosine-protein kinase Src	SRC	1	0.000345614	83.692	DAWEIPRES(1)LR	2	0.50678	1	2541000	9050600
hsa04915 Estrogen signaling pathway	0.0177114	P12931	104	4.594	Up	S	Proto-oncogene tyrosine-protein kinase Src	SRC	0.998943	0.00724998	76.943	TET(0.001)DLS(0.999)FK	2	-0.12273	1	1157300	10316000
hsa04915 Estrogen signaling pathway	0.0177114	P0DMV9	511	0.484	Down	S	Heat shock 70 kDa protein 1B	HSPA1B	1	0.0212177	41.399	GRLS(1)KEEIER	3	0.88183	1	9973900	8351100
hsa04915 Estrogen signaling pathway	0.0177114	P14625	392	0.365	Down	S	Endoplasmin	HSP90B1	0.836247	0.000266676	82.069	SILFVPT(0.164)S(0.836)APR	2	0.47061	2	1315700	1336300
hsa04915 Estrogen signaling pathway	0.0177114	P27986	83	2.128	Up	S	Phosphatidylinositol 3-kinase regulatory subunit alpha	PIK3R1	0.965533	0.0149351	50.791	KIS(0.966)PPT(0.034)PK	2	1.3714	1	663350	2757700
hsa04915 Estrogen signaling pathway	0.0177114	P08047	7	0.472	Down	S	Transcription factor Sp1	SP1	0.993765	8.56654e-08	112.74	S(0.006)DQDHS(0.994)MDEMTAVVK	2	0.079664	1	16055000	9909000
hsa04915 Estrogen signaling pathway	0.0177114	P00533	991	3.146	Up	S	Epidermal growth factor receptor	EGFR	0.99717	3.18482e-07	110.55	MHLPS(0.997)PT(0.003)DSNFYR	3	0.25438	10	29244000	123420000
hsa04915 Estrogen signaling pathway	0.0177114	P27361	204	0.478	Down	Y	Mitogen-activated protein kinase 3	MAPK3	0.991617	8.13554e-16	137.27	IADPEHDHTGFLT(0.006)EY(0.992)VAT(0.002)R	3	-0.08141	5	302930000	254780000
hsa04915 Estrogen signaling pathway	0.0177114	P08238	452	0.377	Down	S	Heat shock protein HSP 90-beta	HSP90AB1	1	0.00356012	114.97	RLS(1)ELLR	2	-0.044374	4	22812000	15131000
hsa04915 Estrogen signaling pathway	0.0177114	P28482	187	0.426	Down	Y	Mitogen-activated protein kinase 1	MAPK1	0.998743	1.68628e-21	156.73	VADPDHDHTGFLTEY(0.999)VAT(0.001)R	3	0.6275	4	175920000	115430000
hsa05214 Glioma	0.0692335	P36507	293	2.686	Up	S	Dual specificity mitogen-activated protein kinase kinase 2	MAP2K2	1	0.000325909	65.184	PVVDGEEGEPHS(1)IS(1)PR	3	-1.5637	2	18265000	84980000
hsa05214 Glioma	0.0692335	P17252	497	2.406	Up	T	Protein kinase C alpha type	PRKCA	0.943521	1.74558e-05	76.21	T(0.944)FCGT(0.056)PDYIAPEIIAYQPYGK	3	0.20004	1	4500800	33263000
hsa05214 Glioma	0.0692335	P17252	226	2.14	Up	S	Protein kinase C alpha type	PRKCA	0.983807	1.60695e-18	171.56	STLNPQWNES(0.984)FT(0.016)FK	2	0.78182	1	3117500	11806000
hsa05214 Glioma	0.0692335	P06400	612	2.89	Up	S	Retinoblastoma-associated protein	RB1	0.985157	2.23832e-06	62.554	EGPTDHLESACPLNLPLQNNHT(0.027)AADMY(0.144)LS(0.843)PVRS(0.985)PK	4	0.32806	6	18525000	96085000
hsa05214 Glioma	0.0692335	P06400	608	2.007	Up	S	Retinoblastoma-associated protein	RB1	0.843468	2.23832e-06	62.554	EGPTDHLESACPLNLPLQNNHT(0.027)AADMY(0.144)LS(0.843)PVRS(0.985)PK	4	0.32806	4	14973000	75136000
hsa05214 Glioma	0.0692335	P06400	37	10.563	Up	S	Retinoblastoma-associated protein	RB1	0.999985	3.69403e-08	63.638	TAATAAAAAAEPPAPPPPPPPEEDPEQDS(1)GPEDLPLVR	4	1.9685	6	71610000	1183500000
hsa05214 Glioma	0.0692335	P06400	788	0.322	Down	S	Retinoblastoma-associated protein	RB1	0.998816	1.25288e-05	106.32	S(0.999)PY(0.001)KFPSSPLR	2	-0.13621	1	3378400	1634600
hsa05214 Glioma	0.0692335	P27986	83	2.128	Up	S	Phosphatidylinositol 3-kinase regulatory subunit alpha	PIK3R1	0.965533	0.0149351	50.791	KIS(0.966)PPT(0.034)PK	2	1.3714	1	663350	2757700
hsa05214 Glioma	0.0692335	P04637	315	2.29	Up	S	Cellular tumor antigen p53	TP53	0.777004	1.09891e-09	134.88	ALPNNTS(0.008)S(0.215)S(0.777)PQPK	2	0.69806	1	5080500	28265000
hsa05214 Glioma	0.0692335	P27361	204	0.478	Down	Y	Mitogen-activated protein kinase 3	MAPK3	0.991617	8.13554e-16	137.27	IADPEHDHTGFLT(0.006)EY(0.992)VAT(0.002)R	3	-0.08141	5	302930000	254780000
hsa05214 Glioma	0.0692335	P00533	991	3.146	Up	S	Epidermal growth factor receptor	EGFR	0.99717	3.18482e-07	110.55	MHLPS(0.997)PT(0.003)DSNFYR	3	0.25438	10	29244000	123420000
hsa05214 Glioma	0.0692335	P28482	187	0.426	Down	Y	Mitogen-activated protein kinase 1	MAPK1	0.998743	1.68628e-21	156.73	VADPDHDHTGFLTEY(0.999)VAT(0.001)R	3	0.6275	4	175920000	115430000
hsa04664 Fc epsilon RI signaling pathway	0.012486	P27361	204	0.478	Down	Y	Mitogen-activated protein kinase 3	MAPK3	0.991617	8.13554e-16	137.27	IADPEHDHTGFLT(0.006)EY(0.992)VAT(0.002)R	3	-0.08141	5	302930000	254780000
hsa04664 Fc epsilon RI signaling pathway	0.012486	P36507	293	2.686	Up	S	Dual specificity mitogen-activated protein kinase kinase 2	MAP2K2	1	0.000325909	65.184	PVVDGEEGEPHS(1)IS(1)PR	3	-1.5637	2	18265000	84980000
hsa04664 Fc epsilon RI signaling pathway	0.012486	P17252	497	2.406	Up	T	Protein kinase C alpha type	PRKCA	0.943521	1.74558e-05	76.21	T(0.944)FCGT(0.056)PDYIAPEIIAYQPYGK	3	0.20004	1	4500800	33263000
hsa04664 Fc epsilon RI signaling pathway	0.012486	P17252	226	2.14	Up	S	Protein kinase C alpha type	PRKCA	0.983807	1.60695e-18	171.56	STLNPQWNES(0.984)FT(0.016)FK	2	0.78182	1	3117500	11806000
hsa04664 Fc epsilon RI signaling pathway	0.012486	P07948	316	3.17	Up	Y	Tyrosine-protein kinase Lyn	LYN	0.973561	0.00786309	49.298	EEPIY(0.974)IIT(0.024)EY(0.002)MAK	2	0.99971	1	905430	2607300
hsa04664 Fc epsilon RI signaling pathway	0.012486	P52735	663	3.281	Up	S	Guanine nucleotide exchange factor VAV2	VAV2	0.932233	0.000478983	53.453	PCPVDGRPPIS(0.068)RPPS(0.932)R	3	-0.71449	2	6675200	29783000
hsa04664 Fc epsilon RI signaling pathway	0.012486	P28482	187	0.426	Down	Y	Mitogen-activated protein kinase 1	MAPK1	0.998743	1.68628e-21	156.73	VADPDHDHTGFLTEY(0.999)VAT(0.001)R	3	0.6275	4	175920000	115430000
hsa04664 Fc epsilon RI signaling pathway	0.012486	P27986	83	2.128	Up	S	Phosphatidylinositol 3-kinase regulatory subunit alpha	PIK3R1	0.965533	0.0149351	50.791	KIS(0.966)PPT(0.034)PK	2	1.3714	1	663350	2757700
hsa03320 PPAR signaling pathway	0.358017	Q01581	4	2.31	Up	S	Hydroxymethylglutaryl-CoA synthase, cytoplasmic	HMGCS1	1	5.70072e-05	85.563	PGS(1)LPLNAEACWPK	2	1.276	1	13344000	23689000
hsa03320 PPAR signaling pathway	0.358017	O95573	683	2.669	Up	S	Long-chain-fatty-acid--CoA ligase 3	ACSL3	0.866042	0.000203965	50.986	IRLS(0.866)PEPWT(0.129)PET(0.005)GLVTDAFK	3	0.57832	1	513790	2655200
hsa04540 Gap junction	0.0505039	P22694	198	2.749	Up	T	cAMP-dependent protein kinase catalytic subunit beta	PRKACB	0.918131	1.0153e-06	86.557	T(0.072)WT(0.918)LCGT(0.009)PEY(0.001)LAPEIILSK	2	0.17803	5	5261100	16229000
hsa04540 Gap junction	0.0505039	P36507	293	2.686	Up	S	Dual specificity mitogen-activated protein kinase kinase 2	MAP2K2	1	0.000325909	65.184	PVVDGEEGEPHS(1)IS(1)PR	3	-1.5637	2	18265000	84980000
hsa04540 Gap junction	0.0505039	P17252	497	2.406	Up	T	Protein kinase C alpha type	PRKCA	0.943521	1.74558e-05	76.21	T(0.944)FCGT(0.056)PDYIAPEIIAYQPYGK	3	0.20004	1	4500800	33263000
hsa04540 Gap junction	0.0505039	P17252	226	2.14	Up	S	Protein kinase C alpha type	PRKCA	0.983807	1.60695e-18	171.56	STLNPQWNES(0.984)FT(0.016)FK	2	0.78182	1	3117500	11806000
hsa04540 Gap junction	0.0505039	P12931	269	2.179	Up	S	Proto-oncogene tyrosine-protein kinase Src	SRC	1	0.000345614	83.692	DAWEIPRES(1)LR	2	0.50678	1	2541000	9050600
hsa04540 Gap junction	0.0505039	P12931	104	4.594	Up	S	Proto-oncogene tyrosine-protein kinase Src	SRC	0.998943	0.00724998	76.943	TET(0.001)DLS(0.999)FK	2	-0.12273	1	1157300	10316000
hsa04540 Gap junction	0.0505039	Q07157	402	3.825	Up	S	Tight junction protein ZO-1	TJP1	0.770521	1.06167e-06	60.941	PVYAQVGQPDVDLPVS(0.771)PS(0.228)DGVLPNSTHEDGILR	4	0.3111	1	174100	1940200
hsa04540 Gap junction	0.0505039	Q07157	617	0.317	Down	S	Tight junction protein ZO-1	TJP1	0.996605	2.61438e-06	107.03	S(0.997)REDLS(0.003)AQPVQTK	2	0.13834	2	221100000	166290000
hsa04540 Gap junction	0.0505039	P27361	204	0.478	Down	Y	Mitogen-activated protein kinase 3	MAPK3	0.991617	8.13554e-16	137.27	IADPEHDHTGFLT(0.006)EY(0.992)VAT(0.002)R	3	-0.08141	5	302930000	254780000
hsa04540 Gap junction	0.0505039	P00533	991	3.146	Up	S	Epidermal growth factor receptor	EGFR	0.99717	3.18482e-07	110.55	MHLPS(0.997)PT(0.003)DSNFYR	3	0.25438	10	29244000	123420000
hsa04540 Gap junction	0.0505039	P28482	187	0.426	Down	Y	Mitogen-activated protein kinase 1	MAPK1	0.998743	1.68628e-21	156.73	VADPDHDHTGFLTEY(0.999)VAT(0.001)R	3	0.6275	4	175920000	115430000
hsa05020 Prion diseases	0.0449683	P22694	198	2.749	Up	T	cAMP-dependent protein kinase catalytic subunit beta	PRKACB	0.918131	1.0153e-06	86.557	T(0.072)WT(0.918)LCGT(0.009)PEY(0.001)LAPEIILSK	2	0.17803	5	5261100	16229000
hsa05020 Prion diseases	0.0449683	P27361	204	0.478	Down	Y	Mitogen-activated protein kinase 3	MAPK3	0.991617	8.13554e-16	137.27	IADPEHDHTGFLT(0.006)EY(0.992)VAT(0.002)R	3	-0.08141	5	302930000	254780000
hsa05020 Prion diseases	0.0449683	P36507	293	2.686	Up	S	Dual specificity mitogen-activated protein kinase kinase 2	MAP2K2	1	0.000325909	65.184	PVVDGEEGEPHS(1)IS(1)PR	3	-1.5637	2	18265000	84980000
hsa05020 Prion diseases	0.0449683	P0DMV9	511	0.484	Down	S	Heat shock 70 kDa protein 1B	HSPA1B	1	0.0212177	41.399	GRLS(1)KEEIER	3	0.88183	1	9973900	8351100
hsa05020 Prion diseases	0.0449683	P28482	187	0.426	Down	Y	Mitogen-activated protein kinase 1	MAPK1	0.998743	1.68628e-21	156.73	VADPDHDHTGFLTEY(0.999)VAT(0.001)R	3	0.6275	4	175920000	115430000
hsa05131 Shigellosis	0.0173621	P12931	269	2.179	Up	S	Proto-oncogene tyrosine-protein kinase Src	SRC	1	0.000345614	83.692	DAWEIPRES(1)LR	2	0.50678	1	2541000	9050600
hsa05131 Shigellosis	0.0173621	P12931	104	4.594	Up	S	Proto-oncogene tyrosine-protein kinase Src	SRC	0.998943	0.00724998	76.943	TET(0.001)DLS(0.999)FK	2	-0.12273	1	1157300	10316000
hsa05131 Shigellosis	0.0173621	P18206	290	2.617	Up	S	Vinculin	VCL	0.991659	6.64086e-09	114.52	DPS(0.008)AS(0.992)PGDAGEQAIR	2	0.18233	2	38603000	162460000
hsa05131 Shigellosis	0.0173621	Q9Y6W5	308	6.199	Up	S	Wiskott-Aldrich syndrome protein family member 2	WASF2	0.990436	7.73907e-05	53.39	SSVVS(0.005)PS(0.004)HPPPAPPLGS(0.99)PPGPK	3	-0.51774	3	8230600	103150000
hsa05131 Shigellosis	0.0173621	Q9Y6W5	296	3.416	Up	S	Wiskott-Aldrich syndrome protein family member 2	WASF2	0.789419	1.68829e-05	63.433	RS(0.211)S(0.789)VVS(0.789)PS(0.211)HPPPAPPLGSPPGPK	3	1.2926	2	1730500	21676000
hsa05131 Shigellosis	0.0173621	Q9Y6W5	293	4.974	Up	S	Wiskott-Aldrich syndrome protein family member 2	WASF2	0.789425	1.68829e-05	63.433	RS(0.211)S(0.789)VVS(0.789)PS(0.211)HPPPAPPLGSPPGPK	3	1.2926	2	1730500	21676000
hsa05131 Shigellosis	0.0173621	P27361	204	0.478	Down	Y	Mitogen-activated protein kinase 3	MAPK3	0.991617	8.13554e-16	137.27	IADPEHDHTGFLT(0.006)EY(0.992)VAT(0.002)R	3	-0.08141	5	302930000	254780000
hsa05131 Shigellosis	0.0173621	Q9Y6K9	387	2.824	Up	S	NF-kappa-B essential modulator	IKBKG	1	8.50112e-07	108.63	S(1)PPEEPPDFCCPK	2	1.1822	3	10946000	50739000
hsa05131 Shigellosis	0.0173621	P16070	697	0.421	Down	S	CD44 antigen	CD44	1	3.86978e-08	106.79	KPS(1)GLNGEASK	2	0.70368	9	1328900000	627670000
hsa05131 Shigellosis	0.0173621	O75116	1137	2.246	Up	S	Rho-associated protein kinase 2	ROCK2	0.806591	7.38193e-16	105.08	SQLQALHIGLDS(0.012)S(0.107)S(0.074)IGS(0.807)GPGDAEADDGFPESR	3	0.97322	3	41199000	221630000
hsa05131 Shigellosis	0.0173621	O75116	1212	2.107	Up	T	Rho-associated protein kinase 2	ROCK2	0.976784	3.18239e-05	91.616	LFHVRPVT(0.977)QT(0.023)DVYR	3	0.16201	1	982050	4108400
hsa05131 Shigellosis	0.0173621	O15111	579	2.561	Up	S	Inhibitor of nuclear factor kappa-B kinase subunit alpha	CHUK	0.903186	4.88103e-17	150.69	HRPS(0.096)DHS(0.903)YS(0.001)DSTEMVK	2	0.84968	2	42215000	186290000
hsa05131 Shigellosis	0.0173621	P28482	187	0.426	Down	Y	Mitogen-activated protein kinase 1	MAPK1	0.998743	1.68628e-21	156.73	VADPDHDHTGFLTEY(0.999)VAT(0.001)R	3	0.6275	4	175920000	115430000
hsa05131 Shigellosis	0.0173621	Q14247	401	3.394	Up	T	Src substrate cortactin	CTTN	0.989503	3.47211e-09	118.32	T(0.01)QT(0.99)PPVS(1)PAPQPTEER	2	0.72424	24	1293400000	5330400000
hsa05131 Shigellosis	0.0173621	Q14247	405	2.273	Up	S	Src substrate cortactin	CTTN	0.999835	1.17731e-07	102.07	T(0.01)QT(0.99)PPVS(1)PAPQPTEER	2	0.72424	13	761570000	3031700000
hsa04015 Rap1 signaling pathway	0.0413995	Q9Y4G6	1843	2.567	Up	T	Talin-2	TLN2	1	0.00167061	74.987	LDEGT(1)PPEPK	2	-0.30674	3	17164000	82675000
hsa04015 Rap1 signaling pathway	0.0413995	P12931	269	2.179	Up	S	Proto-oncogene tyrosine-protein kinase Src	SRC	1	0.000345614	83.692	DAWEIPRES(1)LR	2	0.50678	1	2541000	9050600
hsa04015 Rap1 signaling pathway	0.0413995	P12931	104	4.594	Up	S	Proto-oncogene tyrosine-protein kinase Src	SRC	0.998943	0.00724998	76.943	TET(0.001)DLS(0.999)FK	2	-0.12273	1	1157300	10316000
hsa04015 Rap1 signaling pathway	0.0413995	P52735	663	3.281	Up	S	Guanine nucleotide exchange factor VAV2	VAV2	0.932233	0.000478983	53.453	PCPVDGRPPIS(0.068)RPPS(0.932)R	3	-0.71449	2	6675200	29783000
hsa04015 Rap1 signaling pathway	0.0413995	Q96QZ7	741	0.4	Down	S	Membrane-associated guanylate kinase, WW and PDZ domain-containing protein 1	MAGI1	0.89156	0.000157864	58.712	KDS(0.892)QNS(0.054)S(0.054)QHSVSSHR	3	0.33409	4	14978000	19271000
hsa04015 Rap1 signaling pathway	0.0413995	Q9Y490	2040	0.107	Down	S	Talin-1	TLN1	1	0.000288384	73.834	VLVQNAAGS(1)QEK	2	-2.1381	1	22769000	6055400
hsa04015 Rap1 signaling pathway	0.0413995	P28482	187	0.426	Down	Y	Mitogen-activated protein kinase 1	MAPK1	0.998743	1.68628e-21	156.73	VADPDHDHTGFLTEY(0.999)VAT(0.001)R	3	0.6275	4	175920000	115430000
hsa04015 Rap1 signaling pathway	0.0413995	P17252	497	2.406	Up	T	Protein kinase C alpha type	PRKCA	0.943521	1.74558e-05	76.21	T(0.944)FCGT(0.056)PDYIAPEIIAYQPYGK	3	0.20004	1	4500800	33263000
hsa04015 Rap1 signaling pathway	0.0413995	P17252	226	2.14	Up	S	Protein kinase C alpha type	PRKCA	0.983807	1.60695e-18	171.56	STLNPQWNES(0.984)FT(0.016)FK	2	0.78182	1	3117500	11806000
hsa04015 Rap1 signaling pathway	0.0413995	P36507	293	2.686	Up	S	Dual specificity mitogen-activated protein kinase kinase 2	MAP2K2	1	0.000325909	65.184	PVVDGEEGEPHS(1)IS(1)PR	3	-1.5637	2	18265000	84980000
hsa04015 Rap1 signaling pathway	0.0413995	O43166	288	0.359	Down	S	Signal-induced proliferation-associated 1-like protein 1	SIPA1L1	0.843091	0.011136	62.357	S(0.148)KS(0.843)ET(0.008)GDSSIFR	2	-1.6684	1	43089000	39778000
hsa04015 Rap1 signaling pathway	0.0413995	O60716	346	2.196	Up	S	Catenin delta-1	CTNND1	1	0.000324966	89.747	GS(1)LAS(1)LDSLR	2	0.067312	3	9858400	30616000
hsa04015 Rap1 signaling pathway	0.0413995	Q96FS4	884	2.911	Up	S	Signal-induced proliferation-associated protein 1	SIPA1	0.784051	2.6151e-12	107.04	PSVPSADSETPLTQDRPGS(0.784)PS(0.204)GS(0.011)EDK	3	-0.57842	2	81885000	483010000
hsa04015 Rap1 signaling pathway	0.0413995	Q96FS4	55	2.451	Up	S	Signal-induced proliferation-associated protein 1	SIPA1	0.935503	3.28171e-14	124.2	S(0.064)GS(0.936)DAGEARPPTPASPR	2	-0.54404	4	57610000	251180000
hsa04015 Rap1 signaling pathway	0.0413995	P27986	83	2.128	Up	S	Phosphatidylinositol 3-kinase regulatory subunit alpha	PIK3R1	0.965533	0.0149351	50.791	KIS(0.966)PPT(0.034)PK	2	1.3714	1	663350	2757700
hsa04015 Rap1 signaling pathway	0.0413995	P27361	204	0.478	Down	Y	Mitogen-activated protein kinase 3	MAPK3	0.991617	8.13554e-16	137.27	IADPEHDHTGFLT(0.006)EY(0.992)VAT(0.002)R	3	-0.08141	5	302930000	254780000
hsa04015 Rap1 signaling pathway	0.0413995	P00533	991	3.146	Up	S	Epidermal growth factor receptor	EGFR	0.99717	3.18482e-07	110.55	MHLPS(0.997)PT(0.003)DSNFYR	3	0.25438	10	29244000	123420000
hsa04015 Rap1 signaling pathway	0.0413995	P47736	499	0.201	Down	S	Rap1 GTPase-activating protein 1	RAP1GAP	0.7895	0.000351907	63.225	RS(0.21)S(0.79)AIGIENIQEVQEK	3	-0.41958	1	6750700	6312100
hsa04015 Rap1 signaling pathway	0.0413995	Q8TEW0	692	3.294	Up	S	Partitioning defective 3 homolog	PARD3	0.844065	1.13588e-09	104.18	S(0.844)PGS(0.156)PPGPELPIETALDDR	3	-0.012358	2	4563200	21667000
hsa04015 Rap1 signaling pathway	0.0413995	Q8TEW0	579	2.028	Up	T	Partitioning defective 3 homolog	PARD3	0.993072	1.29114e-10	128.59	AEDEDIVLT(0.993)PDGT(0.007)R	2	-0.19704	2	10117000	28933000
hsa04141 Protein processing in endoplasmic reticulum	0.0246719	Q9NZL4	354	2.146	Up	S	Hsp70-binding protein 1	HSPBP1	0.999279	6.80912e-27	202.03	LLQTCFS(0.001)S(0.999)PADDSMDR	2	-0.81299	3	37000000	144700000
hsa04141 Protein processing in endoplasmic reticulum	0.0246719	Q9UGP8	537	2.639	Up	T	Translocation protein SEC63 homolog	SEC63	1	0.000114801	82.483	KKPT(1)PVLLPQSK	3	-0.013028	5	75043000	441330000
hsa04141 Protein processing in endoplasmic reticulum	0.0246719	P60468	13	2.705	Up	S	Protein transport protein Sec61 subunit beta	SEC61B	0.753049	9.02161e-11	125.73	PGPTPS(0.001)GT(0.006)NVGS(0.753)S(0.24)GR	2	-3.0474	3	17099000	93887000
hsa04141 Protein processing in endoplasmic reticulum	0.0246719	P54727	160	3.087	Up	S	UV excision repair protein RAD23 homolog B	RAD23B	0.865904	9.12835e-18	108.71	PAEKPAETPVAT(0.12)S(0.866)PT(0.012)AT(0.001)DSTSGDSSR	3	-0.34253	3	144260000	858500000
hsa04141 Protein processing in endoplasmic reticulum	0.0246719	P54725	123	2.452	Up	S	UV excision repair protein RAD23 homolog A	RAD23A	0.899136	7.7223e-11	86.168	EDKS(0.899)PS(0.098)EES(0.003)APTTSPESVSGSVPSSGSSGR	3	-0.95087	2	102030000	872350000
hsa04141 Protein processing in endoplasmic reticulum	0.0246719	Q9UNE7	23	2.15	Up	S	E3 ubiquitin-protein ligase CHIP	STUB1	0.993609	3.50737e-09	106.35	LGAGGGSPEKS(0.994)PS(0.006)AQELK	2	0.92998	1	8883300	31090000
hsa04141 Protein processing in endoplasmic reticulum	0.0246719	Q9P2K8	667	3.595	Up	T	eIF-2-alpha kinase GCN2	EIF2AK4	0.999699	9.12285e-06	75.3	PAGPGT(1)PPPDSGPLAK	2	1.9546	7	110830000	596040000
hsa04141 Protein processing in endoplasmic reticulum	0.0246719	Q92890	299	0.342	Down	S	Ubiquitin recognition factor in ER-associated degradation protein 1	UFD1	0.999975	3.84295e-09	130.27	FVAFSGEGQS(1)LR	2	2.071	1	27270000	18204000
hsa04141 Protein processing in endoplasmic reticulum	0.0246719	P14625	392	0.365	Down	S	Endoplasmin	HSP90B1	0.836247	0.000266676	82.069	SILFVPT(0.164)S(0.836)APR	2	0.47061	2	1315700	1336300
hsa04141 Protein processing in endoplasmic reticulum	0.0246719	P0DMV9	511	0.484	Down	S	Heat shock 70 kDa protein 1B	HSPA1B	1	0.0212177	41.399	GRLS(1)KEEIER	3	0.88183	1	9973900	8351100
hsa04141 Protein processing in endoplasmic reticulum	0.0246719	P61619	408	5.733	Up	S	Protein transport protein Sec61 subunit alpha isoform 1	SEC61A1	0.830002	0.00129889	66.492	ET(0.17)S(0.83)MVHELNR	2	-0.42891	6	154080000	609710000
hsa04141 Protein processing in endoplasmic reticulum	0.0246719	P08238	452	0.377	Down	S	Heat shock protein HSP 90-beta	HSP90AB1	1	0.00356012	114.97	RLS(1)ELLR	2	-0.044374	4	22812000	15131000
hsa04141 Protein processing in endoplasmic reticulum	0.0246719	O95155	31	2.058	Up	S	Ubiquitin conjugation factor E4 B	UBE4B	0.801028	4.10232e-15	131.3	LAGGQTSQPT(0.001)T(0.003)PLT(0.195)S(0.801)PQR	2	1.4229	6	25616000	73110000
hsa04141 Protein processing in endoplasmic reticulum	0.0246719	O95487	1224	2.035	Up	S	Protein transport protein Sec24B	SEC24B	1	7.4687e-05	84.169	PLS(1)PILHIVK	2	-0.05384	6	39264000	102720000
hsa04141 Protein processing in endoplasmic reticulum	0.0246719	P27824	554	0.498	Down	S	Calnexin	CANX	1	2.36891e-40	220.86	QKS(1)DAEEDGGT(0.318)VS(0.682)QEEEDR	2	-0.5343	24	1948000000	2418200000
hsa04141 Protein processing in endoplasmic reticulum	0.0246719	Q9BUN8	226	4.907	Up	S	Derlin-1	DERL1	0.999861	0.000271532	64.275	GGVSGFGVPPAS(1)MR	2	0.33659	4	4505500	10563000
hsa04141 Protein processing in endoplasmic reticulum	0.0246719	Q12933	11	2.777	Up	S	TNF receptor-associated factor 2	TRAF2	0.999816	3.20905e-08	94.837	AAAS(0.041)VT(0.959)PPGS(1)LELLQPGFSK	3	-1.0562	4	55713000	123110000
hsa04010 MAPK signaling pathway	0.00785936	P22694	198	2.749	Up	T	cAMP-dependent protein kinase catalytic subunit beta	PRKACB	0.918131	1.0153e-06	86.557	T(0.072)WT(0.918)LCGT(0.009)PEY(0.001)LAPEIILSK	2	0.17803	5	5261100	16229000
hsa04010 MAPK signaling pathway	0.00785936	Q13177	169	2.658	Up	T	Serine/threonine-protein kinase PAK 2	PAK2	0.996373	7.99003e-08	73.753	GT(0.002)EAPAVVT(0.996)EEEDDDEET(0.001)APPVIAPR	3	0.68303	3	52989000	356150000
hsa04010 MAPK signaling pathway	0.00785936	O95819	805	0.312	Down	S	Mitogen-activated protein kinase kinase kinase kinase 4	MAP4K4	0.983219	0.0138957	53.768	AAS(0.005)S(0.005)LNLS(0.983)NGET(0.007)ES(0.001)VK	2	2.1975	1	20437000	15298000
hsa04010 MAPK signaling pathway	0.00785936	Q14315	2233	0.487	Down	S	Filamin-C	FLNC	0.999997	0.000379814	107.03	LGS(1)FGSITR	2	-0.41086	4	68188000	29357000
hsa04010 MAPK signaling pathway	0.00785936	P10636	498	2.346	Up	T	Microtubule-associated protein tau	MAPT	0.99756	1.03967e-05	100.39	TPPAPKT(0.998)PPS(0.001)S(0.001)GEPPK	2	1.2061	2	1654500	13254000
hsa04010 MAPK signaling pathway	0.00785936	P04626	998	0.478	Down	S	Receptor tyrosine-protein kinase erbB-2	ERBB2	0.981422	0.00280602	44.158	FVVIQNEDLGPAS(0.981)PLDS(0.013)T(0.005)FYR	3	3.3382	1	2893500	3087300
hsa04010 MAPK signaling pathway	0.00785936	Q9UBI6	26	0.436	Down	S	Guanine nucleotide-binding protein G(I)/G(S)/G(O) subunit gamma-12	GNG12	1	0.00429388	109.11	LEAS(1)IER	2	0.19193	1	20577000	18288000
hsa04010 MAPK signaling pathway	0.00785936	P62070	186	2.439	Up	S	Ras-related protein R-Ras2	RRAS2	0.999938	1.74984e-21	184.83	KFQEQECPPS(1)PEPTR	2	0.88928	17	770890000	2442700000
hsa04010 MAPK signaling pathway	0.00785936	P28482	187	0.426	Down	Y	Mitogen-activated protein kinase 1	MAPK1	0.998743	1.68628e-21	156.73	VADPDHDHTGFLTEY(0.999)VAT(0.001)R	3	0.6275	4	175920000	115430000
hsa04010 MAPK signaling pathway	0.00785936	Q99956	16	2.828	Up	S	Dual specificity protein phosphatase 9	DUSP9	1	0.00154598	80.755	RELS(1)PPRPR	2	0.11328	4	39527000	129770000
hsa04010 MAPK signaling pathway	0.00785936	Q99956	262	2.499	Up	S	Dual specificity protein phosphatase 9	DUSP9	0.970659	8.14247e-09	114.27	QIPIS(0.029)DHWS(0.971)QNLSR	3	0.46976	1	2940100	10216000
hsa04010 MAPK signaling pathway	0.00785936	P49407	202	0.007	Down	S	Beta-arrestin-1	ARRB1	1	0.00171812	73.233	PLHLEAS(1)LDK	2	0.13884	1	26690000	398060
hsa04010 MAPK signaling pathway	0.00785936	P17252	497	2.406	Up	T	Protein kinase C alpha type	PRKCA	0.943521	1.74558e-05	76.21	T(0.944)FCGT(0.056)PDYIAPEIIAYQPYGK	3	0.20004	1	4500800	33263000
hsa04010 MAPK signaling pathway	0.00785936	P17252	226	2.14	Up	S	Protein kinase C alpha type	PRKCA	0.983807	1.60695e-18	171.56	STLNPQWNES(0.984)FT(0.016)FK	2	0.78182	1	3117500	11806000
hsa04010 MAPK signaling pathway	0.00785936	Q13153	174	3.537	Up	S	Serine/threonine-protein kinase PAK 1	PAK1	0.906162	3.20183e-06	52.276	AVS(0.001)ET(0.001)PAVPPVS(0.906)EDEDDDDDDAT(0.091)PPPVIAPRPEHT(0.001)K	3	0.65568	1	8659500	90718000
hsa04010 MAPK signaling pathway	0.00785936	Q13153	223	2.036	Up	S	Serine/threonine-protein kinase PAK 1	PAK1	0.966268	1.35824e-17	134.91	DVATSPIS(0.966)PT(0.033)ENNTTPPDALTR	2	1.76	2	37062000	62240000
hsa04010 MAPK signaling pathway	0.00785936	P36507	293	2.686	Up	S	Dual specificity mitogen-activated protein kinase kinase 2	MAP2K2	1	0.000325909	65.184	PVVDGEEGEPHS(1)IS(1)PR	3	-1.5637	2	18265000	84980000
hsa04010 MAPK signaling pathway	0.00785936	P0DMV9	511	0.484	Down	S	Heat shock 70 kDa protein 1B	HSPA1B	1	0.0212177	41.399	GRLS(1)KEEIER	3	0.88183	1	9973900	8351100
hsa04010 MAPK signaling pathway	0.00785936	P16949	63	0.474	Down	S	Stathmin	STMN1	1	1.23058e-06	140.43	S(1)HEAEVLK	2	1.4547	26	6499600000	6431100000
hsa04010 MAPK signaling pathway	0.00785936	O75369	1505	0.195	Down	S	Filamin-B	FLNB	0.999998	0.00149964	68.978	YADEEIPRS(1)PFK	2	1.7829	1	49578000	39171000
hsa04010 MAPK signaling pathway	0.00785936	O75369	2478	2.072	Up	S	Filamin-B	FLNB	0.999699	6.6813e-24	157.12	LVS(1)PGSANETSSILVESVTR	2	0.98027	5	47940000	217170000
hsa04010 MAPK signaling pathway	0.00785936	P04637	315	2.29	Up	S	Cellular tumor antigen p53	TP53	0.777004	1.09891e-09	134.88	ALPNNTS(0.008)S(0.215)S(0.777)PQPK	2	0.69806	1	5080500	28265000
hsa04010 MAPK signaling pathway	0.00785936	P04792	65	3.392	Up	S	Heat shock protein beta-1	HSPB1	1	3.55638e-08	102.29	PLPPAAIES(1)PAVAAPAYSR	3	0.11373	13	64049000	426950000
hsa04010 MAPK signaling pathway	0.00785936	Q9Y6K9	387	2.824	Up	S	NF-kappa-B essential modulator	IKBKG	1	8.50112e-07	108.63	S(1)PPEEPPDFCCPK	2	1.1822	3	10946000	50739000
hsa04010 MAPK signaling pathway	0.00785936	P00533	991	3.146	Up	S	Epidermal growth factor receptor	EGFR	0.99717	3.18482e-07	110.55	MHLPS(0.997)PT(0.003)DSNFYR	3	0.25438	10	29244000	123420000
hsa04010 MAPK signaling pathway	0.00785936	P27361	204	0.478	Down	Y	Mitogen-activated protein kinase 3	MAPK3	0.991617	8.13554e-16	137.27	IADPEHDHTGFLT(0.006)EY(0.992)VAT(0.002)R	3	-0.08141	5	302930000	254780000
hsa04010 MAPK signaling pathway	0.00785936	O15111	579	2.561	Up	S	Inhibitor of nuclear factor kappa-B kinase subunit alpha	CHUK	0.903186	4.88103e-17	150.69	HRPS(0.096)DHS(0.903)YS(0.001)DSTEMVK	2	0.84968	2	42215000	186290000
hsa04010 MAPK signaling pathway	0.00785936	Q12933	11	2.777	Up	S	TNF receptor-associated factor 2	TRAF2	0.999816	3.20905e-08	94.837	AAAS(0.041)VT(0.959)PPGS(1)LELLQPGFSK	3	-1.0562	4	55713000	123110000
hsa04926 Relaxin signaling pathway	0.0349674	P22694	198	2.749	Up	T	cAMP-dependent protein kinase catalytic subunit beta	PRKACB	0.918131	1.0153e-06	86.557	T(0.072)WT(0.918)LCGT(0.009)PEY(0.001)LAPEIILSK	2	0.17803	5	5261100	16229000
hsa04926 Relaxin signaling pathway	0.0349674	P36507	293	2.686	Up	S	Dual specificity mitogen-activated protein kinase kinase 2	MAP2K2	1	0.000325909	65.184	PVVDGEEGEPHS(1)IS(1)PR	3	-1.5637	2	18265000	84980000
hsa04926 Relaxin signaling pathway	0.0349674	P17252	497	2.406	Up	T	Protein kinase C alpha type	PRKCA	0.943521	1.74558e-05	76.21	T(0.944)FCGT(0.056)PDYIAPEIIAYQPYGK	3	0.20004	1	4500800	33263000
hsa04926 Relaxin signaling pathway	0.0349674	P17252	226	2.14	Up	S	Protein kinase C alpha type	PRKCA	0.983807	1.60695e-18	171.56	STLNPQWNES(0.984)FT(0.016)FK	2	0.78182	1	3117500	11806000
hsa04926 Relaxin signaling pathway	0.0349674	P12931	269	2.179	Up	S	Proto-oncogene tyrosine-protein kinase Src	SRC	1	0.000345614	83.692	DAWEIPRES(1)LR	2	0.50678	1	2541000	9050600
hsa04926 Relaxin signaling pathway	0.0349674	P12931	104	4.594	Up	S	Proto-oncogene tyrosine-protein kinase Src	SRC	0.998943	0.00724998	76.943	TET(0.001)DLS(0.999)FK	2	-0.12273	1	1157300	10316000
hsa04926 Relaxin signaling pathway	0.0349674	P27986	83	2.128	Up	S	Phosphatidylinositol 3-kinase regulatory subunit alpha	PIK3R1	0.965533	0.0149351	50.791	KIS(0.966)PPT(0.034)PK	2	1.3714	1	663350	2757700
hsa04926 Relaxin signaling pathway	0.0349674	Q9UBI6	26	0.436	Down	S	Guanine nucleotide-binding protein G(I)/G(S)/G(O) subunit gamma-12	GNG12	1	0.00429388	109.11	LEAS(1)IER	2	0.19193	1	20577000	18288000
hsa04926 Relaxin signaling pathway	0.0349674	P00533	991	3.146	Up	S	Epidermal growth factor receptor	EGFR	0.99717	3.18482e-07	110.55	MHLPS(0.997)PT(0.003)DSNFYR	3	0.25438	10	29244000	123420000
hsa04926 Relaxin signaling pathway	0.0349674	P27361	204	0.478	Down	Y	Mitogen-activated protein kinase 3	MAPK3	0.991617	8.13554e-16	137.27	IADPEHDHTGFLT(0.006)EY(0.992)VAT(0.002)R	3	-0.08141	5	302930000	254780000
hsa04926 Relaxin signaling pathway	0.0349674	P28482	187	0.426	Down	Y	Mitogen-activated protein kinase 1	MAPK1	0.998743	1.68628e-21	156.73	VADPDHDHTGFLTEY(0.999)VAT(0.001)R	3	0.6275	4	175920000	115430000
hsa04926 Relaxin signaling pathway	0.0349674	P49407	202	0.007	Down	S	Beta-arrestin-1	ARRB1	1	0.00171812	73.233	PLHLEAS(1)LDK	2	0.13884	1	26690000	398060
hsa03060 Protein export	0.098535	Q9UGP8	537	2.639	Up	T	Translocation protein SEC63 homolog	SEC63	1	0.000114801	82.483	KKPT(1)PVLLPQSK	3	-0.013028	5	75043000	441330000
hsa03060 Protein export	0.098535	P60468	13	2.705	Up	S	Protein transport protein Sec61 subunit beta	SEC61B	0.753049	9.02161e-11	125.73	PGPTPS(0.001)GT(0.006)NVGS(0.753)S(0.24)GR	2	-3.0474	3	17099000	93887000
hsa03060 Protein export	0.098535	P61619	408	5.733	Up	S	Protein transport protein Sec61 subunit alpha isoform 1	SEC61A1	0.830002	0.00129889	66.492	ET(0.17)S(0.83)MVHELNR	2	-0.42891	6	154080000	609710000
hsa04810 Regulation of actin cytoskeleton	0.00148941	P12931	269	2.179	Up	S	Proto-oncogene tyrosine-protein kinase Src	SRC	1	0.000345614	83.692	DAWEIPRES(1)LR	2	0.50678	1	2541000	9050600
hsa04810 Regulation of actin cytoskeleton	0.00148941	P12931	104	4.594	Up	S	Proto-oncogene tyrosine-protein kinase Src	SRC	0.998943	0.00724998	76.943	TET(0.001)DLS(0.999)FK	2	-0.12273	1	1157300	10316000
hsa04810 Regulation of actin cytoskeleton	0.00148941	Q13177	169	2.658	Up	T	Serine/threonine-protein kinase PAK 2	PAK2	0.996373	7.99003e-08	73.753	GT(0.002)EAPAVVT(0.996)EEEDDDEET(0.001)APPVIAPR	3	0.68303	3	52989000	356150000
hsa04810 Regulation of actin cytoskeleton	0.00148941	Q9NZN5	637	2.394	Up	S	Rho guanine nucleotide exchange factor 12	ARHGEF12	0.989828	2.2707e-26	179.84	HLSTPSS(0.009)VS(0.99)PEPQDSAK	2	-0.85697	4	70696000	192570000
hsa04810 Regulation of actin cytoskeleton	0.00148941	P62140	316	2.56	Up	T	Serine/threonine-protein phosphatase PP1-beta catalytic subunit	PPP1CB	0.909463	0.00024678	60.062	Y(0.002)QY(0.013)GGLNS(0.076)GRPVT(0.909)PPR	3	0.40425	4	96445000	278810000
hsa04810 Regulation of actin cytoskeleton	0.00148941	P18206	290	2.617	Up	S	Vinculin	VCL	0.991659	6.64086e-09	114.52	DPS(0.008)AS(0.992)PGDAGEQAIR	2	0.18233	2	38603000	162460000
hsa04810 Regulation of actin cytoskeleton	0.00148941	P52735	663	3.281	Up	S	Guanine nucleotide exchange factor VAV2	VAV2	0.932233	0.000478983	53.453	PCPVDGRPPIS(0.068)RPPS(0.932)R	3	-0.71449	2	6675200	29783000
hsa04810 Regulation of actin cytoskeleton	0.00148941	Q14155	249	2.415	Up	S	Rho guanine nucleotide exchange factor 7	ARHGEF7	0.999989	0.00280801	57.175	ASEKPVS(1)PK	2	-0.81287	1	94101000	263480000
hsa04810 Regulation of actin cytoskeleton	0.00148941	Q9NYB9	183	2.782	Up	S	Abl interactor 2	ABI2	0.992538	2.70034e-05	73.294	T(0.001)T(0.001)PPT(0.002)QKPPS(0.993)PPMS(0.004)GK	3	-0.0099468	9	70314000	327200000
hsa04810 Regulation of actin cytoskeleton	0.00148941	Q9Y2X7	480	3.551	Up	T	ARF GTPase-activating protein GIT1	GIT1	0.999187	0.00575176	58.024	QPPGPVPT(0.999)PPLPS(0.001)ER	2	0.74378	1	4486700	24034000
hsa04810 Regulation of actin cytoskeleton	0.00148941	O14974	409	2.071	Up	S	Protein phosphatase 1 regulatory subunit 12A	PPP1R12A	0.84535	9.95249e-11	65.9	TKPLASVTNANTSSTQAAPVAVTTPT(0.001)VS(0.001)S(0.001)GQAT(0.01)PT(0.141)S(0.845)PIKK	4	-0.32718	3	13294000	82263000
hsa04810 Regulation of actin cytoskeleton	0.00148941	O14974	696	0.487	Down	T	Protein phosphatase 1 regulatory subunit 12A	PPP1R12A	0.89937	9.19622e-27	180.63	RS(0.099)T(0.899)QGVT(0.001)LTDLQEAEK	2	2.4149	2	26401000	20112000
hsa04810 Regulation of actin cytoskeleton	0.00148941	P16144	1530	2.111	Up	T	Integrin beta-4	ITGB4	0.981164	2.25177e-05	111.88	LTAGVPDT(0.981)PT(0.019)R	2	0.3015	4	644570000	2086900000
hsa04810 Regulation of actin cytoskeleton	0.00148941	P16144	1483	0.458	Down	S	Integrin beta-4	ITGB4	0.971801	0.000314256	85.554	VLS(0.972)T(0.022)S(0.005)S(0.001)TLTR	2	0.86549	3	11411000	10795000
hsa04810 Regulation of actin cytoskeleton	0.00148941	Q9UBI6	26	0.436	Down	S	Guanine nucleotide-binding protein G(I)/G(S)/G(O) subunit gamma-12	GNG12	1	0.00429388	109.11	LEAS(1)IER	2	0.19193	1	20577000	18288000
hsa04810 Regulation of actin cytoskeleton	0.00148941	P46940	1443	0.493	Down	S	Ras GTPase-activating-like protein IQGAP1	IQGAP1	0.860189	1.19228e-06	98.391	S(0.138)KS(0.86)VKEDS(0.001)NLTLQEK	3	-0.61731	4	129000000	99209000
hsa04810 Regulation of actin cytoskeleton	0.00148941	P62070	186	2.439	Up	S	Ras-related protein R-Ras2	RRAS2	0.999938	1.74984e-21	184.83	KFQEQECPPS(1)PEPTR	2	0.88928	17	770890000	2442700000
hsa04810 Regulation of actin cytoskeleton	0.00148941	P28482	187	0.426	Down	Y	Mitogen-activated protein kinase 1	MAPK1	0.998743	1.68628e-21	156.73	VADPDHDHTGFLTEY(0.999)VAT(0.001)R	3	0.6275	4	175920000	115430000
hsa04810 Regulation of actin cytoskeleton	0.00148941	Q13153	174	3.537	Up	S	Serine/threonine-protein kinase PAK 1	PAK1	0.906162	3.20183e-06	52.276	AVS(0.001)ET(0.001)PAVPPVS(0.906)EDEDDDDDDAT(0.091)PPPVIAPRPEHT(0.001)K	3	0.65568	1	8659500	90718000
hsa04810 Regulation of actin cytoskeleton	0.00148941	Q13153	223	2.036	Up	S	Serine/threonine-protein kinase PAK 1	PAK1	0.966268	1.35824e-17	134.91	DVATSPIS(0.966)PT(0.033)ENNTTPPDALTR	2	1.76	2	37062000	62240000
hsa04810 Regulation of actin cytoskeleton	0.00148941	P36507	293	2.686	Up	S	Dual specificity mitogen-activated protein kinase kinase 2	MAP2K2	1	0.000325909	65.184	PVVDGEEGEPHS(1)IS(1)PR	3	-1.5637	2	18265000	84980000
hsa04810 Regulation of actin cytoskeleton	0.00148941	Q05397	910	2.67	Up	S	Focal adhesion kinase 1	PTK2	0.999951	2.2021e-10	126.91	LQPQEIS(1)PPPTANLDR	3	-0.17674	9	208290000	1302400000
hsa04810 Regulation of actin cytoskeleton	0.00148941	Q9Y6W5	308	6.199	Up	S	Wiskott-Aldrich syndrome protein family member 2	WASF2	0.990436	7.73907e-05	53.39	SSVVS(0.005)PS(0.004)HPPPAPPLGS(0.99)PPGPK	3	-0.51774	3	8230600	103150000
hsa04810 Regulation of actin cytoskeleton	0.00148941	Q9Y6W5	296	3.416	Up	S	Wiskott-Aldrich syndrome protein family member 2	WASF2	0.789419	1.68829e-05	63.433	RS(0.211)S(0.789)VVS(0.789)PS(0.211)HPPPAPPLGSPPGPK	3	1.2926	2	1730500	21676000
hsa04810 Regulation of actin cytoskeleton	0.00148941	Q9Y6W5	293	4.974	Up	S	Wiskott-Aldrich syndrome protein family member 2	WASF2	0.789425	1.68829e-05	63.433	RS(0.211)S(0.789)VVS(0.789)PS(0.211)HPPPAPPLGSPPGPK	3	1.2926	2	1730500	21676000
hsa04810 Regulation of actin cytoskeleton	0.00148941	P27986	83	2.128	Up	S	Phosphatidylinositol 3-kinase regulatory subunit alpha	PIK3R1	0.965533	0.0149351	50.791	KIS(0.966)PPT(0.034)PK	2	1.3714	1	663350	2757700
hsa04810 Regulation of actin cytoskeleton	0.00148941	P00533	991	3.146	Up	S	Epidermal growth factor receptor	EGFR	0.99717	3.18482e-07	110.55	MHLPS(0.997)PT(0.003)DSNFYR	3	0.25438	10	29244000	123420000
hsa04810 Regulation of actin cytoskeleton	0.00148941	P49023	533	2.231	Up	S	Paxillin	PXN	0.884887	0.0001384	64.377	RGS(0.885)LCS(0.115)GCQKPITGR	3	0.37428	1	4525500	42319000
hsa04810 Regulation of actin cytoskeleton	0.00148941	P27361	204	0.478	Down	Y	Mitogen-activated protein kinase 3	MAPK3	0.991617	8.13554e-16	137.27	IADPEHDHTGFLT(0.006)EY(0.992)VAT(0.002)R	3	-0.08141	5	302930000	254780000
hsa04810 Regulation of actin cytoskeleton	0.00148941	Q92888	863	2.549	Up	S	Rho guanine nucleotide exchange factor 1	ARHGEF1	1	9.80881e-05	70.986	DGDGVPGGGPLS(1)PAR	2	0.12075	2	56193000	335830000
hsa04810 Regulation of actin cytoskeleton	0.00148941	Q8WYL5	521	4.182	Up	S	Protein phosphatase Slingshot homolog 1	SSH1	0.998953	8.82046e-09	87.802	RLS(0.999)DPLLPS(0.999)PEDET(0.001)GSLVHLEDPER	3	0.52325	2	18592000	76830000
hsa04810 Regulation of actin cytoskeleton	0.00148941	Q8WYL5	897	2.545	Up	S	Protein phosphatase Slingshot homolog 1	SSH1	1	1.92451e-05	85.676	S(1)PPPFFYR	2	-0.2842	8	40951000	108500000
hsa04810 Regulation of actin cytoskeleton	0.00148941	Q8WYL5	1042	2.068	Up	S	Protein phosphatase Slingshot homolog 1	SSH1	0.871387	0.000267817	59.606	PAPENLKS(0.871)PS(0.116)WMS(0.013)K	3	1.9946	1	14441000	28953000
hsa04810 Regulation of actin cytoskeleton	0.00148941	Q8WYL5	515	2.272	Up	S	Protein phosphatase Slingshot homolog 1	SSH1	0.999382	1.14516e-11	89.751	RLS(0.999)DPLLPS(0.999)PEDET(0.001)GSLVHLEDPER	3	0.52325	3	71018000	186600000
hsa04810 Regulation of actin cytoskeleton	0.00148941	O75116	1137	2.246	Up	S	Rho-associated protein kinase 2	ROCK2	0.806591	7.38193e-16	105.08	SQLQALHIGLDS(0.012)S(0.107)S(0.074)IGS(0.807)GPGDAEADDGFPESR	3	0.97322	3	41199000	221630000
hsa04810 Regulation of actin cytoskeleton	0.00148941	O75116	1212	2.107	Up	T	Rho-associated protein kinase 2	ROCK2	0.976784	3.18239e-05	91.616	LFHVRPVT(0.977)QT(0.023)DVYR	3	0.16201	1	982050	4108400
hsa04024 cAMP signaling pathway	0.0225856	O14939	888	2.47	Up	S	Phospholipase D2	PLD2	0.952505	6.04188e-07	97.271	EYVAVEPLAT(0.047)VS(0.953)PPLAR	2	0.67676	1	248310	1284200
hsa04024 cAMP signaling pathway	0.0225856	P22694	198	2.749	Up	T	cAMP-dependent protein kinase catalytic subunit beta	PRKACB	0.918131	1.0153e-06	86.557	T(0.072)WT(0.918)LCGT(0.009)PEY(0.001)LAPEIILSK	2	0.17803	5	5261100	16229000
hsa04024 cAMP signaling pathway	0.0225856	P36507	293	2.686	Up	S	Dual specificity mitogen-activated protein kinase kinase 2	MAP2K2	1	0.000325909	65.184	PVVDGEEGEPHS(1)IS(1)PR	3	-1.5637	2	18265000	84980000
hsa04024 cAMP signaling pathway	0.0225856	Q13153	174	3.537	Up	S	Serine/threonine-protein kinase PAK 1	PAK1	0.906162	3.20183e-06	52.276	AVS(0.001)ET(0.001)PAVPPVS(0.906)EDEDDDDDDAT(0.091)PPPVIAPRPEHT(0.001)K	3	0.65568	1	8659500	90718000
hsa04024 cAMP signaling pathway	0.0225856	Q13153	223	2.036	Up	S	Serine/threonine-protein kinase PAK 1	PAK1	0.966268	1.35824e-17	134.91	DVATSPIS(0.966)PT(0.033)ENNTTPPDALTR	2	1.76	2	37062000	62240000
hsa04024 cAMP signaling pathway	0.0225856	P62140	316	2.56	Up	T	Serine/threonine-protein phosphatase PP1-beta catalytic subunit	PPP1CB	0.909463	0.00024678	60.062	Y(0.002)QY(0.013)GGLNS(0.076)GRPVT(0.909)PPR	3	0.40425	4	96445000	278810000
hsa04024 cAMP signaling pathway	0.0225856	P52735	663	3.281	Up	S	Guanine nucleotide exchange factor VAV2	VAV2	0.932233	0.000478983	53.453	PCPVDGRPPIS(0.068)RPPS(0.932)R	3	-0.71449	2	6675200	29783000
hsa04024 cAMP signaling pathway	0.0225856	P27986	83	2.128	Up	S	Phosphatidylinositol 3-kinase regulatory subunit alpha	PIK3R1	0.965533	0.0149351	50.791	KIS(0.966)PPT(0.034)PK	2	1.3714	1	663350	2757700
hsa04024 cAMP signaling pathway	0.0225856	O14974	409	2.071	Up	S	Protein phosphatase 1 regulatory subunit 12A	PPP1R12A	0.84535	9.95249e-11	65.9	TKPLASVTNANTSSTQAAPVAVTTPT(0.001)VS(0.001)S(0.001)GQAT(0.01)PT(0.141)S(0.845)PIKK	4	-0.32718	3	13294000	82263000
hsa04024 cAMP signaling pathway	0.0225856	O14974	696	0.487	Down	T	Protein phosphatase 1 regulatory subunit 12A	PPP1R12A	0.89937	9.19622e-27	180.63	RS(0.099)T(0.899)QGVT(0.001)LTDLQEAEK	2	2.4149	2	26401000	20112000
hsa04024 cAMP signaling pathway	0.0225856	P62070	186	2.439	Up	S	Ras-related protein R-Ras2	RRAS2	0.999938	1.74984e-21	184.83	KFQEQECPPS(1)PEPTR	2	0.88928	17	770890000	2442700000
hsa04024 cAMP signaling pathway	0.0225856	P27361	204	0.478	Down	Y	Mitogen-activated protein kinase 3	MAPK3	0.991617	8.13554e-16	137.27	IADPEHDHTGFLT(0.006)EY(0.992)VAT(0.002)R	3	-0.08141	5	302930000	254780000
hsa04024 cAMP signaling pathway	0.0225856	O75116	1137	2.246	Up	S	Rho-associated protein kinase 2	ROCK2	0.806591	7.38193e-16	105.08	SQLQALHIGLDS(0.012)S(0.107)S(0.074)IGS(0.807)GPGDAEADDGFPESR	3	0.97322	3	41199000	221630000
hsa04024 cAMP signaling pathway	0.0225856	O75116	1212	2.107	Up	T	Rho-associated protein kinase 2	ROCK2	0.976784	3.18239e-05	91.616	LFHVRPVT(0.977)QT(0.023)DVYR	3	0.16201	1	982050	4108400
hsa04024 cAMP signaling pathway	0.0225856	P28482	187	0.426	Down	Y	Mitogen-activated protein kinase 1	MAPK1	0.998743	1.68628e-21	156.73	VADPDHDHTGFLTEY(0.999)VAT(0.001)R	3	0.6275	4	175920000	115430000
hsa04024 cAMP signaling pathway	0.0225856	P20020	17	0.487	Down	S	Plasma membrane calcium-transporting ATPase 1	ATP2B1	1	2.37644e-09	93.176	NS(1)LKEANHDGDFGITLAELR	3	-0.29848	2	37961000	28498000
hsa04024 cAMP signaling pathway	0.0225856	O15439	646	2.296	Up	T	Multidrug resistance-associated protein 4	ABCC4	0.992141	2.97553e-12	123.17	KDNEESEQPPVPGT(0.992)PT(0.008)LR	2	1.633	2	18422000	39993000
hsa04912 GnRH signaling pathway	0.117847	O14939	888	2.47	Up	S	Phospholipase D2	PLD2	0.952505	6.04188e-07	97.271	EYVAVEPLAT(0.047)VS(0.953)PPLAR	2	0.67676	1	248310	1284200
hsa04912 GnRH signaling pathway	0.117847	P22694	198	2.749	Up	T	cAMP-dependent protein kinase catalytic subunit beta	PRKACB	0.918131	1.0153e-06	86.557	T(0.072)WT(0.918)LCGT(0.009)PEY(0.001)LAPEIILSK	2	0.17803	5	5261100	16229000
hsa04912 GnRH signaling pathway	0.117847	P36507	293	2.686	Up	S	Dual specificity mitogen-activated protein kinase kinase 2	MAP2K2	1	0.000325909	65.184	PVVDGEEGEPHS(1)IS(1)PR	3	-1.5637	2	18265000	84980000
hsa04912 GnRH signaling pathway	0.117847	P17252	497	2.406	Up	T	Protein kinase C alpha type	PRKCA	0.943521	1.74558e-05	76.21	T(0.944)FCGT(0.056)PDYIAPEIIAYQPYGK	3	0.20004	1	4500800	33263000
hsa04912 GnRH signaling pathway	0.117847	P17252	226	2.14	Up	S	Protein kinase C alpha type	PRKCA	0.983807	1.60695e-18	171.56	STLNPQWNES(0.984)FT(0.016)FK	2	0.78182	1	3117500	11806000
hsa04912 GnRH signaling pathway	0.117847	P12931	269	2.179	Up	S	Proto-oncogene tyrosine-protein kinase Src	SRC	1	0.000345614	83.692	DAWEIPRES(1)LR	2	0.50678	1	2541000	9050600
hsa04912 GnRH signaling pathway	0.117847	P12931	104	4.594	Up	S	Proto-oncogene tyrosine-protein kinase Src	SRC	0.998943	0.00724998	76.943	TET(0.001)DLS(0.999)FK	2	-0.12273	1	1157300	10316000
hsa04912 GnRH signaling pathway	0.117847	P27361	204	0.478	Down	Y	Mitogen-activated protein kinase 3	MAPK3	0.991617	8.13554e-16	137.27	IADPEHDHTGFLT(0.006)EY(0.992)VAT(0.002)R	3	-0.08141	5	302930000	254780000
hsa04912 GnRH signaling pathway	0.117847	P00533	991	3.146	Up	S	Epidermal growth factor receptor	EGFR	0.99717	3.18482e-07	110.55	MHLPS(0.997)PT(0.003)DSNFYR	3	0.25438	10	29244000	123420000
hsa04912 GnRH signaling pathway	0.117847	P28482	187	0.426	Down	Y	Mitogen-activated protein kinase 1	MAPK1	0.998743	1.68628e-21	156.73	VADPDHDHTGFLTEY(0.999)VAT(0.001)R	3	0.6275	4	175920000	115430000
hsa05230 Central carbon metabolism in cancer	0.0125266	Q15758	535	0.146	Down	S	Neutral amino acid transporter B(0)	SLC1A5	0.948123	0.000290972	69.188	GPAGDAT(0.012)VAS(0.948)EKES(0.04)VM	2	1.2569	1	189020000	40783000
hsa05230 Central carbon metabolism in cancer	0.0125266	Q15758	503	2.634	Up	S	Neutral amino acid transporter B(0)	SLC1A5	1	2.5212e-10	109.41	S(1)ELPLDPLPVPTEEGNPLLK	2	0.99369	3	21154000	75310000
hsa05230 Central carbon metabolism in cancer	0.0125266	Q9NQ88	154	2.105	Up	S	Fructose-2,6-bisphosphatase TIGAR	TIGAR	0.922037	0.000255582	47.73	EQFS(0.922)QGS(0.023)PS(0.023)NCLET(0.023)S(0.008)LAEIFPLGK	3	0.3799	2	1123400	4342000
hsa05230 Central carbon metabolism in cancer	0.0125266	P36507	293	2.686	Up	S	Dual specificity mitogen-activated protein kinase kinase 2	MAP2K2	1	0.000325909	65.184	PVVDGEEGEPHS(1)IS(1)PR	3	-1.5637	2	18265000	84980000
hsa05230 Central carbon metabolism in cancer	0.0125266	P27986	83	2.128	Up	S	Phosphatidylinositol 3-kinase regulatory subunit alpha	PIK3R1	0.965533	0.0149351	50.791	KIS(0.966)PPT(0.034)PK	2	1.3714	1	663350	2757700
hsa05230 Central carbon metabolism in cancer	0.0125266	P04637	315	2.29	Up	S	Cellular tumor antigen p53	TP53	0.777004	1.09891e-09	134.88	ALPNNTS(0.008)S(0.215)S(0.777)PQPK	2	0.69806	1	5080500	28265000
hsa05230 Central carbon metabolism in cancer	0.0125266	Q8N6T7	294	2.855	Up	T	NAD-dependent protein deacetylase sirtuin-6	SIRT6	1	0.000822838	90.229	ALPPLPRPPT(1)PK	3	-0.60795	9	54310000	386410000
hsa05230 Central carbon metabolism in cancer	0.0125266	Q8N6T7	338	2.396	Up	S	NAD-dependent protein deacetylase sirtuin-6	SIRT6	0.819214	8.11159e-06	99.069	ERPT(0.181)S(0.819)PAPHRPPK	3	-0.19027	9	230150000	1430900000
hsa05230 Central carbon metabolism in cancer	0.0125266	P04626	998	0.478	Down	S	Receptor tyrosine-protein kinase erbB-2	ERBB2	0.981422	0.00280602	44.158	FVVIQNEDLGPAS(0.981)PLDS(0.013)T(0.005)FYR	3	3.3382	1	2893500	3087300
hsa05230 Central carbon metabolism in cancer	0.0125266	P00533	991	3.146	Up	S	Epidermal growth factor receptor	EGFR	0.99717	3.18482e-07	110.55	MHLPS(0.997)PT(0.003)DSNFYR	3	0.25438	10	29244000	123420000
hsa05230 Central carbon metabolism in cancer	0.0125266	P27361	204	0.478	Down	Y	Mitogen-activated protein kinase 3	MAPK3	0.991617	8.13554e-16	137.27	IADPEHDHTGFLT(0.006)EY(0.992)VAT(0.002)R	3	-0.08141	5	302930000	254780000
hsa05230 Central carbon metabolism in cancer	0.0125266	P08559	232	0.413	Down	S	Pyruvate dehydrogenase E1 component subunit alpha, somatic form, mitochondrial	PDHA1	0.805489	0.000498937	93.839	YGMGT(0.194)S(0.805)VER	2	0.96516	1	16173000	12110000
hsa05230 Central carbon metabolism in cancer	0.0125266	P08559	293	0.443	Down	S	Pyruvate dehydrogenase E1 component subunit alpha, somatic form, mitochondrial	PDHA1	0.999501	1.35992e-21	191.15	YHGHS(1)MSDPGVSYR	2	-0.20696	25	4208200000	4259400000
hsa05230 Central carbon metabolism in cancer	0.0125266	P18669	118	2.211	Up	S	Phosphoglycerate mutase 1	PGAM1	0.972918	1.75327e-08	87.457	S(0.973)Y(0.027)DVPPPPMEPDHPFYSNISK	2	-0.78042	22	160770000	600120000
hsa05230 Central carbon metabolism in cancer	0.0125266	P28482	187	0.426	Down	Y	Mitogen-activated protein kinase 1	MAPK1	0.998743	1.68628e-21	156.73	VADPDHDHTGFLTEY(0.999)VAT(0.001)R	3	0.6275	4	175920000	115430000
