# Supplementary material for: Phosphorylation of BCKDK of BCAA catabolism at Y246 by Src promotes metastasis of colorectal cancer
Source: Oncogene. 2020 Apr 1;39(20):3980–96. doi: 10.1038/s41388-020-1262-z (PMC7220852; doi:10.1038/s41388-020-1262-z)
Supplement: Supplementary file 7 — Supplementary Table S4 [file 41388_2020_1262_MOESM7_ESM.xlsx]

## Sheet: Supplementary Table S4
KEGG pathway	Fisher's exact test p value	Protein accession	Position	Experiment/Control Ratio	Regulated Type	Amino acid	Protein description	Gene name	Localization probability	PEP	Score	Modified sequence	Charge	Mass error [ppm]	MS/MS Count	Control	Experiment
hsa05224 Breast cancer	0.0538485	P08047	7	0.472	Down	S	Transcription factor Sp1	SP1	0.993765	8.56654e-08	112.74	S(0.006)DQDHS(0.994)MDEMTAVVK	2	0.079664	1	16055000	9909000
hsa05224 Breast cancer	0.0538485	P27361	204	0.478	Down	Y	Mitogen-activated protein kinase 3	MAPK3	0.991617	8.13554e-16	137.27	IADPEHDHTGFLT(0.006)EY(0.992)VAT(0.002)R	3	-0.08141	5	302930000	254780000
hsa05224 Breast cancer	0.0538485	P06400	788	0.322	Down	S	Retinoblastoma-associated protein	RB1	0.998816	1.25288e-05	106.32	S(0.999)PY(0.001)KFPSSPLR	2	-0.13621	1	3378400	1634600
hsa05224 Breast cancer	0.0538485	P28482	187	0.426	Down	Y	Mitogen-activated protein kinase 1	MAPK1	0.998743	1.68628e-21	156.73	VADPDHDHTGFLTEY(0.999)VAT(0.001)R	3	0.6275	4	175920000	115430000
hsa05224 Breast cancer	0.0538485	P04626	998	0.478	Down	S	Receptor tyrosine-protein kinase erbB-2	ERBB2	0.981422	0.00280602	44.158	FVVIQNEDLGPAS(0.981)PLDS(0.013)T(0.005)FYR	3	3.3382	1	2893500	3087300
hsa03008 Ribosome biogenesis in eukaryotes	0.0211624	Q9BVJ6	52	0.24	Down	S	U3 small nucleolar RNA-associated protein 14 homolog A	UTP14A	0.812168	0.000247373	83.087	LLEAIS(0.188)S(0.812)LDGK	2	0.60998	1	6235600	2743200
hsa03008 Ribosome biogenesis in eukaryotes	0.0211624	O00567	314	0.456	Down	S	Nucleolar protein 56	NOP56	0.936407	0.000680264	73.758	LIAHAGS(0.936)LT(0.064)NLAK	2	-1.4328	1	17105000	11739000
hsa03008 Ribosome biogenesis in eukaryotes	0.0211624	O60832	21	0.366	Down	S	H/ACA ribonucleoprotein complex subunit 4	DKC1	1	4.54013e-13	102.03	S(1)LPEEDVAEIQHAEEFLIKPESK	3	1.4571	6	391920000	258360000
hsa03008 Ribosome biogenesis in eukaryotes	0.0211624	Q15061	431	0.403	Down	S	WD repeat-containing protein 43	WDR43	1	4.44861e-05	98.582	S(1)GGNEVSIEER	2	-0.50252	2	35791000	22105000
hsa03008 Ribosome biogenesis in eukaryotes	0.0211624	Q9H0D6	678	0.287	Down	S	5'-3' exoribonuclease 2	XRN2	1	0.00215307	47.64	RNS(1)LGGDVLFVGK	3	-0.41861	1	2760500	1427600
hsa03008 Ribosome biogenesis in eukaryotes	0.0211624	P22087	124	0.435	Down	S	rRNA 2'-O-methyltransferase fibrillarin	FBL	0.999644	6.99568e-17	161.93	RVS(1)ISEGDDKIEYR	2	-0.69466	4	178350000	175140000
hsa04370 VEGF signaling pathway	0.371909	P27361	204	0.478	Down	Y	Mitogen-activated protein kinase 3	MAPK3	0.991617	8.13554e-16	137.27	IADPEHDHTGFLT(0.006)EY(0.992)VAT(0.002)R	3	-0.08141	5	302930000	254780000
hsa04370 VEGF signaling pathway	0.371909	P28482	187	0.426	Down	Y	Mitogen-activated protein kinase 1	MAPK1	0.998743	1.68628e-21	156.73	VADPDHDHTGFLTEY(0.999)VAT(0.001)R	3	0.6275	4	175920000	115430000
hsa04662 B cell receptor signaling pathway	0.371909	P27361	204	0.478	Down	Y	Mitogen-activated protein kinase 3	MAPK3	0.991617	8.13554e-16	137.27	IADPEHDHTGFLT(0.006)EY(0.992)VAT(0.002)R	3	-0.08141	5	302930000	254780000
hsa04662 B cell receptor signaling pathway	0.371909	P28482	187	0.426	Down	Y	Mitogen-activated protein kinase 1	MAPK1	0.998743	1.68628e-21	156.73	VADPDHDHTGFLTEY(0.999)VAT(0.001)R	3	0.6275	4	175920000	115430000
hsa05223 Non-small cell lung cancer	0.057809	P27361	204	0.478	Down	Y	Mitogen-activated protein kinase 3	MAPK3	0.991617	8.13554e-16	137.27	IADPEHDHTGFLT(0.006)EY(0.992)VAT(0.002)R	3	-0.08141	5	302930000	254780000
hsa05223 Non-small cell lung cancer	0.057809	P06400	788	0.322	Down	S	Retinoblastoma-associated protein	RB1	0.998816	1.25288e-05	106.32	S(0.999)PY(0.001)KFPSSPLR	2	-0.13621	1	3378400	1634600
hsa05223 Non-small cell lung cancer	0.057809	P28482	187	0.426	Down	Y	Mitogen-activated protein kinase 1	MAPK1	0.998743	1.68628e-21	156.73	VADPDHDHTGFLTEY(0.999)VAT(0.001)R	3	0.6275	4	175920000	115430000
hsa05223 Non-small cell lung cancer	0.057809	P04626	998	0.478	Down	S	Receptor tyrosine-protein kinase erbB-2	ERBB2	0.981422	0.00280602	44.158	FVVIQNEDLGPAS(0.981)PLDS(0.013)T(0.005)FYR	3	3.3382	1	2893500	3087300
hsa04928 Parathyroid hormone synthesis, secretion and action	0.0348079	P08047	7	0.472	Down	S	Transcription factor Sp1	SP1	0.993765	8.56654e-08	112.74	S(0.006)DQDHS(0.994)MDEMTAVVK	2	0.079664	1	16055000	9909000
hsa04928 Parathyroid hormone synthesis, secretion and action	0.0348079	P27361	204	0.478	Down	Y	Mitogen-activated protein kinase 3	MAPK3	0.991617	8.13554e-16	137.27	IADPEHDHTGFLT(0.006)EY(0.992)VAT(0.002)R	3	-0.08141	5	302930000	254780000
hsa04928 Parathyroid hormone synthesis, secretion and action	0.0348079	O15085	592	0.172	Down	S	Rho guanine nucleotide exchange factor 11	ARHGEF11	0.826202	0.00257583	55.437	LS(0.324)T(0.85)GS(0.826)FPEDLLESDSSR	2	-0.42288	2	23471000	3495600
hsa04928 Parathyroid hormone synthesis, secretion and action	0.0348079	O15085	590	0.172	Down	T	Rho guanine nucleotide exchange factor 11	ARHGEF11	0.849656	0.00257583	55.437	LS(0.324)T(0.85)GS(0.826)FPEDLLESDSSR	2	-0.42288	2	23471000	3495600
hsa04928 Parathyroid hormone synthesis, secretion and action	0.0348079	P28482	187	0.426	Down	Y	Mitogen-activated protein kinase 1	MAPK1	0.998743	1.68628e-21	156.73	VADPDHDHTGFLTEY(0.999)VAT(0.001)R	3	0.6275	4	175920000	115430000
hsa04928 Parathyroid hormone synthesis, secretion and action	0.0348079	P49407	202	0.007	Down	S	Beta-arrestin-1	ARRB1	1	0.00171812	73.233	PLHLEAS(1)LDK	2	0.13884	1	26690000	398060
hsa04659 Th17 cell differentiation	0.207378	P27361	204	0.478	Down	Y	Mitogen-activated protein kinase 3	MAPK3	0.991617	8.13554e-16	137.27	IADPEHDHTGFLT(0.006)EY(0.992)VAT(0.002)R	3	-0.08141	5	302930000	254780000
hsa04659 Th17 cell differentiation	0.207378	P08238	452	0.377	Down	S	Heat shock protein HSP 90-beta	HSP90AB1	1	0.00356012	114.97	RLS(1)ELLR	2	-0.044374	4	22812000	15131000
hsa04659 Th17 cell differentiation	0.207378	P28482	187	0.426	Down	Y	Mitogen-activated protein kinase 1	MAPK1	0.998743	1.68628e-21	156.73	VADPDHDHTGFLTEY(0.999)VAT(0.001)R	3	0.6275	4	175920000	115430000
hsa04066 HIF-1 signaling pathway	0.106968	P62753	240	0.405	Down	S	40S ribosomal protein S6	RPS6	0.801766	0.000615693	74.649	LS(0.045)S(0.955)LRAS(0.802)T(0.036)S(0.162)K	2	-0.20384	5	2036500000	1104000000
hsa04066 HIF-1 signaling pathway	0.106968	P62753	241	0.344	Down	T	40S ribosomal protein S6	RPS6	0.862821	2.45692e-05	107.69	RLS(0.122)S(0.878)LRAS(0.12)T(0.863)S(0.018)K	2	-0.092826	3	498410000	331620000
hsa04066 HIF-1 signaling pathway	0.106968	P62753	236	0.409	Down	S	40S ribosomal protein S6	RPS6	0.988517	2.45692e-05	107.69	LS(0.011)S(0.989)LRAS(0.623)T(0.189)S(0.189)K	2	-0.1271	8	2534900000	1435600000
hsa04066 HIF-1 signaling pathway	0.106968	P62753	235	0.261	Down	S	40S ribosomal protein S6	RPS6	0.975427	0.00195018	51.526	RLS(0.975)S(0.953)LRAS(0.195)T(0.605)S(0.271)K	2	-0.35561	2	1284600000	629460000
hsa04066 HIF-1 signaling pathway	0.106968	P27361	204	0.478	Down	Y	Mitogen-activated protein kinase 3	MAPK3	0.991617	8.13554e-16	137.27	IADPEHDHTGFLT(0.006)EY(0.992)VAT(0.002)R	3	-0.08141	5	302930000	254780000
hsa04066 HIF-1 signaling pathway	0.106968	P08559	232	0.413	Down	S	Pyruvate dehydrogenase E1 component subunit alpha, somatic form, mitochondrial	PDHA1	0.805489	0.000498937	93.839	YGMGT(0.194)S(0.805)VER	2	0.96516	1	16173000	12110000
hsa04066 HIF-1 signaling pathway	0.106968	P08559	293	0.443	Down	S	Pyruvate dehydrogenase E1 component subunit alpha, somatic form, mitochondrial	PDHA1	0.999501	1.35992e-21	191.15	YHGHS(1)MSDPGVSYR	2	-0.20696	25	4208200000	4259400000
hsa04066 HIF-1 signaling pathway	0.106968	P28482	187	0.426	Down	Y	Mitogen-activated protein kinase 1	MAPK1	0.998743	1.68628e-21	156.73	VADPDHDHTGFLTEY(0.999)VAT(0.001)R	3	0.6275	4	175920000	115430000
hsa04066 HIF-1 signaling pathway	0.106968	P04626	998	0.478	Down	S	Receptor tyrosine-protein kinase erbB-2	ERBB2	0.981422	0.00280602	44.158	FVVIQNEDLGPAS(0.981)PLDS(0.013)T(0.005)FYR	3	3.3382	1	2893500	3087300
hsa04145 Phagosome	0.0825248	P27824	554	0.498	Down	S	Calnexin	CANX	1	2.36891e-40	220.86	QKS(1)DAEEDGGT(0.318)VS(0.682)QEEEDR	2	-0.5343	24	1948000000	2418200000
hsa04145 Phagosome	0.0825248	Q9Y6G9	421	0.455	Down	S	Cytoplasmic dynein 1 light intermediate chain 1	DYNC1LI1	0.9905	5.04192e-11	125.77	SVSSNVAS(0.008)VS(0.99)PIPAGS(0.001)K	2	-0.36688	2	8260600	4698300
hsa04145 Phagosome	0.0825248	Q9Y487	695	0.23	Down	S	V-type proton ATPase 116 kDa subunit a isoform 2	ATP6V0A2	0.997055	1.15988e-35	167.61	KDS(0.997)EEEVS(0.003)LLGSQDIEEGNHQVEDGCR	4	-0.70655	2	65450000	52475000
hsa04520 Adherens junction	0.0967588	P46940	1443	0.493	Down	S	Ras GTPase-activating-like protein IQGAP1	IQGAP1	0.860189	1.19228e-06	98.391	S(0.138)KS(0.86)VKEDS(0.001)NLTLQEK	3	-0.61731	4	129000000	99209000
hsa04520 Adherens junction	0.0967588	P27361	204	0.478	Down	Y	Mitogen-activated protein kinase 3	MAPK3	0.991617	8.13554e-16	137.27	IADPEHDHTGFLT(0.006)EY(0.992)VAT(0.002)R	3	-0.08141	5	302930000	254780000
hsa04520 Adherens junction	0.0967588	P28482	187	0.426	Down	Y	Mitogen-activated protein kinase 1	MAPK1	0.998743	1.68628e-21	156.73	VADPDHDHTGFLTEY(0.999)VAT(0.001)R	3	0.6275	4	175920000	115430000
hsa04520 Adherens junction	0.0967588	Q07157	617	0.317	Down	S	Tight junction protein ZO-1	TJP1	0.996605	2.61438e-06	107.03	S(0.997)REDLS(0.003)AQPVQTK	2	0.13834	2	221100000	166290000
hsa04520 Adherens junction	0.0967588	P04626	998	0.478	Down	S	Receptor tyrosine-protein kinase erbB-2	ERBB2	0.981422	0.00280602	44.158	FVVIQNEDLGPAS(0.981)PLDS(0.013)T(0.005)FYR	3	3.3382	1	2893500	3087300
hsa04726 Serotonergic synapse	0.0977172	P27361	204	0.478	Down	Y	Mitogen-activated protein kinase 3	MAPK3	0.991617	8.13554e-16	137.27	IADPEHDHTGFLT(0.006)EY(0.992)VAT(0.002)R	3	-0.08141	5	302930000	254780000
hsa04726 Serotonergic synapse	0.0977172	P28482	187	0.426	Down	Y	Mitogen-activated protein kinase 1	MAPK1	0.998743	1.68628e-21	156.73	VADPDHDHTGFLTEY(0.999)VAT(0.001)R	3	0.6275	4	175920000	115430000
hsa04726 Serotonergic synapse	0.0977172	Q9UBI6	26	0.436	Down	S	Guanine nucleotide-binding protein G(I)/G(S)/G(O) subunit gamma-12	GNG12	1	0.00429388	109.11	LEAS(1)IER	2	0.19193	1	20577000	18288000
hsa01524 Platinum drug resistance	0.0684649	P27361	204	0.478	Down	Y	Mitogen-activated protein kinase 3	MAPK3	0.991617	8.13554e-16	137.27	IADPEHDHTGFLT(0.006)EY(0.992)VAT(0.002)R	3	-0.08141	5	302930000	254780000
hsa01524 Platinum drug resistance	0.0684649	P28482	187	0.426	Down	Y	Mitogen-activated protein kinase 1	MAPK1	0.998743	1.68628e-21	156.73	VADPDHDHTGFLTEY(0.999)VAT(0.001)R	3	0.6275	4	175920000	115430000
hsa01524 Platinum drug resistance	0.0684649	P04626	998	0.478	Down	S	Receptor tyrosine-protein kinase erbB-2	ERBB2	0.981422	0.00280602	44.158	FVVIQNEDLGPAS(0.981)PLDS(0.013)T(0.005)FYR	3	3.3382	1	2893500	3087300
hsa04611 Platelet activation	0.0151783	P27361	204	0.478	Down	Y	Mitogen-activated protein kinase 3	MAPK3	0.991617	8.13554e-16	137.27	IADPEHDHTGFLT(0.006)EY(0.992)VAT(0.002)R	3	-0.08141	5	302930000	254780000
hsa04611 Platelet activation	0.0151783	O00161	20	0.466	Down	S	Synaptosomal-associated protein 23	SNAP23	0.996757	1.23164e-06	99.344	AHQIT(0.001)DES(0.997)LES(0.001)T(0.001)RR	3	-0.37579	2	61565000	48645000
hsa04611 Platelet activation	0.0151783	Q13586	521	0.32	Down	S	Stromal interaction molecule 1	STIM1	0.9917	2.31988e-05	77.575	DLT(0.056)HS(0.946)DS(0.992)ES(0.005)S(0.001)LHMSDR	3	0.017759	2	39152000	61777000
hsa04611 Platelet activation	0.0151783	Q9Y490	2040	0.107	Down	S	Talin-1	TLN1	1	0.000288384	73.834	VLVQNAAGS(1)QEK	2	-2.1381	1	22769000	6055400
hsa04611 Platelet activation	0.0151783	P28482	187	0.426	Down	Y	Mitogen-activated protein kinase 1	MAPK1	0.998743	1.68628e-21	156.73	VADPDHDHTGFLTEY(0.999)VAT(0.001)R	3	0.6275	4	175920000	115430000
hsa04611 Platelet activation	0.0151783	O14974	696	0.487	Down	T	Protein phosphatase 1 regulatory subunit 12A	PPP1R12A	0.89937	9.19622e-27	180.63	RS(0.099)T(0.899)QGVT(0.001)LTDLQEAEK	2	2.4149	2	26401000	20112000
hsa05219 Bladder cancer	0.0128074	P27361	204	0.478	Down	Y	Mitogen-activated protein kinase 3	MAPK3	0.991617	8.13554e-16	137.27	IADPEHDHTGFLT(0.006)EY(0.992)VAT(0.002)R	3	-0.08141	5	302930000	254780000
hsa05219 Bladder cancer	0.0128074	P06400	788	0.322	Down	S	Retinoblastoma-associated protein	RB1	0.998816	1.25288e-05	106.32	S(0.999)PY(0.001)KFPSSPLR	2	-0.13621	1	3378400	1634600
hsa05219 Bladder cancer	0.0128074	P28482	187	0.426	Down	Y	Mitogen-activated protein kinase 1	MAPK1	0.998743	1.68628e-21	156.73	VADPDHDHTGFLTEY(0.999)VAT(0.001)R	3	0.6275	4	175920000	115430000
hsa05219 Bladder cancer	0.0128074	P04626	998	0.478	Down	S	Receptor tyrosine-protein kinase erbB-2	ERBB2	0.981422	0.00280602	44.158	FVVIQNEDLGPAS(0.981)PLDS(0.013)T(0.005)FYR	3	3.3382	1	2893500	3087300
hsa04620 Toll-like receptor signaling pathway	0.256867	P27361	204	0.478	Down	Y	Mitogen-activated protein kinase 3	MAPK3	0.991617	8.13554e-16	137.27	IADPEHDHTGFLT(0.006)EY(0.992)VAT(0.002)R	3	-0.08141	5	302930000	254780000
hsa04620 Toll-like receptor signaling pathway	0.256867	P28482	187	0.426	Down	Y	Mitogen-activated protein kinase 1	MAPK1	0.998743	1.68628e-21	156.73	VADPDHDHTGFLTEY(0.999)VAT(0.001)R	3	0.6275	4	175920000	115430000
hsa05120 Epithelial cell signaling in Helicobacter pylori infection	0.343583	Q9Y487	695	0.23	Down	S	V-type proton ATPase 116 kDa subunit a isoform 2	ATP6V0A2	0.997055	1.15988e-35	167.61	KDS(0.997)EEEVS(0.003)LLGSQDIEEGNHQVEDGCR	4	-0.70655	2	65450000	52475000
hsa05120 Epithelial cell signaling in Helicobacter pylori infection	0.343583	Q07157	617	0.317	Down	S	Tight junction protein ZO-1	TJP1	0.996605	2.61438e-06	107.03	S(0.997)REDLS(0.003)AQPVQTK	2	0.13834	2	221100000	166290000
hsa05110 Vibrio cholerae infection	0.143549	Q9Y487	695	0.23	Down	S	V-type proton ATPase 116 kDa subunit a isoform 2	ATP6V0A2	0.997055	1.15988e-35	167.61	KDS(0.997)EEEVS(0.003)LLGSQDIEEGNHQVEDGCR	4	-0.70655	2	65450000	52475000
hsa05110 Vibrio cholerae infection	0.143549	Q07157	617	0.317	Down	S	Tight junction protein ZO-1	TJP1	0.996605	2.61438e-06	107.03	S(0.997)REDLS(0.003)AQPVQTK	2	0.13834	2	221100000	166290000
hsa04371 Apelin signaling pathway	0.217717	P62753	240	0.405	Down	S	40S ribosomal protein S6	RPS6	0.801766	0.000615693	74.649	LS(0.045)S(0.955)LRAS(0.802)T(0.036)S(0.162)K	2	-0.20384	5	2036500000	1104000000
hsa04371 Apelin signaling pathway	0.217717	P62753	241	0.344	Down	T	40S ribosomal protein S6	RPS6	0.862821	2.45692e-05	107.69	RLS(0.122)S(0.878)LRAS(0.12)T(0.863)S(0.018)K	2	-0.092826	3	498410000	331620000
hsa04371 Apelin signaling pathway	0.217717	P62753	236	0.409	Down	S	40S ribosomal protein S6	RPS6	0.988517	2.45692e-05	107.69	LS(0.011)S(0.989)LRAS(0.623)T(0.189)S(0.189)K	2	-0.1271	8	2534900000	1435600000
hsa04371 Apelin signaling pathway	0.217717	P62753	235	0.261	Down	S	40S ribosomal protein S6	RPS6	0.975427	0.00195018	51.526	RLS(0.975)S(0.953)LRAS(0.195)T(0.605)S(0.271)K	2	-0.35561	2	1284600000	629460000
hsa04371 Apelin signaling pathway	0.217717	P27361	204	0.478	Down	Y	Mitogen-activated protein kinase 3	MAPK3	0.991617	8.13554e-16	137.27	IADPEHDHTGFLT(0.006)EY(0.992)VAT(0.002)R	3	-0.08141	5	302930000	254780000
hsa04371 Apelin signaling pathway	0.217717	P28482	187	0.426	Down	Y	Mitogen-activated protein kinase 1	MAPK1	0.998743	1.68628e-21	156.73	VADPDHDHTGFLTEY(0.999)VAT(0.001)R	3	0.6275	4	175920000	115430000
hsa04371 Apelin signaling pathway	0.217717	Q9UBI6	26	0.436	Down	S	Guanine nucleotide-binding protein G(I)/G(S)/G(O) subunit gamma-12	GNG12	1	0.00429388	109.11	LEAS(1)IER	2	0.19193	1	20577000	18288000
hsa05215 Prostate cancer	0.0151783	P27361	204	0.478	Down	Y	Mitogen-activated protein kinase 3	MAPK3	0.991617	8.13554e-16	137.27	IADPEHDHTGFLT(0.006)EY(0.992)VAT(0.002)R	3	-0.08141	5	302930000	254780000
hsa05215 Prostate cancer	0.0151783	P08238	452	0.377	Down	S	Heat shock protein HSP 90-beta	HSP90AB1	1	0.00356012	114.97	RLS(1)ELLR	2	-0.044374	4	22812000	15131000
hsa05215 Prostate cancer	0.0151783	P14625	392	0.365	Down	S	Endoplasmin	HSP90B1	0.836247	0.000266676	82.069	SILFVPT(0.164)S(0.836)APR	2	0.47061	2	1315700	1336300
hsa05215 Prostate cancer	0.0151783	P06400	788	0.322	Down	S	Retinoblastoma-associated protein	RB1	0.998816	1.25288e-05	106.32	S(0.999)PY(0.001)KFPSSPLR	2	-0.13621	1	3378400	1634600
hsa05215 Prostate cancer	0.0151783	P28482	187	0.426	Down	Y	Mitogen-activated protein kinase 1	MAPK1	0.998743	1.68628e-21	156.73	VADPDHDHTGFLTEY(0.999)VAT(0.001)R	3	0.6275	4	175920000	115430000
hsa05215 Prostate cancer	0.0151783	P04626	998	0.478	Down	S	Receptor tyrosine-protein kinase erbB-2	ERBB2	0.981422	0.00280602	44.158	FVVIQNEDLGPAS(0.981)PLDS(0.013)T(0.005)FYR	3	3.3382	1	2893500	3087300
hsa04724 Glutamatergic synapse	0.149165	P27361	204	0.478	Down	Y	Mitogen-activated protein kinase 3	MAPK3	0.991617	8.13554e-16	137.27	IADPEHDHTGFLT(0.006)EY(0.992)VAT(0.002)R	3	-0.08141	5	302930000	254780000
hsa04724 Glutamatergic synapse	0.149165	P28482	187	0.426	Down	Y	Mitogen-activated protein kinase 1	MAPK1	0.998743	1.68628e-21	156.73	VADPDHDHTGFLTEY(0.999)VAT(0.001)R	3	0.6275	4	175920000	115430000
hsa04724 Glutamatergic synapse	0.149165	Q9UBI6	26	0.436	Down	S	Guanine nucleotide-binding protein G(I)/G(S)/G(O) subunit gamma-12	GNG12	1	0.00429388	109.11	LEAS(1)IER	2	0.19193	1	20577000	18288000
hsa04612 Antigen processing and presentation	0.0250486	P27824	554	0.498	Down	S	Calnexin	CANX	1	2.36891e-40	220.86	QKS(1)DAEEDGGT(0.318)VS(0.682)QEEEDR	2	-0.5343	24	1948000000	2418200000
hsa04612 Antigen processing and presentation	0.0250486	P0DMV9	511	0.484	Down	S	Heat shock 70 kDa protein 1B	HSPA1B	1	0.0212177	41.399	GRLS(1)KEEIER	3	0.88183	1	9973900	8351100
hsa04612 Antigen processing and presentation	0.0250486	P08238	452	0.377	Down	S	Heat shock protein HSP 90-beta	HSP90AB1	1	0.00356012	114.97	RLS(1)ELLR	2	-0.044374	4	22812000	15131000
hsa04130 SNARE interactions in vesicular transport	0.170971	O60499	134	0.486	Down	S	Syntaxin-10	STX10	0.996622	2.13132e-13	134.52	S(0.003)PS(0.997)DLLDASAVSATSR	2	-0.3593	2	34020000	42923000
hsa04130 SNARE interactions in vesicular transport	0.170971	O00161	20	0.466	Down	S	Synaptosomal-associated protein 23	SNAP23	0.996757	1.23164e-06	99.344	AHQIT(0.001)DES(0.997)LES(0.001)T(0.001)RR	3	-0.37579	2	61565000	48645000
hsa04510 Focal adhesion	0.00297576	Q15942	281	0.488	Down	S	Zyxin	ZYX	0.999892	0.00195061	59.983	FS(1)PGAPGGSGSQPNQK	2	2.504	1	16435000	29613000
hsa04510 Focal adhesion	0.00297576	O75369	1505	0.195	Down	S	Filamin-B	FLNB	0.999998	0.00149964	68.978	YADEEIPRS(1)PFK	2	1.7829	1	49578000	39171000
hsa04510 Focal adhesion	0.00297576	Q14315	2233	0.487	Down	S	Filamin-C	FLNC	0.999997	0.000379814	107.03	LGS(1)FGSITR	2	-0.41086	4	68188000	29357000
hsa04510 Focal adhesion	0.00297576	O14974	696	0.487	Down	T	Protein phosphatase 1 regulatory subunit 12A	PPP1R12A	0.89937	9.19622e-27	180.63	RS(0.099)T(0.899)QGVT(0.001)LTDLQEAEK	2	2.4149	2	26401000	20112000
hsa04510 Focal adhesion	0.00297576	P04626	998	0.478	Down	S	Receptor tyrosine-protein kinase erbB-2	ERBB2	0.981422	0.00280602	44.158	FVVIQNEDLGPAS(0.981)PLDS(0.013)T(0.005)FYR	3	3.3382	1	2893500	3087300
hsa04510 Focal adhesion	0.00297576	P16144	1483	0.458	Down	S	Integrin beta-4	ITGB4	0.971801	0.000314256	85.554	VLS(0.972)T(0.022)S(0.005)S(0.001)TLTR	2	0.86549	3	11411000	10795000
hsa04510 Focal adhesion	0.00297576	P27361	204	0.478	Down	Y	Mitogen-activated protein kinase 3	MAPK3	0.991617	8.13554e-16	137.27	IADPEHDHTGFLT(0.006)EY(0.992)VAT(0.002)R	3	-0.08141	5	302930000	254780000
hsa04510 Focal adhesion	0.00297576	P28482	187	0.426	Down	Y	Mitogen-activated protein kinase 1	MAPK1	0.998743	1.68628e-21	156.73	VADPDHDHTGFLTEY(0.999)VAT(0.001)R	3	0.6275	4	175920000	115430000
hsa04510 Focal adhesion	0.00297576	Q9Y490	2040	0.107	Down	S	Talin-1	TLN1	1	0.000288384	73.834	VLVQNAAGS(1)QEK	2	-2.1381	1	22769000	6055400
hsa04510 Focal adhesion	0.00297576	Q13017	968	0.454	Down	S	Rho GTPase-activating protein 5	ARHGAP5	1	4.7373e-16	145.52	ESTHQSEDVFLPS(1)PR	2	-1.3664	2	47468000	21588000
hsa04713 Circadian entrainment	0.0825248	P27361	204	0.478	Down	Y	Mitogen-activated protein kinase 3	MAPK3	0.991617	8.13554e-16	137.27	IADPEHDHTGFLT(0.006)EY(0.992)VAT(0.002)R	3	-0.08141	5	302930000	254780000
hsa04713 Circadian entrainment	0.0825248	P28482	187	0.426	Down	Y	Mitogen-activated protein kinase 1	MAPK1	0.998743	1.68628e-21	156.73	VADPDHDHTGFLTEY(0.999)VAT(0.001)R	3	0.6275	4	175920000	115430000
hsa04713 Circadian entrainment	0.0825248	Q9UBI6	26	0.436	Down	S	Guanine nucleotide-binding protein G(I)/G(S)/G(O) subunit gamma-12	GNG12	1	0.00429388	109.11	LEAS(1)IER	2	0.19193	1	20577000	18288000
hsa05145 Toxoplasmosis	0.113952	P27361	204	0.478	Down	Y	Mitogen-activated protein kinase 3	MAPK3	0.991617	8.13554e-16	137.27	IADPEHDHTGFLT(0.006)EY(0.992)VAT(0.002)R	3	-0.08141	5	302930000	254780000
hsa05145 Toxoplasmosis	0.113952	P0DMV9	511	0.484	Down	S	Heat shock 70 kDa protein 1B	HSPA1B	1	0.0212177	41.399	GRLS(1)KEEIER	3	0.88183	1	9973900	8351100
hsa05145 Toxoplasmosis	0.113952	P28482	187	0.426	Down	Y	Mitogen-activated protein kinase 1	MAPK1	0.998743	1.68628e-21	156.73	VADPDHDHTGFLTEY(0.999)VAT(0.001)R	3	0.6275	4	175920000	115430000
hsa01522 Endocrine resistance	0.0469431	P08047	7	0.472	Down	S	Transcription factor Sp1	SP1	0.993765	8.56654e-08	112.74	S(0.006)DQDHS(0.994)MDEMTAVVK	2	0.079664	1	16055000	9909000
hsa01522 Endocrine resistance	0.0469431	P27361	204	0.478	Down	Y	Mitogen-activated protein kinase 3	MAPK3	0.991617	8.13554e-16	137.27	IADPEHDHTGFLT(0.006)EY(0.992)VAT(0.002)R	3	-0.08141	5	302930000	254780000
hsa01522 Endocrine resistance	0.0469431	P06400	788	0.322	Down	S	Retinoblastoma-associated protein	RB1	0.998816	1.25288e-05	106.32	S(0.999)PY(0.001)KFPSSPLR	2	-0.13621	1	3378400	1634600
hsa01522 Endocrine resistance	0.0469431	P28482	187	0.426	Down	Y	Mitogen-activated protein kinase 1	MAPK1	0.998743	1.68628e-21	156.73	VADPDHDHTGFLTEY(0.999)VAT(0.001)R	3	0.6275	4	175920000	115430000
hsa01522 Endocrine resistance	0.0469431	P04626	998	0.478	Down	S	Receptor tyrosine-protein kinase erbB-2	ERBB2	0.981422	0.00280602	44.158	FVVIQNEDLGPAS(0.981)PLDS(0.013)T(0.005)FYR	3	3.3382	1	2893500	3087300
hsa04062 Chemokine signaling pathway	0.251391	P27361	204	0.478	Down	Y	Mitogen-activated protein kinase 3	MAPK3	0.991617	8.13554e-16	137.27	IADPEHDHTGFLT(0.006)EY(0.992)VAT(0.002)R	3	-0.08141	5	302930000	254780000
hsa04062 Chemokine signaling pathway	0.251391	P28482	187	0.426	Down	Y	Mitogen-activated protein kinase 1	MAPK1	0.998743	1.68628e-21	156.73	VADPDHDHTGFLTEY(0.999)VAT(0.001)R	3	0.6275	4	175920000	115430000
hsa04062 Chemokine signaling pathway	0.251391	P49407	202	0.007	Down	S	Beta-arrestin-1	ARRB1	1	0.00171812	73.233	PLHLEAS(1)LDK	2	0.13884	1	26690000	398060
hsa04062 Chemokine signaling pathway	0.251391	Q9UBI6	26	0.436	Down	S	Guanine nucleotide-binding protein G(I)/G(S)/G(O) subunit gamma-12	GNG12	1	0.00429388	109.11	LEAS(1)IER	2	0.19193	1	20577000	18288000
hsa04150 mTOR signaling pathway	0.0481463	P62753	240	0.405	Down	S	40S ribosomal protein S6	RPS6	0.801766	0.000615693	74.649	LS(0.045)S(0.955)LRAS(0.802)T(0.036)S(0.162)K	2	-0.20384	5	2036500000	1104000000
hsa04150 mTOR signaling pathway	0.0481463	P62753	241	0.344	Down	T	40S ribosomal protein S6	RPS6	0.862821	2.45692e-05	107.69	RLS(0.122)S(0.878)LRAS(0.12)T(0.863)S(0.018)K	2	-0.092826	3	498410000	331620000
hsa04150 mTOR signaling pathway	0.0481463	P62753	236	0.409	Down	S	40S ribosomal protein S6	RPS6	0.988517	2.45692e-05	107.69	LS(0.011)S(0.989)LRAS(0.623)T(0.189)S(0.189)K	2	-0.1271	8	2534900000	1435600000
hsa04150 mTOR signaling pathway	0.0481463	P62753	235	0.261	Down	S	40S ribosomal protein S6	RPS6	0.975427	0.00195018	51.526	RLS(0.975)S(0.953)LRAS(0.195)T(0.605)S(0.271)K	2	-0.35561	2	1284600000	629460000
hsa04150 mTOR signaling pathway	0.0481463	P27361	204	0.478	Down	Y	Mitogen-activated protein kinase 3	MAPK3	0.991617	8.13554e-16	137.27	IADPEHDHTGFLT(0.006)EY(0.992)VAT(0.002)R	3	-0.08141	5	302930000	254780000
hsa04150 mTOR signaling pathway	0.0481463	P30622	310	0.446	Down	S	CAP-Gly domain-containing linker protein 1	CLIP1	0.841692	4.15798e-36	184.95	S(0.842)PS(0.158)ASSLSSMSSVASSVSSR	2	1.3909	2	10023000	9465800
hsa04150 mTOR signaling pathway	0.0481463	Q6R327	1284	0.289	Down	S	Rapamycin-insensitive companion of mTOR	RICTOR	0.958148	1.12745e-06	92.133	S(0.041)NS(0.958)VS(0.001)LVPPGSSHTLPR	3	-0.26002	2	89961000	40291000
hsa04150 mTOR signaling pathway	0.0481463	P28482	187	0.426	Down	Y	Mitogen-activated protein kinase 1	MAPK1	0.998743	1.68628e-21	156.73	VADPDHDHTGFLTEY(0.999)VAT(0.001)R	3	0.6275	4	175920000	115430000
hsa04150 mTOR signaling pathway	0.0481463	Q8N122	722	0.497	Down	S	Regulatory-associated protein of mTOR	RPTOR	0.796352	0.00472592	55.314	S(0.002)VS(0.195)S(0.796)Y(0.007)GNIR	2	-0.65002	1	88154000	96665000
hsa04115 p53 signaling pathway	0.113952	P31350	33	0.152	Down	T	Ribonucleoside-diphosphate reductase subunit M2	RRM2	0.998894	0.000100551	75.773	GLS(0.001)LVDKENT(0.999)PPALSGTR	3	-2.2907	2	331030000	19300000
hsa04115 p53 signaling pathway	0.113952	O00220	424	0.439	Down	S	Tumor necrosis factor receptor superfamily member 10A	TNFRSF10A	0.998973	0.000566847	58.98	NAS(0.999)IHT(0.001)LLDALER	2	2.0235	1	1422900	795940
hsa04115 p53 signaling pathway	0.113952	Q9NYZ3	575	0.464	Down	S	G2 and S phase-expressed protein 1	GTSE1	1	1.68855e-05	100.88	LVDVS(1)PDR	2	0.23577	4	54257000	60635000
hsa05231 Choline metabolism in cancer	0.269781	P08047	7	0.472	Down	S	Transcription factor Sp1	SP1	0.993765	8.56654e-08	112.74	S(0.006)DQDHS(0.994)MDEMTAVVK	2	0.079664	1	16055000	9909000
hsa05231 Choline metabolism in cancer	0.269781	P27361	204	0.478	Down	Y	Mitogen-activated protein kinase 3	MAPK3	0.991617	8.13554e-16	137.27	IADPEHDHTGFLT(0.006)EY(0.992)VAT(0.002)R	3	-0.08141	5	302930000	254780000
hsa05231 Choline metabolism in cancer	0.269781	P28482	187	0.426	Down	Y	Mitogen-activated protein kinase 1	MAPK1	0.998743	1.68628e-21	156.73	VADPDHDHTGFLTEY(0.999)VAT(0.001)R	3	0.6275	4	175920000	115430000
hsa04916 Melanogenesis	0.285924	P27361	204	0.478	Down	Y	Mitogen-activated protein kinase 3	MAPK3	0.991617	8.13554e-16	137.27	IADPEHDHTGFLT(0.006)EY(0.992)VAT(0.002)R	3	-0.08141	5	302930000	254780000
hsa04916 Melanogenesis	0.285924	P28482	187	0.426	Down	Y	Mitogen-activated protein kinase 1	MAPK1	0.998743	1.68628e-21	156.73	VADPDHDHTGFLTEY(0.999)VAT(0.001)R	3	0.6275	4	175920000	115430000
hsa05167 Kaposi sarcoma-associated herpesvirus infection	0.2344	P27361	204	0.478	Down	Y	Mitogen-activated protein kinase 3	MAPK3	0.991617	8.13554e-16	137.27	IADPEHDHTGFLT(0.006)EY(0.992)VAT(0.002)R	3	-0.08141	5	302930000	254780000
hsa05167 Kaposi sarcoma-associated herpesvirus infection	0.2344	P06400	788	0.322	Down	S	Retinoblastoma-associated protein	RB1	0.998816	1.25288e-05	106.32	S(0.999)PY(0.001)KFPSSPLR	2	-0.13621	1	3378400	1634600
hsa05167 Kaposi sarcoma-associated herpesvirus infection	0.2344	P28482	187	0.426	Down	Y	Mitogen-activated protein kinase 1	MAPK1	0.998743	1.68628e-21	156.73	VADPDHDHTGFLTEY(0.999)VAT(0.001)R	3	0.6275	4	175920000	115430000
hsa05167 Kaposi sarcoma-associated herpesvirus infection	0.2344	Q9UBI6	26	0.436	Down	S	Guanine nucleotide-binding protein G(I)/G(S)/G(O) subunit gamma-12	GNG12	1	0.00429388	109.11	LEAS(1)IER	2	0.19193	1	20577000	18288000
hsa05218 Melanoma	0.0825248	P27361	204	0.478	Down	Y	Mitogen-activated protein kinase 3	MAPK3	0.991617	8.13554e-16	137.27	IADPEHDHTGFLT(0.006)EY(0.992)VAT(0.002)R	3	-0.08141	5	302930000	254780000
hsa05218 Melanoma	0.0825248	P06400	788	0.322	Down	S	Retinoblastoma-associated protein	RB1	0.998816	1.25288e-05	106.32	S(0.999)PY(0.001)KFPSSPLR	2	-0.13621	1	3378400	1634600
hsa05218 Melanoma	0.0825248	P28482	187	0.426	Down	Y	Mitogen-activated protein kinase 1	MAPK1	0.998743	1.68628e-21	156.73	VADPDHDHTGFLTEY(0.999)VAT(0.001)R	3	0.6275	4	175920000	115430000
hsa04022 cGMP-PKG signaling pathway	0.069348	P27361	204	0.478	Down	Y	Mitogen-activated protein kinase 3	MAPK3	0.991617	8.13554e-16	137.27	IADPEHDHTGFLT(0.006)EY(0.992)VAT(0.002)R	3	-0.08141	5	302930000	254780000
hsa04022 cGMP-PKG signaling pathway	0.069348	P78347	103	0.338	Down	S	General transcription factor II-I	GTF2I	1	6.00047e-05	90.707	MS(1)VDAVEIETLR	2	-0.20908	2	23376000	13268000
hsa04022 cGMP-PKG signaling pathway	0.069348	P28482	187	0.426	Down	Y	Mitogen-activated protein kinase 1	MAPK1	0.998743	1.68628e-21	156.73	VADPDHDHTGFLTEY(0.999)VAT(0.001)R	3	0.6275	4	175920000	115430000
hsa04022 cGMP-PKG signaling pathway	0.069348	P20020	17	0.487	Down	S	Plasma membrane calcium-transporting ATPase 1	ATP2B1	1	2.37644e-09	93.176	NS(1)LKEANHDGDFGITLAELR	3	-0.29848	2	37961000	28498000
hsa04022 cGMP-PKG signaling pathway	0.069348	O14974	696	0.487	Down	T	Protein phosphatase 1 regulatory subunit 12A	PPP1R12A	0.89937	9.19622e-27	180.63	RS(0.099)T(0.899)QGVT(0.001)LTDLQEAEK	2	2.4149	2	26401000	20112000
hsa04270 Vascular smooth muscle contraction	0.154989	P27361	204	0.478	Down	Y	Mitogen-activated protein kinase 3	MAPK3	0.991617	8.13554e-16	137.27	IADPEHDHTGFLT(0.006)EY(0.992)VAT(0.002)R	3	-0.08141	5	302930000	254780000
hsa04270 Vascular smooth muscle contraction	0.154989	O15085	592	0.172	Down	S	Rho guanine nucleotide exchange factor 11	ARHGEF11	0.826202	0.00257583	55.437	LS(0.324)T(0.85)GS(0.826)FPEDLLESDSSR	2	-0.42288	2	23471000	3495600
hsa04270 Vascular smooth muscle contraction	0.154989	O15085	590	0.172	Down	T	Rho guanine nucleotide exchange factor 11	ARHGEF11	0.849656	0.00257583	55.437	LS(0.324)T(0.85)GS(0.826)FPEDLLESDSSR	2	-0.42288	2	23471000	3495600
hsa04270 Vascular smooth muscle contraction	0.154989	P28482	187	0.426	Down	Y	Mitogen-activated protein kinase 1	MAPK1	0.998743	1.68628e-21	156.73	VADPDHDHTGFLTEY(0.999)VAT(0.001)R	3	0.6275	4	175920000	115430000
hsa04270 Vascular smooth muscle contraction	0.154989	O14974	696	0.487	Down	T	Protein phosphatase 1 regulatory subunit 12A	PPP1R12A	0.89937	9.19622e-27	180.63	RS(0.099)T(0.899)QGVT(0.001)LTDLQEAEK	2	2.4149	2	26401000	20112000
hsa01521 EGFR tyrosine kinase inhibitor resistance	0.0889702	P62753	240	0.405	Down	S	40S ribosomal protein S6	RPS6	0.801766	0.000615693	74.649	LS(0.045)S(0.955)LRAS(0.802)T(0.036)S(0.162)K	2	-0.20384	5	2036500000	1104000000
hsa01521 EGFR tyrosine kinase inhibitor resistance	0.0889702	P62753	241	0.344	Down	T	40S ribosomal protein S6	RPS6	0.862821	2.45692e-05	107.69	RLS(0.122)S(0.878)LRAS(0.12)T(0.863)S(0.018)K	2	-0.092826	3	498410000	331620000
hsa01521 EGFR tyrosine kinase inhibitor resistance	0.0889702	P62753	236	0.409	Down	S	40S ribosomal protein S6	RPS6	0.988517	2.45692e-05	107.69	LS(0.011)S(0.989)LRAS(0.623)T(0.189)S(0.189)K	2	-0.1271	8	2534900000	1435600000
hsa01521 EGFR tyrosine kinase inhibitor resistance	0.0889702	P62753	235	0.261	Down	S	40S ribosomal protein S6	RPS6	0.975427	0.00195018	51.526	RLS(0.975)S(0.953)LRAS(0.195)T(0.605)S(0.271)K	2	-0.35561	2	1284600000	629460000
hsa01521 EGFR tyrosine kinase inhibitor resistance	0.0889702	P27361	204	0.478	Down	Y	Mitogen-activated protein kinase 3	MAPK3	0.991617	8.13554e-16	137.27	IADPEHDHTGFLT(0.006)EY(0.992)VAT(0.002)R	3	-0.08141	5	302930000	254780000
hsa01521 EGFR tyrosine kinase inhibitor resistance	0.0889702	P28482	187	0.426	Down	Y	Mitogen-activated protein kinase 1	MAPK1	0.998743	1.68628e-21	156.73	VADPDHDHTGFLTEY(0.999)VAT(0.001)R	3	0.6275	4	175920000	115430000
hsa01521 EGFR tyrosine kinase inhibitor resistance	0.0889702	P04626	998	0.478	Down	S	Receptor tyrosine-protein kinase erbB-2	ERBB2	0.981422	0.00280602	44.158	FVVIQNEDLGPAS(0.981)PLDS(0.013)T(0.005)FYR	3	3.3382	1	2893500	3087300
hsa04650 Natural killer cell mediated cytotoxicity	0.167948	P27361	204	0.478	Down	Y	Mitogen-activated protein kinase 3	MAPK3	0.991617	8.13554e-16	137.27	IADPEHDHTGFLT(0.006)EY(0.992)VAT(0.002)R	3	-0.08141	5	302930000	254780000
hsa04650 Natural killer cell mediated cytotoxicity	0.167948	O00220	424	0.439	Down	S	Tumor necrosis factor receptor superfamily member 10A	TNFRSF10A	0.998973	0.000566847	58.98	NAS(0.999)IHT(0.001)LLDALER	2	2.0235	1	1422900	795940
hsa04650 Natural killer cell mediated cytotoxicity	0.167948	P28482	187	0.426	Down	Y	Mitogen-activated protein kinase 1	MAPK1	0.998743	1.68628e-21	156.73	VADPDHDHTGFLTEY(0.999)VAT(0.001)R	3	0.6275	4	175920000	115430000
hsa04261 Adrenergic signaling in cardiomyocytes	0.167948	P27361	204	0.478	Down	Y	Mitogen-activated protein kinase 3	MAPK3	0.991617	8.13554e-16	137.27	IADPEHDHTGFLT(0.006)EY(0.992)VAT(0.002)R	3	-0.08141	5	302930000	254780000
hsa04261 Adrenergic signaling in cardiomyocytes	0.167948	P28482	187	0.426	Down	Y	Mitogen-activated protein kinase 1	MAPK1	0.998743	1.68628e-21	156.73	VADPDHDHTGFLTEY(0.999)VAT(0.001)R	3	0.6275	4	175920000	115430000
hsa04261 Adrenergic signaling in cardiomyocytes	0.167948	P20020	17	0.487	Down	S	Plasma membrane calcium-transporting ATPase 1	ATP2B1	1	2.37644e-09	93.176	NS(1)LKEANHDGDFGITLAELR	3	-0.29848	2	37961000	28498000
hsa04621 NOD-like receptor signaling pathway	0.069348	P27361	204	0.478	Down	Y	Mitogen-activated protein kinase 3	MAPK3	0.991617	8.13554e-16	137.27	IADPEHDHTGFLT(0.006)EY(0.992)VAT(0.002)R	3	-0.08141	5	302930000	254780000
hsa04621 NOD-like receptor signaling pathway	0.069348	P08238	452	0.377	Down	S	Heat shock protein HSP 90-beta	HSP90AB1	1	0.00356012	114.97	RLS(1)ELLR	2	-0.044374	4	22812000	15131000
hsa04621 NOD-like receptor signaling pathway	0.069348	Q9Y2Z0	321	0.416	Down	S	Protein SGT1 homolog	SUGT1	0.999969	8.57882e-13	138.05	LFQQIYSDGS(1)DEVKR	3	-0.36384	2	172990000	124410000
hsa04621 NOD-like receptor signaling pathway	0.069348	Q12888	809	0.39	Down	S	TP53-binding protein 1	TP53BP1	1	3.24426e-09	128.71	EEKS(1)VEYEGDLK	2	2.0616	1	37079000	30514000
hsa04621 NOD-like receptor signaling pathway	0.069348	Q12888	771	0.493	Down	S	TP53-binding protein 1	TP53BP1	1	0.000224136	72.187	VDVS(1)CEPLEGVEK	2	0.42514	2	8440500	7446000
hsa04621 NOD-like receptor signaling pathway	0.069348	P28482	187	0.426	Down	Y	Mitogen-activated protein kinase 1	MAPK1	0.998743	1.68628e-21	156.73	VADPDHDHTGFLTEY(0.999)VAT(0.001)R	3	0.6275	4	175920000	115430000
hsa05205 Proteoglycans in cancer	0.0416734	O75369	1505	0.195	Down	S	Filamin-B	FLNB	0.999998	0.00149964	68.978	YADEEIPRS(1)PFK	2	1.7829	1	49578000	39171000
hsa05205 Proteoglycans in cancer	0.0416734	Q14315	2233	0.487	Down	S	Filamin-C	FLNC	0.999997	0.000379814	107.03	LGS(1)FGSITR	2	-0.41086	4	68188000	29357000
hsa05205 Proteoglycans in cancer	0.0416734	O14974	696	0.487	Down	T	Protein phosphatase 1 regulatory subunit 12A	PPP1R12A	0.89937	9.19622e-27	180.63	RS(0.099)T(0.899)QGVT(0.001)LTDLQEAEK	2	2.4149	2	26401000	20112000
hsa05205 Proteoglycans in cancer	0.0416734	P04626	998	0.478	Down	S	Receptor tyrosine-protein kinase erbB-2	ERBB2	0.981422	0.00280602	44.158	FVVIQNEDLGPAS(0.981)PLDS(0.013)T(0.005)FYR	3	3.3382	1	2893500	3087300
hsa05205 Proteoglycans in cancer	0.0416734	P62753	240	0.405	Down	S	40S ribosomal protein S6	RPS6	0.801766	0.000615693	74.649	LS(0.045)S(0.955)LRAS(0.802)T(0.036)S(0.162)K	2	-0.20384	5	2036500000	1104000000
hsa05205 Proteoglycans in cancer	0.0416734	P62753	241	0.344	Down	T	40S ribosomal protein S6	RPS6	0.862821	2.45692e-05	107.69	RLS(0.122)S(0.878)LRAS(0.12)T(0.863)S(0.018)K	2	-0.092826	3	498410000	331620000
hsa05205 Proteoglycans in cancer	0.0416734	P62753	236	0.409	Down	S	40S ribosomal protein S6	RPS6	0.988517	2.45692e-05	107.69	LS(0.011)S(0.989)LRAS(0.623)T(0.189)S(0.189)K	2	-0.1271	8	2534900000	1435600000
hsa05205 Proteoglycans in cancer	0.0416734	P62753	235	0.261	Down	S	40S ribosomal protein S6	RPS6	0.975427	0.00195018	51.526	RLS(0.975)S(0.953)LRAS(0.195)T(0.605)S(0.271)K	2	-0.35561	2	1284600000	629460000
hsa05205 Proteoglycans in cancer	0.0416734	P27361	204	0.478	Down	Y	Mitogen-activated protein kinase 3	MAPK3	0.991617	8.13554e-16	137.27	IADPEHDHTGFLT(0.006)EY(0.992)VAT(0.002)R	3	-0.08141	5	302930000	254780000
hsa05205 Proteoglycans in cancer	0.0416734	P46940	1443	0.493	Down	S	Ras GTPase-activating-like protein IQGAP1	IQGAP1	0.860189	1.19228e-06	98.391	S(0.138)KS(0.86)VKEDS(0.001)NLTLQEK	3	-0.61731	4	129000000	99209000
hsa05205 Proteoglycans in cancer	0.0416734	P16070	697	0.421	Down	S	CD44 antigen	CD44	1	3.86978e-08	106.79	KPS(1)GLNGEASK	2	0.70368	9	1328900000	627670000
hsa05205 Proteoglycans in cancer	0.0416734	P28482	187	0.426	Down	Y	Mitogen-activated protein kinase 1	MAPK1	0.998743	1.68628e-21	156.73	VADPDHDHTGFLTEY(0.999)VAT(0.001)R	3	0.6275	4	175920000	115430000
hsa05206 MicroRNAs in cancer	0.169356	P27361	204	0.478	Down	Y	Mitogen-activated protein kinase 3	MAPK3	0.991617	8.13554e-16	137.27	IADPEHDHTGFLT(0.006)EY(0.992)VAT(0.002)R	3	-0.08141	5	302930000	254780000
hsa05206 MicroRNAs in cancer	0.169356	P16070	697	0.421	Down	S	CD44 antigen	CD44	1	3.86978e-08	106.79	KPS(1)GLNGEASK	2	0.70368	9	1328900000	627670000
hsa05206 MicroRNAs in cancer	0.169356	P16949	63	0.474	Down	S	Stathmin	STMN1	1	1.23058e-06	140.43	S(1)HEAEVLK	2	1.4547	26	6499600000	6431100000
hsa05206 MicroRNAs in cancer	0.169356	P28482	187	0.426	Down	Y	Mitogen-activated protein kinase 1	MAPK1	0.998743	1.68628e-21	156.73	VADPDHDHTGFLTEY(0.999)VAT(0.001)R	3	0.6275	4	175920000	115430000
hsa05206 MicroRNAs in cancer	0.169356	Q8N122	722	0.497	Down	S	Regulatory-associated protein of mTOR	RPTOR	0.796352	0.00472592	55.314	S(0.002)VS(0.195)S(0.796)Y(0.007)GNIR	2	-0.65002	1	88154000	96665000
hsa05206 MicroRNAs in cancer	0.169356	P04626	998	0.478	Down	S	Receptor tyrosine-protein kinase erbB-2	ERBB2	0.981422	0.00280602	44.158	FVVIQNEDLGPAS(0.981)PLDS(0.013)T(0.005)FYR	3	3.3382	1	2893500	3087300
hsa05226 Gastric cancer	0.169976	P27361	204	0.478	Down	Y	Mitogen-activated protein kinase 3	MAPK3	0.991617	8.13554e-16	137.27	IADPEHDHTGFLT(0.006)EY(0.992)VAT(0.002)R	3	-0.08141	5	302930000	254780000
hsa05226 Gastric cancer	0.169976	P06400	788	0.322	Down	S	Retinoblastoma-associated protein	RB1	0.998816	1.25288e-05	106.32	S(0.999)PY(0.001)KFPSSPLR	2	-0.13621	1	3378400	1634600
hsa05226 Gastric cancer	0.169976	P28482	187	0.426	Down	Y	Mitogen-activated protein kinase 1	MAPK1	0.998743	1.68628e-21	156.73	VADPDHDHTGFLTEY(0.999)VAT(0.001)R	3	0.6275	4	175920000	115430000
hsa05226 Gastric cancer	0.169976	P04626	998	0.478	Down	S	Receptor tyrosine-protein kinase erbB-2	ERBB2	0.981422	0.00280602	44.158	FVVIQNEDLGPAS(0.981)PLDS(0.013)T(0.005)FYR	3	3.3382	1	2893500	3087300
hsa04934 Cushing syndrome	0.0348079	P08047	7	0.472	Down	S	Transcription factor Sp1	SP1	0.993765	8.56654e-08	112.74	S(0.006)DQDHS(0.994)MDEMTAVVK	2	0.079664	1	16055000	9909000
hsa04934 Cushing syndrome	0.0348079	Q03164	279	0.408	Down	S	Histone-lysine N-methyltransferase 2A	KMT2A	1	0.000754104	108.9	AGKLS(1)PLK	2	0.19933	5	105240000	81320000
hsa04934 Cushing syndrome	0.0348079	P27361	204	0.478	Down	Y	Mitogen-activated protein kinase 3	MAPK3	0.991617	8.13554e-16	137.27	IADPEHDHTGFLT(0.006)EY(0.992)VAT(0.002)R	3	-0.08141	5	302930000	254780000
hsa04934 Cushing syndrome	0.0348079	P06400	788	0.322	Down	S	Retinoblastoma-associated protein	RB1	0.998816	1.25288e-05	106.32	S(0.999)PY(0.001)KFPSSPLR	2	-0.13621	1	3378400	1634600
hsa04934 Cushing syndrome	0.0348079	P28482	187	0.426	Down	Y	Mitogen-activated protein kinase 1	MAPK1	0.998743	1.68628e-21	156.73	VADPDHDHTGFLTEY(0.999)VAT(0.001)R	3	0.6275	4	175920000	115430000
hsa05032 Morphine addiction	0.199172	P49407	202	0.007	Down	S	Beta-arrestin-1	ARRB1	1	0.00171812	73.233	PLHLEAS(1)LDK	2	0.13884	1	26690000	398060
hsa05032 Morphine addiction	0.199172	Q9UBI6	26	0.436	Down	S	Guanine nucleotide-binding protein G(I)/G(S)/G(O) subunit gamma-12	GNG12	1	0.00429388	109.11	LEAS(1)IER	2	0.19193	1	20577000	18288000
hsa04668 TNF signaling pathway	0.343583	P27361	204	0.478	Down	Y	Mitogen-activated protein kinase 3	MAPK3	0.991617	8.13554e-16	137.27	IADPEHDHTGFLT(0.006)EY(0.992)VAT(0.002)R	3	-0.08141	5	302930000	254780000
hsa04668 TNF signaling pathway	0.343583	P28482	187	0.426	Down	Y	Mitogen-activated protein kinase 1	MAPK1	0.998743	1.68628e-21	156.73	VADPDHDHTGFLTEY(0.999)VAT(0.001)R	3	0.6275	4	175920000	115430000
hsa04930 Type II diabetes mellitus	0.170971	P27361	204	0.478	Down	Y	Mitogen-activated protein kinase 3	MAPK3	0.991617	8.13554e-16	137.27	IADPEHDHTGFLT(0.006)EY(0.992)VAT(0.002)R	3	-0.08141	5	302930000	254780000
hsa04930 Type II diabetes mellitus	0.170971	P28482	187	0.426	Down	Y	Mitogen-activated protein kinase 1	MAPK1	0.998743	1.68628e-21	156.73	VADPDHDHTGFLTEY(0.999)VAT(0.001)R	3	0.6275	4	175920000	115430000
hsa04933 AGE-RAGE signaling pathway in diabetic complications	0.371909	P27361	204	0.478	Down	Y	Mitogen-activated protein kinase 3	MAPK3	0.991617	8.13554e-16	137.27	IADPEHDHTGFLT(0.006)EY(0.992)VAT(0.002)R	3	-0.08141	5	302930000	254780000
hsa04933 AGE-RAGE signaling pathway in diabetic complications	0.371909	P28482	187	0.426	Down	Y	Mitogen-activated protein kinase 1	MAPK1	0.998743	1.68628e-21	156.73	VADPDHDHTGFLTEY(0.999)VAT(0.001)R	3	0.6275	4	175920000	115430000
hsa04725 Cholinergic synapse	0.0977172	P27361	204	0.478	Down	Y	Mitogen-activated protein kinase 3	MAPK3	0.991617	8.13554e-16	137.27	IADPEHDHTGFLT(0.006)EY(0.992)VAT(0.002)R	3	-0.08141	5	302930000	254780000
hsa04725 Cholinergic synapse	0.0977172	P28482	187	0.426	Down	Y	Mitogen-activated protein kinase 1	MAPK1	0.998743	1.68628e-21	156.73	VADPDHDHTGFLTEY(0.999)VAT(0.001)R	3	0.6275	4	175920000	115430000
hsa04725 Cholinergic synapse	0.0977172	Q9UBI6	26	0.436	Down	S	Guanine nucleotide-binding protein G(I)/G(S)/G(O) subunit gamma-12	GNG12	1	0.00429388	109.11	LEAS(1)IER	2	0.19193	1	20577000	18288000
hsa05010 Alzheimer disease	0.314879	P27361	204	0.478	Down	Y	Mitogen-activated protein kinase 3	MAPK3	0.991617	8.13554e-16	137.27	IADPEHDHTGFLT(0.006)EY(0.992)VAT(0.002)R	3	-0.08141	5	302930000	254780000
hsa05010 Alzheimer disease	0.314879	P28482	187	0.426	Down	Y	Mitogen-activated protein kinase 1	MAPK1	0.998743	1.68628e-21	156.73	VADPDHDHTGFLTEY(0.999)VAT(0.001)R	3	0.6275	4	175920000	115430000
hsa05132 Salmonella infection	0.00436394	Q9NSK0	566	0.298	Down	S	Kinesin light chain 4	KLC4	0.913115	0.00263737	82.505	RS(0.087)S(0.913)ELLVR	2	1.3808	1	49243000	44584000
hsa05132 Salmonella infection	0.00436394	Q9NSK0	565	0.488	Down	S	Kinesin light chain 4	KLC4	0.933102	0.00345293	102.51	S(0.933)S(0.067)ELLVR	2	0.50657	1	6357300	8721200
hsa05132 Salmonella infection	0.00436394	P27361	204	0.478	Down	Y	Mitogen-activated protein kinase 3	MAPK3	0.991617	8.13554e-16	137.27	IADPEHDHTGFLT(0.006)EY(0.992)VAT(0.002)R	3	-0.08141	5	302930000	254780000
hsa05132 Salmonella infection	0.00436394	Q9Y6G9	421	0.455	Down	S	Cytoplasmic dynein 1 light intermediate chain 1	DYNC1LI1	0.9905	5.04192e-11	125.77	SVSSNVAS(0.008)VS(0.99)PIPAGS(0.001)K	2	-0.36688	2	8260600	4698300
hsa05132 Salmonella infection	0.00436394	P28482	187	0.426	Down	Y	Mitogen-activated protein kinase 1	MAPK1	0.998743	1.68628e-21	156.73	VADPDHDHTGFLTEY(0.999)VAT(0.001)R	3	0.6275	4	175920000	115430000
hsa05132 Salmonella infection	0.00436394	O75369	1505	0.195	Down	S	Filamin-B	FLNB	0.999998	0.00149964	68.978	YADEEIPRS(1)PFK	2	1.7829	1	49578000	39171000
hsa05132 Salmonella infection	0.00436394	Q07157	617	0.317	Down	S	Tight junction protein ZO-1	TJP1	0.996605	2.61438e-06	107.03	S(0.997)REDLS(0.003)AQPVQTK	2	0.13834	2	221100000	166290000
hsa05132 Salmonella infection	0.00436394	Q14315	2233	0.487	Down	S	Filamin-C	FLNC	0.999997	0.000379814	107.03	LGS(1)FGSITR	2	-0.41086	4	68188000	29357000
hsa04512 ECM-receptor interaction	0.0306113	P16070	697	0.421	Down	S	CD44 antigen	CD44	1	3.86978e-08	106.79	KPS(1)GLNGEASK	2	0.70368	9	1328900000	627670000
hsa04512 ECM-receptor interaction	0.0306113	P16144	1483	0.458	Down	S	Integrin beta-4	ITGB4	0.971801	0.000314256	85.554	VLS(0.972)T(0.022)S(0.005)S(0.001)TLTR	2	0.86549	3	11411000	10795000
hsa04917 Prolactin signaling pathway	0.256867	P27361	204	0.478	Down	Y	Mitogen-activated protein kinase 3	MAPK3	0.991617	8.13554e-16	137.27	IADPEHDHTGFLT(0.006)EY(0.992)VAT(0.002)R	3	-0.08141	5	302930000	254780000
hsa04917 Prolactin signaling pathway	0.256867	P28482	187	0.426	Down	Y	Mitogen-activated protein kinase 1	MAPK1	0.998743	1.68628e-21	156.73	VADPDHDHTGFLTEY(0.999)VAT(0.001)R	3	0.6275	4	175920000	115430000
hsa05165 Human papillomavirus infection	0.15988	P27361	204	0.478	Down	Y	Mitogen-activated protein kinase 3	MAPK3	0.991617	8.13554e-16	137.27	IADPEHDHTGFLT(0.006)EY(0.992)VAT(0.002)R	3	-0.08141	5	302930000	254780000
hsa05165 Human papillomavirus infection	0.15988	P06400	788	0.322	Down	S	Retinoblastoma-associated protein	RB1	0.998816	1.25288e-05	106.32	S(0.999)PY(0.001)KFPSSPLR	2	-0.13621	1	3378400	1634600
hsa05165 Human papillomavirus infection	0.15988	Q14839	303	0.162	Down	S	Chromodomain-helicase-DNA-binding protein 4	CHD4	1	0.0223273	50.034	LGGFGS(1)KR	2	2.2666	1	3001500	914420
hsa05165 Human papillomavirus infection	0.15988	Q96QZ7	741	0.4	Down	S	Membrane-associated guanylate kinase, WW and PDZ domain-containing protein 1	MAGI1	0.89156	0.000157864	58.712	KDS(0.892)QNS(0.054)S(0.054)QHSVSSHR	3	0.33409	4	14978000	19271000
hsa05165 Human papillomavirus infection	0.15988	P28482	187	0.426	Down	Y	Mitogen-activated protein kinase 1	MAPK1	0.998743	1.68628e-21	156.73	VADPDHDHTGFLTEY(0.999)VAT(0.001)R	3	0.6275	4	175920000	115430000
hsa05165 Human papillomavirus infection	0.15988	Q9Y487	695	0.23	Down	S	V-type proton ATPase 116 kDa subunit a isoform 2	ATP6V0A2	0.997055	1.15988e-35	167.61	KDS(0.997)EEEVS(0.003)LLGSQDIEEGNHQVEDGCR	4	-0.70655	2	65450000	52475000
hsa05165 Human papillomavirus infection	0.15988	P16144	1483	0.458	Down	S	Integrin beta-4	ITGB4	0.971801	0.000314256	85.554	VLS(0.972)T(0.022)S(0.005)S(0.001)TLTR	2	0.86549	3	11411000	10795000
hsa04658 Th1 and Th2 cell differentiation	0.256867	P27361	204	0.478	Down	Y	Mitogen-activated protein kinase 3	MAPK3	0.991617	8.13554e-16	137.27	IADPEHDHTGFLT(0.006)EY(0.992)VAT(0.002)R	3	-0.08141	5	302930000	254780000
hsa04658 Th1 and Th2 cell differentiation	0.256867	P28482	187	0.426	Down	Y	Mitogen-activated protein kinase 1	MAPK1	0.998743	1.68628e-21	156.73	VADPDHDHTGFLTEY(0.999)VAT(0.001)R	3	0.6275	4	175920000	115430000
hsa05164 Influenza A	0.152743	P27361	204	0.478	Down	Y	Mitogen-activated protein kinase 3	MAPK3	0.991617	8.13554e-16	137.27	IADPEHDHTGFLT(0.006)EY(0.992)VAT(0.002)R	3	-0.08141	5	302930000	254780000
hsa05164 Influenza A	0.152743	P0DMV9	511	0.484	Down	S	Heat shock 70 kDa protein 1B	HSPA1B	1	0.0212177	41.399	GRLS(1)KEEIER	3	0.88183	1	9973900	8351100
hsa05164 Influenza A	0.152743	O00220	424	0.439	Down	S	Tumor necrosis factor receptor superfamily member 10A	TNFRSF10A	0.998973	0.000566847	58.98	NAS(0.999)IHT(0.001)LLDALER	2	2.0235	1	1422900	795940
hsa05164 Influenza A	0.152743	P28482	187	0.426	Down	Y	Mitogen-activated protein kinase 1	MAPK1	0.998743	1.68628e-21	156.73	VADPDHDHTGFLTEY(0.999)VAT(0.001)R	3	0.6275	4	175920000	115430000
hsa05164 Influenza A	0.152743	P52948	1000	0.494	Down	T	Nuclear pore complex protein Nup98-Nup96	NUP98	0.838635	1.23258e-07	106.57	AS(0.161)LLT(0.839)DEEDVDMALDQR	3	-0.56046	2	4685600	4008600
hsa05212 Pancreatic cancer	0.0469431	P27361	204	0.478	Down	Y	Mitogen-activated protein kinase 3	MAPK3	0.991617	8.13554e-16	137.27	IADPEHDHTGFLT(0.006)EY(0.992)VAT(0.002)R	3	-0.08141	5	302930000	254780000
hsa05212 Pancreatic cancer	0.0469431	P06400	788	0.322	Down	S	Retinoblastoma-associated protein	RB1	0.998816	1.25288e-05	106.32	S(0.999)PY(0.001)KFPSSPLR	2	-0.13621	1	3378400	1634600
hsa05212 Pancreatic cancer	0.0469431	Q15311	92	0.478	Down	S	RalA-binding protein 1	RALBP1	0.953433	0.000364247	52.657	RT(0.001)EGY(0.003)AAFQEDS(0.953)S(0.953)GDEAES(0.078)PS(0.012)K	3	3.1112	1	16023000	9951800
hsa05212 Pancreatic cancer	0.0469431	Q15311	93	0.478	Down	S	RalA-binding protein 1	RALBP1	0.953433	0.000364247	52.657	RT(0.001)EGY(0.003)AAFQEDS(0.953)S(0.953)GDEAES(0.078)PS(0.012)K	3	3.1112	1	16023000	9951800
hsa05212 Pancreatic cancer	0.0469431	P28482	187	0.426	Down	Y	Mitogen-activated protein kinase 1	MAPK1	0.998743	1.68628e-21	156.73	VADPDHDHTGFLTEY(0.999)VAT(0.001)R	3	0.6275	4	175920000	115430000
hsa05212 Pancreatic cancer	0.0469431	P04626	998	0.478	Down	S	Receptor tyrosine-protein kinase erbB-2	ERBB2	0.981422	0.00280602	44.158	FVVIQNEDLGPAS(0.981)PLDS(0.013)T(0.005)FYR	3	3.3382	1	2893500	3087300
hsa04723 Retrograde endocannabinoid signaling	0.0684649	P27361	204	0.478	Down	Y	Mitogen-activated protein kinase 3	MAPK3	0.991617	8.13554e-16	137.27	IADPEHDHTGFLT(0.006)EY(0.992)VAT(0.002)R	3	-0.08141	5	302930000	254780000
hsa04723 Retrograde endocannabinoid signaling	0.0684649	P28482	187	0.426	Down	Y	Mitogen-activated protein kinase 1	MAPK1	0.998743	1.68628e-21	156.73	VADPDHDHTGFLTEY(0.999)VAT(0.001)R	3	0.6275	4	175920000	115430000
hsa04723 Retrograde endocannabinoid signaling	0.0684649	Q9UBI6	26	0.436	Down	S	Guanine nucleotide-binding protein G(I)/G(S)/G(O) subunit gamma-12	GNG12	1	0.00429388	109.11	LEAS(1)IER	2	0.19193	1	20577000	18288000
hsa05133 Pertussis	0.0923243	P27361	204	0.478	Down	Y	Mitogen-activated protein kinase 3	MAPK3	0.991617	8.13554e-16	137.27	IADPEHDHTGFLT(0.006)EY(0.992)VAT(0.002)R	3	-0.08141	5	302930000	254780000
hsa05133 Pertussis	0.0923243	P28482	187	0.426	Down	Y	Mitogen-activated protein kinase 1	MAPK1	0.998743	1.68628e-21	156.73	VADPDHDHTGFLTEY(0.999)VAT(0.001)R	3	0.6275	4	175920000	115430000
hsa04657 IL-17 signaling pathway	0.00190392	P27361	204	0.478	Down	Y	Mitogen-activated protein kinase 3	MAPK3	0.991617	8.13554e-16	137.27	IADPEHDHTGFLT(0.006)EY(0.992)VAT(0.002)R	3	-0.08141	5	302930000	254780000
hsa04657 IL-17 signaling pathway	0.00190392	P08238	452	0.377	Down	S	Heat shock protein HSP 90-beta	HSP90AB1	1	0.00356012	114.97	RLS(1)ELLR	2	-0.044374	4	22812000	15131000
hsa04657 IL-17 signaling pathway	0.00190392	P14625	392	0.365	Down	S	Endoplasmin	HSP90B1	0.836247	0.000266676	82.069	SILFVPT(0.164)S(0.836)APR	2	0.47061	2	1315700	1336300
hsa04657 IL-17 signaling pathway	0.00190392	P28482	187	0.426	Down	Y	Mitogen-activated protein kinase 1	MAPK1	0.998743	1.68628e-21	156.73	VADPDHDHTGFLTEY(0.999)VAT(0.001)R	3	0.6275	4	175920000	115430000
hsa04657 IL-17 signaling pathway	0.00190392	Q15717	202	0.387	Down	S	ELAV-like protein 1	ELAVL1	0.993529	6.72238e-07	107.43	NVALLS(0.006)QLYHS(0.994)PAR	2	-0.52855	5	55961000	40557000
hsa04657 IL-17 signaling pathway	0.00190392	Q07955	2	0.412	Down	S	Serine/arginine-rich splicing factor 1	SRSF1	1	0.00246172	104.44	S(1)GGGVIR	2	-0.13262	1	7967800	8344400
hsa05216 Thyroid cancer	0.199172	P27361	204	0.478	Down	Y	Mitogen-activated protein kinase 3	MAPK3	0.991617	8.13554e-16	137.27	IADPEHDHTGFLT(0.006)EY(0.992)VAT(0.002)R	3	-0.08141	5	302930000	254780000
hsa05216 Thyroid cancer	0.199172	P28482	187	0.426	Down	Y	Mitogen-activated protein kinase 1	MAPK1	0.998743	1.68628e-21	156.73	VADPDHDHTGFLTEY(0.999)VAT(0.001)R	3	0.6275	4	175920000	115430000
hsa04960 Aldosterone-regulated sodium reabsorption	0.170971	P27361	204	0.478	Down	Y	Mitogen-activated protein kinase 3	MAPK3	0.991617	8.13554e-16	137.27	IADPEHDHTGFLT(0.006)EY(0.992)VAT(0.002)R	3	-0.08141	5	302930000	254780000
hsa04960 Aldosterone-regulated sodium reabsorption	0.170971	P28482	187	0.426	Down	Y	Mitogen-activated protein kinase 1	MAPK1	0.998743	1.68628e-21	156.73	VADPDHDHTGFLTEY(0.999)VAT(0.001)R	3	0.6275	4	175920000	115430000
hsa04350 TGF-beta signaling pathway	0.113952	P08047	7	0.472	Down	S	Transcription factor Sp1	SP1	0.993765	8.56654e-08	112.74	S(0.006)DQDHS(0.994)MDEMTAVVK	2	0.079664	1	16055000	9909000
hsa04350 TGF-beta signaling pathway	0.113952	P27361	204	0.478	Down	Y	Mitogen-activated protein kinase 3	MAPK3	0.991617	8.13554e-16	137.27	IADPEHDHTGFLT(0.006)EY(0.992)VAT(0.002)R	3	-0.08141	5	302930000	254780000
hsa04350 TGF-beta signaling pathway	0.113952	P28482	187	0.426	Down	Y	Mitogen-activated protein kinase 1	MAPK1	0.998743	1.68628e-21	156.73	VADPDHDHTGFLTEY(0.999)VAT(0.001)R	3	0.6275	4	175920000	115430000
hsa04915 Estrogen signaling pathway	0.006935	P08047	7	0.472	Down	S	Transcription factor Sp1	SP1	0.993765	8.56654e-08	112.74	S(0.006)DQDHS(0.994)MDEMTAVVK	2	0.079664	1	16055000	9909000
hsa04915 Estrogen signaling pathway	0.006935	P27361	204	0.478	Down	Y	Mitogen-activated protein kinase 3	MAPK3	0.991617	8.13554e-16	137.27	IADPEHDHTGFLT(0.006)EY(0.992)VAT(0.002)R	3	-0.08141	5	302930000	254780000
hsa04915 Estrogen signaling pathway	0.006935	P0DMV9	511	0.484	Down	S	Heat shock 70 kDa protein 1B	HSPA1B	1	0.0212177	41.399	GRLS(1)KEEIER	3	0.88183	1	9973900	8351100
hsa04915 Estrogen signaling pathway	0.006935	P08238	452	0.377	Down	S	Heat shock protein HSP 90-beta	HSP90AB1	1	0.00356012	114.97	RLS(1)ELLR	2	-0.044374	4	22812000	15131000
hsa04915 Estrogen signaling pathway	0.006935	P14625	392	0.365	Down	S	Endoplasmin	HSP90B1	0.836247	0.000266676	82.069	SILFVPT(0.164)S(0.836)APR	2	0.47061	2	1315700	1336300
hsa04915 Estrogen signaling pathway	0.006935	P28482	187	0.426	Down	Y	Mitogen-activated protein kinase 1	MAPK1	0.998743	1.68628e-21	156.73	VADPDHDHTGFLTEY(0.999)VAT(0.001)R	3	0.6275	4	175920000	115430000
hsa05214 Glioma	0.167948	P27361	204	0.478	Down	Y	Mitogen-activated protein kinase 3	MAPK3	0.991617	8.13554e-16	137.27	IADPEHDHTGFLT(0.006)EY(0.992)VAT(0.002)R	3	-0.08141	5	302930000	254780000
hsa05214 Glioma	0.167948	P06400	788	0.322	Down	S	Retinoblastoma-associated protein	RB1	0.998816	1.25288e-05	106.32	S(0.999)PY(0.001)KFPSSPLR	2	-0.13621	1	3378400	1634600
hsa05214 Glioma	0.167948	P28482	187	0.426	Down	Y	Mitogen-activated protein kinase 1	MAPK1	0.998743	1.68628e-21	156.73	VADPDHDHTGFLTEY(0.999)VAT(0.001)R	3	0.6275	4	175920000	115430000
hsa04664 Fc epsilon RI signaling pathway	0.227882	P27361	204	0.478	Down	Y	Mitogen-activated protein kinase 3	MAPK3	0.991617	8.13554e-16	137.27	IADPEHDHTGFLT(0.006)EY(0.992)VAT(0.002)R	3	-0.08141	5	302930000	254780000
hsa04664 Fc epsilon RI signaling pathway	0.227882	P28482	187	0.426	Down	Y	Mitogen-activated protein kinase 1	MAPK1	0.998743	1.68628e-21	156.73	VADPDHDHTGFLTEY(0.999)VAT(0.001)R	3	0.6275	4	175920000	115430000
hsa05152 Tuberculosis	0.227835	P27361	204	0.478	Down	Y	Mitogen-activated protein kinase 3	MAPK3	0.991617	8.13554e-16	137.27	IADPEHDHTGFLT(0.006)EY(0.992)VAT(0.002)R	3	-0.08141	5	302930000	254780000
hsa05152 Tuberculosis	0.227835	P28482	187	0.426	Down	Y	Mitogen-activated protein kinase 1	MAPK1	0.998743	1.68628e-21	156.73	VADPDHDHTGFLTEY(0.999)VAT(0.001)R	3	0.6275	4	175920000	115430000
hsa05152 Tuberculosis	0.227835	Q9Y487	695	0.23	Down	S	V-type proton ATPase 116 kDa subunit a isoform 2	ATP6V0A2	0.997055	1.15988e-35	167.61	KDS(0.997)EEEVS(0.003)LLGSQDIEEGNHQVEDGCR	4	-0.70655	2	65450000	52475000
hsa04020 Calcium signaling pathway	0.0778186	Q13586	521	0.32	Down	S	Stromal interaction molecule 1	STIM1	0.9917	2.31988e-05	77.575	DLT(0.056)HS(0.946)DS(0.992)ES(0.005)S(0.001)LHMSDR	3	0.017759	2	39152000	61777000
hsa04020 Calcium signaling pathway	0.0778186	P20020	17	0.487	Down	S	Plasma membrane calcium-transporting ATPase 1	ATP2B1	1	2.37644e-09	93.176	NS(1)LKEANHDGDFGITLAELR	3	-0.29848	2	37961000	28498000
hsa04020 Calcium signaling pathway	0.0778186	P04626	998	0.478	Down	S	Receptor tyrosine-protein kinase erbB-2	ERBB2	0.981422	0.00280602	44.158	FVVIQNEDLGPAS(0.981)PLDS(0.013)T(0.005)FYR	3	3.3382	1	2893500	3087300
hsa04020 Calcium signaling pathway	0.0778186	Q9P246	718	0.364	Down	S	Stromal interaction molecule 2	STIM2	0.896371	5.25236e-05	83.37	IS(0.896)S(0.104)IPHDLCHNGEK	3	0.41643	7	167000000	177740000
hsa04020 Calcium signaling pathway	0.0778186	Q9P246	626	0.284	Down	S	Stromal interaction molecule 2	STIM2	0.999659	2.67512e-06	93.371	KIS(1)RDEVSLEDSSR	2	1.4464	1	22211000	17004000
hsa04020 Calcium signaling pathway	0.0778186	Q9P246	719	0.36	Down	S	Stromal interaction molecule 2	STIM2	0.839572	6.9922e-09	121.82	IS(0.16)S(0.84)IPHDLCHNGEK	2	-0.50643	2	30445000	29034000
hsa04540 Gap junction	0.149165	P27361	204	0.478	Down	Y	Mitogen-activated protein kinase 3	MAPK3	0.991617	8.13554e-16	137.27	IADPEHDHTGFLT(0.006)EY(0.992)VAT(0.002)R	3	-0.08141	5	302930000	254780000
hsa04540 Gap junction	0.149165	P28482	187	0.426	Down	Y	Mitogen-activated protein kinase 1	MAPK1	0.998743	1.68628e-21	156.73	VADPDHDHTGFLTEY(0.999)VAT(0.001)R	3	0.6275	4	175920000	115430000
hsa04540 Gap junction	0.149165	Q07157	617	0.317	Down	S	Tight junction protein ZO-1	TJP1	0.996605	2.61438e-06	107.03	S(0.997)REDLS(0.003)AQPVQTK	2	0.13834	2	221100000	166290000
hsa05020 Prion diseases	0.0250486	P27361	204	0.478	Down	Y	Mitogen-activated protein kinase 3	MAPK3	0.991617	8.13554e-16	137.27	IADPEHDHTGFLT(0.006)EY(0.992)VAT(0.002)R	3	-0.08141	5	302930000	254780000
hsa05020 Prion diseases	0.0250486	P0DMV9	511	0.484	Down	S	Heat shock 70 kDa protein 1B	HSPA1B	1	0.0212177	41.399	GRLS(1)KEEIER	3	0.88183	1	9973900	8351100
hsa05020 Prion diseases	0.0250486	P28482	187	0.426	Down	Y	Mitogen-activated protein kinase 1	MAPK1	0.998743	1.68628e-21	156.73	VADPDHDHTGFLTEY(0.999)VAT(0.001)R	3	0.6275	4	175920000	115430000
hsa05131 Shigellosis	0.207378	P27361	204	0.478	Down	Y	Mitogen-activated protein kinase 3	MAPK3	0.991617	8.13554e-16	137.27	IADPEHDHTGFLT(0.006)EY(0.992)VAT(0.002)R	3	-0.08141	5	302930000	254780000
hsa05131 Shigellosis	0.207378	P16070	697	0.421	Down	S	CD44 antigen	CD44	1	3.86978e-08	106.79	KPS(1)GLNGEASK	2	0.70368	9	1328900000	627670000
hsa05131 Shigellosis	0.207378	P28482	187	0.426	Down	Y	Mitogen-activated protein kinase 1	MAPK1	0.998743	1.68628e-21	156.73	VADPDHDHTGFLTEY(0.999)VAT(0.001)R	3	0.6275	4	175920000	115430000
hsa04015 Rap1 signaling pathway	0.0987118	P27361	204	0.478	Down	Y	Mitogen-activated protein kinase 3	MAPK3	0.991617	8.13554e-16	137.27	IADPEHDHTGFLT(0.006)EY(0.992)VAT(0.002)R	3	-0.08141	5	302930000	254780000
hsa04015 Rap1 signaling pathway	0.0987118	O43166	288	0.359	Down	S	Signal-induced proliferation-associated 1-like protein 1	SIPA1L1	0.843091	0.011136	62.357	S(0.148)KS(0.843)ET(0.008)GDSSIFR	2	-1.6684	1	43089000	39778000
hsa04015 Rap1 signaling pathway	0.0987118	P47736	499	0.201	Down	S	Rap1 GTPase-activating protein 1	RAP1GAP	0.7895	0.000351907	63.225	RS(0.21)S(0.79)AIGIENIQEVQEK	3	-0.41958	1	6750700	6312100
hsa04015 Rap1 signaling pathway	0.0987118	Q96QZ7	741	0.4	Down	S	Membrane-associated guanylate kinase, WW and PDZ domain-containing protein 1	MAGI1	0.89156	0.000157864	58.712	KDS(0.892)QNS(0.054)S(0.054)QHSVSSHR	3	0.33409	4	14978000	19271000
hsa04015 Rap1 signaling pathway	0.0987118	Q9Y490	2040	0.107	Down	S	Talin-1	TLN1	1	0.000288384	73.834	VLVQNAAGS(1)QEK	2	-2.1381	1	22769000	6055400
hsa04015 Rap1 signaling pathway	0.0987118	P28482	187	0.426	Down	Y	Mitogen-activated protein kinase 1	MAPK1	0.998743	1.68628e-21	156.73	VADPDHDHTGFLTEY(0.999)VAT(0.001)R	3	0.6275	4	175920000	115430000
hsa05142 Chagas disease (American trypanosomiasis)	0.314879	P27361	204	0.478	Down	Y	Mitogen-activated protein kinase 3	MAPK3	0.991617	8.13554e-16	137.27	IADPEHDHTGFLT(0.006)EY(0.992)VAT(0.002)R	3	-0.08141	5	302930000	254780000
hsa05142 Chagas disease (American trypanosomiasis)	0.314879	P28482	187	0.426	Down	Y	Mitogen-activated protein kinase 1	MAPK1	0.998743	1.68628e-21	156.73	VADPDHDHTGFLTEY(0.999)VAT(0.001)R	3	0.6275	4	175920000	115430000
hsa04010 MAPK signaling pathway	0.0145399	P0DMV9	511	0.484	Down	S	Heat shock 70 kDa protein 1B	HSPA1B	1	0.0212177	41.399	GRLS(1)KEEIER	3	0.88183	1	9973900	8351100
hsa04010 MAPK signaling pathway	0.0145399	P16949	63	0.474	Down	S	Stathmin	STMN1	1	1.23058e-06	140.43	S(1)HEAEVLK	2	1.4547	26	6499600000	6431100000
hsa04010 MAPK signaling pathway	0.0145399	O95819	805	0.312	Down	S	Mitogen-activated protein kinase kinase kinase kinase 4	MAP4K4	0.983219	0.0138957	53.768	AAS(0.005)S(0.005)LNLS(0.983)NGET(0.007)ES(0.001)VK	2	2.1975	1	20437000	15298000
hsa04010 MAPK signaling pathway	0.0145399	O75369	1505	0.195	Down	S	Filamin-B	FLNB	0.999998	0.00149964	68.978	YADEEIPRS(1)PFK	2	1.7829	1	49578000	39171000
hsa04010 MAPK signaling pathway	0.0145399	Q14315	2233	0.487	Down	S	Filamin-C	FLNC	0.999997	0.000379814	107.03	LGS(1)FGSITR	2	-0.41086	4	68188000	29357000
hsa04010 MAPK signaling pathway	0.0145399	P04626	998	0.478	Down	S	Receptor tyrosine-protein kinase erbB-2	ERBB2	0.981422	0.00280602	44.158	FVVIQNEDLGPAS(0.981)PLDS(0.013)T(0.005)FYR	3	3.3382	1	2893500	3087300
hsa04010 MAPK signaling pathway	0.0145399	Q9UBI6	26	0.436	Down	S	Guanine nucleotide-binding protein G(I)/G(S)/G(O) subunit gamma-12	GNG12	1	0.00429388	109.11	LEAS(1)IER	2	0.19193	1	20577000	18288000
hsa04010 MAPK signaling pathway	0.0145399	P27361	204	0.478	Down	Y	Mitogen-activated protein kinase 3	MAPK3	0.991617	8.13554e-16	137.27	IADPEHDHTGFLT(0.006)EY(0.992)VAT(0.002)R	3	-0.08141	5	302930000	254780000
hsa04010 MAPK signaling pathway	0.0145399	P28482	187	0.426	Down	Y	Mitogen-activated protein kinase 1	MAPK1	0.998743	1.68628e-21	156.73	VADPDHDHTGFLTEY(0.999)VAT(0.001)R	3	0.6275	4	175920000	115430000
hsa04010 MAPK signaling pathway	0.0145399	P49407	202	0.007	Down	S	Beta-arrestin-1	ARRB1	1	0.00171812	73.233	PLHLEAS(1)LDK	2	0.13884	1	26690000	398060
hsa04926 Relaxin signaling pathway	0.0889702	P27361	204	0.478	Down	Y	Mitogen-activated protein kinase 3	MAPK3	0.991617	8.13554e-16	137.27	IADPEHDHTGFLT(0.006)EY(0.992)VAT(0.002)R	3	-0.08141	5	302930000	254780000
hsa04926 Relaxin signaling pathway	0.0889702	P28482	187	0.426	Down	Y	Mitogen-activated protein kinase 1	MAPK1	0.998743	1.68628e-21	156.73	VADPDHDHTGFLTEY(0.999)VAT(0.001)R	3	0.6275	4	175920000	115430000
hsa04926 Relaxin signaling pathway	0.0889702	P49407	202	0.007	Down	S	Beta-arrestin-1	ARRB1	1	0.00171812	73.233	PLHLEAS(1)LDK	2	0.13884	1	26690000	398060
hsa04926 Relaxin signaling pathway	0.0889702	Q9UBI6	26	0.436	Down	S	Guanine nucleotide-binding protein G(I)/G(S)/G(O) subunit gamma-12	GNG12	1	0.00429388	109.11	LEAS(1)IER	2	0.19193	1	20577000	18288000
hsa05140 Leishmaniasis	0.143549	P27361	204	0.478	Down	Y	Mitogen-activated protein kinase 3	MAPK3	0.991617	8.13554e-16	137.27	IADPEHDHTGFLT(0.006)EY(0.992)VAT(0.002)R	3	-0.08141	5	302930000	254780000
hsa05140 Leishmaniasis	0.143549	P28482	187	0.426	Down	Y	Mitogen-activated protein kinase 1	MAPK1	0.998743	1.68628e-21	156.73	VADPDHDHTGFLTEY(0.999)VAT(0.001)R	3	0.6275	4	175920000	115430000
hsa04918 Thyroid hormone synthesis	0.227882	P27824	554	0.498	Down	S	Calnexin	CANX	1	2.36891e-40	220.86	QKS(1)DAEEDGGT(0.318)VS(0.682)QEEEDR	2	-0.5343	24	1948000000	2418200000
hsa04918 Thyroid hormone synthesis	0.227882	P14625	392	0.365	Down	S	Endoplasmin	HSP90B1	0.836247	0.000266676	82.069	SILFVPT(0.164)S(0.836)APR	2	0.47061	2	1315700	1336300
hsa05412 Arrhythmogenic right ventricular cardiomyopathy (ARVC)	0.227882	P15924	166	0.491	Down	S	Desmoplakin	DSP	0.989483	2.35717e-07	63.111	RAS(0.994)S(0.989)KGGGGY(0.008)T(0.008)CQSGSGWDEFTK	3	1.3673	1	22242000	29177000
hsa05412 Arrhythmogenic right ventricular cardiomyopathy (ARVC)	0.227882	P15924	165	0.491	Down	S	Desmoplakin	DSP	0.993784	2.35717e-07	63.111	RAS(0.994)S(0.989)KGGGGY(0.008)T(0.008)CQSGSGWDEFTK	3	1.3673	1	22242000	29177000
hsa05412 Arrhythmogenic right ventricular cardiomyopathy (ARVC)	0.227882	P16144	1483	0.458	Down	S	Integrin beta-4	ITGB4	0.971801	0.000314256	85.554	VLS(0.972)T(0.022)S(0.005)S(0.001)TLTR	2	0.86549	3	11411000	10795000
hsa05213 Endometrial cancer	0.167948	P27361	204	0.478	Down	Y	Mitogen-activated protein kinase 3	MAPK3	0.991617	8.13554e-16	137.27	IADPEHDHTGFLT(0.006)EY(0.992)VAT(0.002)R	3	-0.08141	5	302930000	254780000
hsa05213 Endometrial cancer	0.167948	P28482	187	0.426	Down	Y	Mitogen-activated protein kinase 1	MAPK1	0.998743	1.68628e-21	156.73	VADPDHDHTGFLTEY(0.999)VAT(0.001)R	3	0.6275	4	175920000	115430000
hsa05213 Endometrial cancer	0.167948	P04626	998	0.478	Down	S	Receptor tyrosine-protein kinase erbB-2	ERBB2	0.981422	0.00280602	44.158	FVVIQNEDLGPAS(0.981)PLDS(0.013)T(0.005)FYR	3	3.3382	1	2893500	3087300
hsa04530 Tight junction	0.192723	P35240	518	0.051	Down	S	Merlin	NF2	1	0.000972488	103.08	RLS(1)MEIEK	2	0.75113	2	2352600000	106440000
hsa04530 Tight junction	0.192723	O95049	591	0.296	Down	S	Tight junction protein ZO-3	TJP3	1	1.79612e-05	113.76	S(1)REDLSALTR	2	1.1028	3	81509000	82338000
hsa04530 Tight junction	0.192723	Q9Y2J4	759	0.29	Down	S	Angiomotin-like protein 2	AMOTL2	0.999056	0.000269805	81.904	AAS(0.999)LDS(0.001)VATSR	2	0.16767	1	20822000	15765000
hsa04530 Tight junction	0.192723	Q96QZ7	741	0.4	Down	S	Membrane-associated guanylate kinase, WW and PDZ domain-containing protein 1	MAGI1	0.89156	0.000157864	58.712	KDS(0.892)QNS(0.054)S(0.054)QHSVSSHR	3	0.33409	4	14978000	19271000
hsa04530 Tight junction	0.192723	Q07157	617	0.317	Down	S	Tight junction protein ZO-1	TJP1	0.996605	2.61438e-06	107.03	S(0.997)REDLS(0.003)AQPVQTK	2	0.13834	2	221100000	166290000
hsa04530 Tight junction	0.192723	P04626	998	0.478	Down	S	Receptor tyrosine-protein kinase erbB-2	ERBB2	0.981422	0.00280602	44.158	FVVIQNEDLGPAS(0.981)PLDS(0.013)T(0.005)FYR	3	3.3382	1	2893500	3087300
hsa00310 Lysine degradation	0.285924	Q03164	279	0.408	Down	S	Histone-lysine N-methyltransferase 2A	KMT2A	1	0.000754104	108.9	AGKLS(1)PLK	2	0.19933	5	105240000	81320000
hsa00310 Lysine degradation	0.285924	Q9BZ95	611	0.056	Down	T	Histone-lysine N-methyltransferase NSD3	NSD3	1	0.0108776	48.044	EQVET(1)VPQAT(1)VK	2	1.9829	2	49254000	7266200
hsa00310 Lysine degradation	0.285924	Q9BZ95	606	0.056	Down	T	Histone-lysine N-methyltransferase NSD3	NSD3	1	0.0108776	48.044	EQVET(1)VPQAT(1)VK	2	1.9829	2	49254000	7266200
hsa04550 Signaling pathways regulating pluripotency of stem cells	0.291101	Q9H4L7	152	0.121	Down	S	SWI/SNF-related matrix-associated actin-dependent regulator of chromatin subfamily A containing DEAD/H box 1	SMARCAD1	1	1.42456e-09	110.33	RNDDISELEDLS(1)ELEDLK	3	0.11132	1	60564000	6423000
hsa04550 Signaling pathways regulating pluripotency of stem cells	0.291101	Q9H4L7	146	0.235	Down	S	SWI/SNF-related matrix-associated actin-dependent regulator of chromatin subfamily A containing DEAD/H box 1	SMARCAD1	0.994502	0.000163927	65.207	RNDDIS(0.995)ELEDLS(0.005)ELEDLK	3	0.60417	1	17364000	5708100
hsa04550 Signaling pathways regulating pluripotency of stem cells	0.291101	Q9H4L7	79	0.453	Down	S	SWI/SNF-related matrix-associated actin-dependent regulator of chromatin subfamily A containing DEAD/H box 1	SMARCAD1	0.99991	0.00214305	90.913	KAS(1)ISYFK	2	-0.63302	1	45039000	20771000
hsa04550 Signaling pathways regulating pluripotency of stem cells	0.291101	P27361	204	0.478	Down	Y	Mitogen-activated protein kinase 3	MAPK3	0.991617	8.13554e-16	137.27	IADPEHDHTGFLT(0.006)EY(0.992)VAT(0.002)R	3	-0.08141	5	302930000	254780000
hsa04550 Signaling pathways regulating pluripotency of stem cells	0.291101	P28482	187	0.426	Down	Y	Mitogen-activated protein kinase 1	MAPK1	0.998743	1.68628e-21	156.73	VADPDHDHTGFLTEY(0.999)VAT(0.001)R	3	0.6275	4	175920000	115430000
hsa04024 cAMP signaling pathway	0.251391	P27361	204	0.478	Down	Y	Mitogen-activated protein kinase 3	MAPK3	0.991617	8.13554e-16	137.27	IADPEHDHTGFLT(0.006)EY(0.992)VAT(0.002)R	3	-0.08141	5	302930000	254780000
hsa04024 cAMP signaling pathway	0.251391	P28482	187	0.426	Down	Y	Mitogen-activated protein kinase 1	MAPK1	0.998743	1.68628e-21	156.73	VADPDHDHTGFLTEY(0.999)VAT(0.001)R	3	0.6275	4	175920000	115430000
hsa04024 cAMP signaling pathway	0.251391	P20020	17	0.487	Down	S	Plasma membrane calcium-transporting ATPase 1	ATP2B1	1	2.37644e-09	93.176	NS(1)LKEANHDGDFGITLAELR	3	-0.29848	2	37961000	28498000
hsa04024 cAMP signaling pathway	0.251391	O14974	696	0.487	Down	T	Protein phosphatase 1 regulatory subunit 12A	PPP1R12A	0.89937	9.19622e-27	180.63	RS(0.099)T(0.899)QGVT(0.001)LTDLQEAEK	2	2.4149	2	26401000	20112000
hsa04730 Long-term depression	0.285924	P27361	204	0.478	Down	Y	Mitogen-activated protein kinase 3	MAPK3	0.991617	8.13554e-16	137.27	IADPEHDHTGFLT(0.006)EY(0.992)VAT(0.002)R	3	-0.08141	5	302930000	254780000
hsa04730 Long-term depression	0.285924	P28482	187	0.426	Down	Y	Mitogen-activated protein kinase 1	MAPK1	0.998743	1.68628e-21	156.73	VADPDHDHTGFLTEY(0.999)VAT(0.001)R	3	0.6275	4	175920000	115430000
hsa04151 PI3K-Akt signaling pathway	0.0207263	P62753	240	0.405	Down	S	40S ribosomal protein S6	RPS6	0.801766	0.000615693	74.649	LS(0.045)S(0.955)LRAS(0.802)T(0.036)S(0.162)K	2	-0.20384	5	2036500000	1104000000
hsa04151 PI3K-Akt signaling pathway	0.0207263	P62753	241	0.344	Down	T	40S ribosomal protein S6	RPS6	0.862821	2.45692e-05	107.69	RLS(0.122)S(0.878)LRAS(0.12)T(0.863)S(0.018)K	2	-0.092826	3	498410000	331620000
hsa04151 PI3K-Akt signaling pathway	0.0207263	P62753	236	0.409	Down	S	40S ribosomal protein S6	RPS6	0.988517	2.45692e-05	107.69	LS(0.011)S(0.989)LRAS(0.623)T(0.189)S(0.189)K	2	-0.1271	8	2534900000	1435600000
hsa04151 PI3K-Akt signaling pathway	0.0207263	P62753	235	0.261	Down	S	40S ribosomal protein S6	RPS6	0.975427	0.00195018	51.526	RLS(0.975)S(0.953)LRAS(0.195)T(0.605)S(0.271)K	2	-0.35561	2	1284600000	629460000
hsa04151 PI3K-Akt signaling pathway	0.0207263	P27361	204	0.478	Down	Y	Mitogen-activated protein kinase 3	MAPK3	0.991617	8.13554e-16	137.27	IADPEHDHTGFLT(0.006)EY(0.992)VAT(0.002)R	3	-0.08141	5	302930000	254780000
hsa04151 PI3K-Akt signaling pathway	0.0207263	P08238	452	0.377	Down	S	Heat shock protein HSP 90-beta	HSP90AB1	1	0.00356012	114.97	RLS(1)ELLR	2	-0.044374	4	22812000	15131000
hsa04151 PI3K-Akt signaling pathway	0.0207263	P14625	392	0.365	Down	S	Endoplasmin	HSP90B1	0.836247	0.000266676	82.069	SILFVPT(0.164)S(0.836)APR	2	0.47061	2	1315700	1336300
hsa04151 PI3K-Akt signaling pathway	0.0207263	P28482	187	0.426	Down	Y	Mitogen-activated protein kinase 1	MAPK1	0.998743	1.68628e-21	156.73	VADPDHDHTGFLTEY(0.999)VAT(0.001)R	3	0.6275	4	175920000	115430000
hsa04151 PI3K-Akt signaling pathway	0.0207263	Q8N122	722	0.497	Down	S	Regulatory-associated protein of mTOR	RPTOR	0.796352	0.00472592	55.314	S(0.002)VS(0.195)S(0.796)Y(0.007)GNIR	2	-0.65002	1	88154000	96665000
hsa04151 PI3K-Akt signaling pathway	0.0207263	P04626	998	0.478	Down	S	Receptor tyrosine-protein kinase erbB-2	ERBB2	0.981422	0.00280602	44.158	FVVIQNEDLGPAS(0.981)PLDS(0.013)T(0.005)FYR	3	3.3382	1	2893500	3087300
hsa04151 PI3K-Akt signaling pathway	0.0207263	P16144	1483	0.458	Down	S	Integrin beta-4	ITGB4	0.971801	0.000314256	85.554	VLS(0.972)T(0.022)S(0.005)S(0.001)TLTR	2	0.86549	3	11411000	10795000
hsa04151 PI3K-Akt signaling pathway	0.0207263	Q9UBI6	26	0.436	Down	S	Guanine nucleotide-binding protein G(I)/G(S)/G(O) subunit gamma-12	GNG12	1	0.00429388	109.11	LEAS(1)IER	2	0.19193	1	20577000	18288000
hsa05230 Central carbon metabolism in cancer	0.0405983	Q15758	535	0.146	Down	S	Neutral amino acid transporter B(0)	SLC1A5	0.948123	0.000290972	69.188	GPAGDAT(0.012)VAS(0.948)EKES(0.04)VM	2	1.2569	1	189020000	40783000
hsa05230 Central carbon metabolism in cancer	0.0405983	P27361	204	0.478	Down	Y	Mitogen-activated protein kinase 3	MAPK3	0.991617	8.13554e-16	137.27	IADPEHDHTGFLT(0.006)EY(0.992)VAT(0.002)R	3	-0.08141	5	302930000	254780000
hsa05230 Central carbon metabolism in cancer	0.0405983	P08559	232	0.413	Down	S	Pyruvate dehydrogenase E1 component subunit alpha, somatic form, mitochondrial	PDHA1	0.805489	0.000498937	93.839	YGMGT(0.194)S(0.805)VER	2	0.96516	1	16173000	12110000
hsa05230 Central carbon metabolism in cancer	0.0405983	P08559	293	0.443	Down	S	Pyruvate dehydrogenase E1 component subunit alpha, somatic form, mitochondrial	PDHA1	0.999501	1.35992e-21	191.15	YHGHS(1)MSDPGVSYR	2	-0.20696	25	4208200000	4259400000
hsa05230 Central carbon metabolism in cancer	0.0405983	P28482	187	0.426	Down	Y	Mitogen-activated protein kinase 1	MAPK1	0.998743	1.68628e-21	156.73	VADPDHDHTGFLTEY(0.999)VAT(0.001)R	3	0.6275	4	175920000	115430000
hsa05230 Central carbon metabolism in cancer	0.0405983	P04626	998	0.478	Down	S	Receptor tyrosine-protein kinase erbB-2	ERBB2	0.981422	0.00280602	44.158	FVVIQNEDLGPAS(0.981)PLDS(0.013)T(0.005)FYR	3	3.3382	1	2893500	3087300
